# Supplementary material for: Analysis of aquaporins in Brassicaceae species reveals high-level of conservation and dynamic role against biotic and abiotic stress in canola
Source: Sci Rep. 2017 Jun 5;7:2771. doi: 10.1038/s41598-017-02877-9 (PMC5459863; doi:10.1038/s41598-017-02877-9)
Supplement: Supplementary file 2 — Dataset 1 [file 41598_2017_2877_MOESM2_ESM.xls]

## Sheet: B.napus-cello
Analysis of aquaporins in Brassicaceae species reveals high-level of conservation and dynamic role against biotic and abiotic stress in canola
Humira Sonah, Rupesh K. Deshmukh, Caroline Labbé, Richard R. Bélanger
Supplementary Dataset 1. Plasmamembrane localization of Aquaporins identified in seven Brassica species predicted by CELLO sever
#SeqName	Comp.Result	Di-pep.Result	part-Comp.Result	chemo-type.Result	Neighbor	#Combined:	extra	plas	cytop	cytos	er	golgi	lyso	mito	chlo	pero	vacu	nuc	#Most-likely-Location
BnaANIP1-2a	PlasmaMembrane	PlasmaMembrane	PlasmaMembrane	PlasmaMembrane	PlasmaMembrane	:	0.0358228	4.76265	0.0304713	0.00194083	0.00640306	0.00289247	0.00453728	0.050197	0.0326044	0.0466359	0.0170589	0.00878147	PlasmaMembrane
BnaANIP1-2b	PlasmaMembrane	PlasmaMembrane	PlasmaMembrane	PlasmaMembrane	PlasmaMembrane	:	0.0334793	4.75381	0.0342827	0.00130636	0.0070549	0.00252615	0.00689763	0.0376314	0.0395032	0.0528968	0.0187351	0.0118803	PlasmaMembrane
BnaANIP2-1a	PlasmaMembrane	PlasmaMembrane	PlasmaMembrane	PlasmaMembrane	PlasmaMembrane	:	0.0414205	4.89029	0.00719007	0.000283835	0.00348621	0.00330351	0.00202207	0.0212827	0.013182	0.00869865	0.00506673	0.00377022	PlasmaMembrane
BnaANIP2-1b	PlasmaMembrane	PlasmaMembrane	PlasmaMembrane	PlasmaMembrane	PlasmaMembrane	:	0.0206761	4.93622	0.00385939	0.000217381	0.00146137	0.00266034	0.00182459	0.0141626	0.00630013	0.00891068	0.0021882	0.0015192	PlasmaMembrane
BnaANIP3-1a	PlasmaMembrane	PlasmaMembrane	PlasmaMembrane	PlasmaMembrane	PlasmaMembrane	:	0.0173011	4.9453	0.00312834	0.000197234	0.00295457	0.000470295	0.00229374	0.0078581	0.00685106	0.00331157	0.0086856	0.00165012	PlasmaMembrane
BnaANIP3-1b	PlasmaMembrane	PlasmaMembrane	PlasmaMembrane	PlasmaMembrane	PlasmaMembrane	:	0.0988969	4.4897	0.0392108	0.00104159	0.00216359	0.00323323	0.00864747	0.0623427	0.20424	0.0397156	0.0179911	0.0328218	PlasmaMembrane
BnaANIP3-1c	PlasmaMembrane	PlasmaMembrane	PlasmaMembrane	PlasmaMembrane	PlasmaMembrane	:	0.0267327	4.85886	0.00676118	0.000598616	0.00650804	0.000804884	0.0101823	0.0213388	0.0213393	0.0133745	0.0198687	0.0136263	PlasmaMembrane
BnaANIP4-1a	PlasmaMembrane	PlasmaMembrane	PlasmaMembrane	PlasmaMembrane	PlasmaMembrane	:	0.00229123	4.96702	0.00650385	0.000144304	0.00080053	0.000198097	0.00112017	0.00604089	0.00479275	0.0037814	0.000805817	0.00650239	PlasmaMembrane
BnaANIP4-1b	PlasmaMembrane	PlasmaMembrane	PlasmaMembrane	PlasmaMembrane	PlasmaMembrane	:	0.0108255	4.94897	0.00591372	0.000839755	0.00183511	0.000691283	0.00128339	0.0071115	0.0125227	0.00530851	0.00327691	0.00142215	PlasmaMembrane
BnaANIP5-1a	PlasmaMembrane	PlasmaMembrane	PlasmaMembrane	PlasmaMembrane	PlasmaMembrane	:	0.0285049	4.75786	0.017917	0.00318324	0.00546521	0.00640268	0.0114727	0.0500176	0.0493095	0.0380871	0.0235806	0.00819916	PlasmaMembrane
BnaANIP5-1b	PlasmaMembrane	PlasmaMembrane	PlasmaMembrane	PlasmaMembrane	PlasmaMembrane	:	0.0279907	4.73559	0.0208229	0.00320016	0.00603015	0.00470899	0.010012	0.053207	0.0615508	0.0451249	0.0217273	0.0100351	PlasmaMembrane
BnaANIP5-1c	PlasmaMembrane	PlasmaMembrane	PlasmaMembrane	PlasmaMembrane	PlasmaMembrane	:	0.0482316	4.6372	0.0233075	0.00506112	0.0091434	0.00551314	0.0124018	0.0752771	0.0901467	0.053064	0.0267597	0.0138891	PlasmaMembrane
BnaANIP6-1a	PlasmaMembrane	PlasmaMembrane	PlasmaMembrane	PlasmaMembrane	PlasmaMembrane	:	0.0665887	3.73102	0.111193	0.0104236	0.0256265	0.0129177	0.0212498	0.269176	0.343561	0.323315	0.0599232	0.0250039	PlasmaMembrane
BnaANIP6-1b	PlasmaMembrane	PlasmaMembrane	PlasmaMembrane	PlasmaMembrane	PlasmaMembrane	:	0.0533565	3.84572	0.0936269	0.00961393	0.0221497	0.0115689	0.0209198	0.293453	0.257549	0.324144	0.0430056	0.0248911	PlasmaMembrane
BnaANIP6-1c	PlasmaMembrane	PlasmaMembrane	PlasmaMembrane	PlasmaMembrane	PlasmaMembrane	:	0.0716845	3.45871	0.14169	0.0173168	0.0294862	0.012905	0.0264524	0.314341	0.388674	0.455987	0.0475536	0.0352029	PlasmaMembrane
BnaANIP7-1a	PlasmaMembrane	PlasmaMembrane	PlasmaMembrane	PlasmaMembrane	PlasmaMembrane	:	0.00939518	4.92276	0.00602849	0.000229906	0.00326594	0.000820229	0.00159853	0.0102528	0.00918418	0.00157533	0.00308198	0.0318116	PlasmaMembrane
BnaAPIP1-1a	PlasmaMembrane	PlasmaMembrane	PlasmaMembrane	PlasmaMembrane	PlasmaMembrane	:	0.0309934	4.72025	0.0359524	0.00413095	0.0110116	0.00154789	0.0105024	0.0646305	0.0380813	0.0593877	0.0177415	0.00577582	PlasmaMembrane
BnaAPIP1-1b	PlasmaMembrane	PlasmaMembrane	PlasmaMembrane	PlasmaMembrane	PlasmaMembrane	:	0.0179799	4.77381	0.0103335	0.00196923	0.0137783	0.00114991	0.0173327	0.0459579	0.0268784	0.0447852	0.0281601	0.0178638	PlasmaMembrane
BnaAPIP1-1c	PlasmaMembrane	PlasmaMembrane	PlasmaMembrane	PlasmaMembrane	PlasmaMembrane	:	0.0630095	4.74313	0.0197566	0.00366354	0.0126041	0.00242504	0.00959533	0.0506845	0.0231344	0.0426016	0.023939	0.00545627	PlasmaMembrane
BnaAPIP1-2a	PlasmaMembrane	PlasmaMembrane	PlasmaMembrane	PlasmaMembrane	PlasmaMembrane	:	0.0151294	4.66529	0.0214431	0.00297431	0.0197118	0.00146712	0.0116454	0.100647	0.0466443	0.0866573	0.021314	0.00707385	PlasmaMembrane
BnaAPIP1-2b	PlasmaMembrane	PlasmaMembrane	PlasmaMembrane	PlasmaMembrane	PlasmaMembrane	:	0.017975	4.58042	0.0270621	0.00399526	0.018594	0.00188534	0.0130417	0.124603	0.0621635	0.119251	0.0213299	0.00967242	PlasmaMembrane
BnaAPIP1-2c	PlasmaMembrane	PlasmaMembrane	PlasmaMembrane	PlasmaMembrane	PlasmaMembrane	:	0.017016	4.63798	0.0229861	0.00330046	0.0178964	0.0015784	0.0129561	0.110208	0.0533714	0.0927125	0.0226142	0.00737971	PlasmaMembrane
BnaAPIP1-3a	PlasmaMembrane	PlasmaMembrane	PlasmaMembrane	PlasmaMembrane	PlasmaMembrane	:	0.0119982	4.76766	0.0194306	0.00168557	0.0199003	0.00103828	0.0153822	0.0484042	0.0241714	0.064142	0.00939349	0.0167969	PlasmaMembrane
BnaAPIP1-4a	PlasmaMembrane	PlasmaMembrane	PlasmaMembrane	PlasmaMembrane	PlasmaMembrane	:	0.0140516	4.72138	0.0226697	0.00181174	0.0193622	0.000858513	0.0144336	0.0812065	0.0409274	0.0573185	0.0093964	0.0165852	PlasmaMembrane
BnaAPIP1-4b	PlasmaMembrane	PlasmaMembrane	PlasmaMembrane	PlasmaMembrane	PlasmaMembrane	:	0.0141108	4.72091	0.0199266	0.00206964	0.0204783	0.000956675	0.0184605	0.0743064	0.0392351	0.060919	0.0116068	0.0170187	PlasmaMembrane
BnaAPIP1-5a	PlasmaMembrane	PlasmaMembrane	PlasmaMembrane	PlasmaMembrane	PlasmaMembrane	:	0.0224397	4.31817	0.0919831	0.004323	0.0407381	0.00246823	0.0375378	0.195119	0.0759969	0.16316	0.0308894	0.0171726	PlasmaMembrane
BnaAPIP2-1a	PlasmaMembrane	PlasmaMembrane	PlasmaMembrane	PlasmaMembrane	PlasmaMembrane	:	0.0186185	4.84991	0.0125904	0.00114869	0.00930139	0.0011968	0.0126761	0.0106248	0.0117854	0.0102136	0.0164133	0.0455166	PlasmaMembrane
BnaAPIP2-2a	PlasmaMembrane	PlasmaMembrane	PlasmaMembrane	PlasmaMembrane	PlasmaMembrane	:	0.0245958	4.81094	0.0224719	0.0015045	0.0160064	0.00123791	0.00937809	0.0118079	0.0158117	0.0185713	0.0227444	0.0449259	PlasmaMembrane
BnaAPIP2-2b	PlasmaMembrane	PlasmaMembrane	PlasmaMembrane	PlasmaMembrane	PlasmaMembrane	:	0.0106837	4.88976	0.00856738	0.00173291	0.0106211	0.00145456	0.00569516	0.0127327	0.0120227	0.0157367	0.0148395	0.0161512	PlasmaMembrane
BnaAPIP2-2c	PlasmaMembrane	PlasmaMembrane	PlasmaMembrane	PlasmaMembrane	PlasmaMembrane	:	0.0218679	4.79484	0.0175573	0.00139959	0.0195631	0.00129703	0.0164989	0.0136025	0.0152024	0.0222373	0.030656	0.0452793	PlasmaMembrane
BnaAPIP2-4a	PlasmaMembrane	PlasmaMembrane	PlasmaMembrane	PlasmaMembrane	PlasmaMembrane	:	0.0570937	4.29342	0.125399	0.00669054	0.0362018	0.00399009	0.0308973	0.0872257	0.172433	0.0666021	0.0498523	0.0701964	PlasmaMembrane
BnaAPIP2-4b	PlasmaMembrane	PlasmaMembrane	PlasmaMembrane	PlasmaMembrane	PlasmaMembrane	:	0.0790096	4.25855	0.139523	0.00816606	0.0373373	0.00438209	0.0454932	0.0820735	0.164364	0.0797768	0.056632	0.0446923	PlasmaMembrane
BnaAPIP2-4c	PlasmaMembrane	PlasmaMembrane	PlasmaMembrane	PlasmaMembrane	PlasmaMembrane	:	0.049861	4.34546	0.154245	0.0054255	0.029442	0.00417882	0.0464405	0.0573025	0.108553	0.0528779	0.0783931	0.0678217	PlasmaMembrane
BnaAPIP2-5a	PlasmaMembrane	PlasmaMembrane	PlasmaMembrane	PlasmaMembrane	PlasmaMembrane	:	0.0123061	4.85229	0.0109603	0.00119149	0.0117193	0.000923815	0.0147923	0.0123038	0.00678455	0.0360796	0.00661385	0.0340339	PlasmaMembrane
BnaAPIP2-5b	PlasmaMembrane	PlasmaMembrane	PlasmaMembrane	PlasmaMembrane	PlasmaMembrane	:	0.0120065	4.83331	0.0140781	0.0012034	0.00945956	0.000898398	0.0165672	0.0134866	0.00866848	0.0319709	0.00986308	0.0484926	PlasmaMembrane
BnaAPIP2-6a	PlasmaMembrane	PlasmaMembrane	PlasmaMembrane	PlasmaMembrane	PlasmaMembrane	:	0.0198824	4.786	0.0171068	0.000879265	0.0177195	0.00105749	0.0214064	0.0160657	0.0128771	0.0312445	0.0204628	0.0552965	PlasmaMembrane
BnaAPIP2-7a	PlasmaMembrane	PlasmaMembrane	PlasmaMembrane	PlasmaMembrane	PlasmaMembrane	:	0.0219571	4.55698	0.0559929	0.00411635	0.0376186	0.00201747	0.0218851	0.075906	0.0862791	0.108091	0.0221294	0.0070254	PlasmaMembrane
BnaAPIP2-7b	PlasmaMembrane	PlasmaMembrane	PlasmaMembrane	PlasmaMembrane	PlasmaMembrane	:	0.0215735	4.66334	0.0372904	0.00346663	0.0283194	0.00175775	0.0234335	0.0459542	0.0635301	0.0749655	0.0224741	0.0138941	PlasmaMembrane
BnaASIP1-1a	PlasmaMembrane	PlasmaMembrane	PlasmaMembrane	PlasmaMembrane	PlasmaMembrane	:	0.0850833	4.68299	0.0132588	0.00151585	0.0112966	0.00238207	0.003684	0.116957	0.0679886	0.00463795	0.00728704	0.00291833	PlasmaMembrane
BnaASIP1-1b	PlasmaMembrane	PlasmaMembrane	PlasmaMembrane	PlasmaMembrane	PlasmaMembrane	:	0.0211984	4.82794	0.0106688	0.00325357	0.0126146	0.00213832	0.00424146	0.0700834	0.0187474	0.0114447	0.00568612	0.0119788	PlasmaMembrane
BnaASIP1-2a	PlasmaMembrane	PlasmaMembrane	PlasmaMembrane	PlasmaMembrane	PlasmaMembrane	:	0.0187319	4.81162	0.00505408	0.00149606	0.0107221	0.00163404	0.00345556	0.1208	0.0118071	0.00467265	0.00314616	0.00685887	PlasmaMembrane
BnaASIP2-1a	PlasmaMembrane	PlasmaMembrane	PlasmaMembrane	PlasmaMembrane	PlasmaMembrane	:	0.0590043	4.32338	0.0687421	0.00428883	0.204519	0.0165073	0.0202087	0.0738233	0.124927	0.0842421	0.0101434	0.0102114	PlasmaMembrane
BnaASIP2-1b	PlasmaMembrane	PlasmaMembrane	PlasmaMembrane	PlasmaMembrane	PlasmaMembrane	:	0.0283993	4.71088	0.0334435	0.00128386	0.0851733	0.00585306	0.00756946	0.0411863	0.0486605	0.0268901	0.0037759	0.00688643	PlasmaMembrane
BnaATIP1-1a	PlasmaMembrane	PlasmaMembrane	PlasmaMembrane	PlasmaMembrane	PlasmaMembrane	:	0.210132	4.31516	0.0748275	0.00530449	0.0137496	0.00948282	0.0152962	0.124849	0.100636	0.0248088	0.0598251	0.0459275	PlasmaMembrane
BnaATIP1-1b	PlasmaMembrane	PlasmaMembrane	PlasmaMembrane	PlasmaMembrane	PlasmaMembrane	:	0.210132	4.31516	0.0748275	0.00530449	0.0137496	0.00948282	0.0152962	0.124849	0.100636	0.0248088	0.0598251	0.0459275	PlasmaMembrane
BnaATIP1-2a	PlasmaMembrane	PlasmaMembrane	PlasmaMembrane	PlasmaMembrane	PlasmaMembrane	:	0.0657506	4.73743	0.0217397	0.00298081	0.00876555	0.00602446	0.00674876	0.033148	0.0582315	0.00925992	0.0378665	0.0120585	PlasmaMembrane
BnaATIP1-2b	PlasmaMembrane	PlasmaMembrane	PlasmaMembrane	PlasmaMembrane	PlasmaMembrane	:	0.0831922	4.64656	0.0331078	0.00366485	0.009501	0.00678619	0.00828364	0.0484639	0.0820126	0.0124252	0.0482362	0.0177714	PlasmaMembrane
BnaATIP1-3a	PlasmaMembrane	PlasmaMembrane	PlasmaMembrane	PlasmaMembrane	PlasmaMembrane	:	0.222886	4.39572	0.0682304	0.00598591	0.0114292	0.00574522	0.0141974	0.0595049	0.0996262	0.0347838	0.066893	0.0150036	PlasmaMembrane
BnaATIP2-1a	PlasmaMembrane	PlasmaMembrane	PlasmaMembrane	PlasmaMembrane	PlasmaMembrane	:	0.0553869	4.60871	0.0484745	0.0044025	0.0322239	0.00527543	0.00613518	0.0695821	0.0913942	0.0178127	0.0431375	0.0174676	PlasmaMembrane
BnaATIP2-1b	PlasmaMembrane	PlasmaMembrane	PlasmaMembrane	PlasmaMembrane	PlasmaMembrane	:	0.0577722	4.6737	0.0399126	0.00414494	0.0237519	0.00437096	0.0053909	0.0532262	0.0824893	0.0122964	0.027477	0.0154712	PlasmaMembrane
BnaATIP2-1c	PlasmaMembrane	PlasmaMembrane	PlasmaMembrane	PlasmaMembrane	PlasmaMembrane	:	0.0731912	4.56454	0.051515	0.00432576	0.0279441	0.00515389	0.00763474	0.0595195	0.0847715	0.0149027	0.0914247	0.0150746	PlasmaMembrane
BnaATIP2-2a	PlasmaMembrane	PlasmaMembrane	PlasmaMembrane	PlasmaMembrane	PlasmaMembrane	:	0.0877573	4.63737	0.0397859	0.00456863	0.0179603	0.0044736	0.00713918	0.0461021	0.0673931	0.0180295	0.0458039	0.0236118	PlasmaMembrane
BnaATIP2-3a	PlasmaMembrane	PlasmaMembrane	PlasmaMembrane	PlasmaMembrane	PlasmaMembrane	:	0.0857029	4.75072	0.0294502	0.00321058	0.00757101	0.00297996	0.00604385	0.0212955	0.0413853	0.00914821	0.0236049	0.0188854	PlasmaMembrane
BnaATIP2-3b	PlasmaMembrane	PlasmaMembrane	PlasmaMembrane	PlasmaMembrane	PlasmaMembrane	:	0.0406977	4.78853	0.0334701	0.00315826	0.00896476	0.0028188	0.0038097	0.0259018	0.0409227	0.0147074	0.0190753	0.0179464	PlasmaMembrane
BnaATIP3-1a	PlasmaMembrane	PlasmaMembrane	PlasmaMembrane	PlasmaMembrane	PlasmaMembrane	:	0.037817	4.59935	0.0337714	0.00879798	0.0193962	0.00606265	0.00843304	0.0930284	0.123758	0.0324701	0.0249215	0.0121972	PlasmaMembrane
BnaATIP3-1b	PlasmaMembrane	PlasmaMembrane	PlasmaMembrane	PlasmaMembrane	PlasmaMembrane	:	0.0186708	4.77066	0.0193628	0.00442767	0.0171957	0.00484706	0.00641133	0.0611286	0.049733	0.022652	0.0172768	0.00763566	PlasmaMembrane
BnaATIP3-1c	PlasmaMembrane	PlasmaMembrane	PlasmaMembrane	PlasmaMembrane	PlasmaMembrane	:	0.0174374	4.80987	0.0133082	0.00391314	0.0193046	0.00331724	0.00528839	0.0440967	0.0395332	0.0280166	0.0121726	0.00374126	PlasmaMembrane
BnaATIP3-2a	PlasmaMembrane	PlasmaMembrane	PlasmaMembrane	PlasmaMembrane	PlasmaMembrane	:	0.0110601	4.8975	0.00540444	0.00208601	0.0114879	0.00261309	0.00562984	0.0148861	0.0184972	0.0171232	0.0111559	0.00255727	PlasmaMembrane
BnaATIP3-2b	PlasmaMembrane	PlasmaMembrane	PlasmaMembrane	PlasmaMembrane	PlasmaMembrane	:	0.0130607	4.8679	0.00729289	0.00367691	0.0166909	0.00280394	0.00373596	0.0283964	0.0234905	0.0216638	0.00827662	0.00301286	PlasmaMembrane
BnaATIP5-1a	PlasmaMembrane	PlasmaMembrane	PlasmaMembrane	PlasmaMembrane	PlasmaMembrane	:	0.155479	4.07322	0.03829	0.00541163	0.0319216	0.00860865	0.0664891	0.13595	0.234963	0.0455626	0.179479	0.0246304	PlasmaMembrane
BnaCNIP1-2a	PlasmaMembrane	PlasmaMembrane	PlasmaMembrane	PlasmaMembrane	PlasmaMembrane	:	0.0261075	4.82966	0.0170056	0.00128131	0.00726039	0.00192627	0.00311563	0.0401188	0.0157679	0.0289979	0.0123408	0.0164163	PlasmaMembrane
BnaCNIP1-2b	PlasmaMembrane	PlasmaMembrane	PlasmaMembrane	PlasmaMembrane	PlasmaMembrane	:	0.0291647	4.77387	0.0316098	0.0011328	0.00561678	0.00219211	0.00638596	0.0358449	0.031666	0.0535857	0.0144878	0.0144411	PlasmaMembrane
BnaCNIP2-1a	PlasmaMembrane	PlasmaMembrane	PlasmaMembrane	PlasmaMembrane	PlasmaMembrane	:	0.063893	4.84774	0.00845401	0.000457811	0.00454248	0.00435642	0.00258611	0.029802	0.0157336	0.0102397	0.00700069	0.00519799	PlasmaMembrane
BnaCNIP2-1b	PlasmaMembrane	PlasmaMembrane	PlasmaMembrane	PlasmaMembrane	PlasmaMembrane	:	0.0407243	4.89749	0.00523671	0.000325241	0.00211918	0.00340753	0.00231845	0.0188396	0.00874569	0.0133063	0.00444329	0.00304627	PlasmaMembrane
BnaCNIP3-1a	PlasmaMembrane	PlasmaMembrane	PlasmaMembrane	PlasmaMembrane	PlasmaMembrane	:	0.0644825	3.72768	0.0256993	0.00533301	0.0178795	0.0042393	0.0141131	0.491546	0.406404	0.048466	0.0958069	0.0983455	PlasmaMembrane
BnaCNIP3-1b	PlasmaMembrane	PlasmaMembrane	PlasmaMembrane	PlasmaMembrane	PlasmaMembrane	:	0.150817	4.35808	0.0428538	0.00267462	0.00639173	0.006829	0.00958166	0.0574286	0.240678	0.059969	0.0277288	0.0369698	PlasmaMembrane
BnaCNIP3-1c	PlasmaMembrane	PlasmaMembrane	PlasmaMembrane	PlasmaMembrane	PlasmaMembrane	:	0.0370345	4.67549	0.0344099	0.000924427	0.00351907	0.00147168	0.0281093	0.0193103	0.0280966	0.0515045	0.0363453	0.0837873	PlasmaMembrane
BnaCNIP4-1a	PlasmaMembrane	PlasmaMembrane	PlasmaMembrane	PlasmaMembrane	PlasmaMembrane	:	0.000787678	4.97368	0.00490421	0.000130135	0.000527896	0.000173548	0.000644121	0.00263552	0.00240187	0.00350547	0.000762801	0.00984482	PlasmaMembrane
BnaCNIP4-1b	PlasmaMembrane	PlasmaMembrane	PlasmaMembrane	PlasmaMembrane	PlasmaMembrane	:	0.00588262	4.95653	0.0134635	0.000658945	0.00101466	0.000529675	0.00078701	0.00508673	0.0039399	0.00206551	0.00102671	0.00901444	PlasmaMembrane
BnaCNIP4-1c	PlasmaMembrane	PlasmaMembrane	PlasmaMembrane	PlasmaMembrane	PlasmaMembrane	:	0.0715724	4.43805	0.188731	0.00123769	0.002759	0.00604201	0.0133491	0.0108455	0.0277063	0.0441639	0.00502495	0.190516	PlasmaMembrane
BnaCNIP4-2a	PlasmaMembrane	PlasmaMembrane	PlasmaMembrane	PlasmaMembrane	PlasmaMembrane	:	0.00324264	4.98336	0.00182242	0.000391099	0.00104652	0.00042761	0.000299835	0.00250165	0.00215442	0.000919651	0.000565495	0.00327274	PlasmaMembrane
BnaCNIP5-1a	PlasmaMembrane	PlasmaMembrane	PlasmaMembrane	PlasmaMembrane	PlasmaMembrane	:	0.0296068	4.75284	0.0172639	0.00322259	0.00578335	0.00598921	0.0122212	0.0505675	0.0497197	0.03332	0.0303835	0.0090857	PlasmaMembrane
BnaCNIP5-1b	PlasmaMembrane	PlasmaMembrane	PlasmaMembrane	PlasmaMembrane	PlasmaMembrane	:	0.0393064	4.71039	0.0272905	0.00335877	0.00695326	0.0053808	0.0126777	0.0532818	0.0618093	0.0432206	0.0259233	0.0104105	PlasmaMembrane
BnaCNIP6-1a	PlasmaMembrane	PlasmaMembrane	PlasmaMembrane	PlasmaMembrane	PlasmaMembrane	:	0.069068	3.54424	0.13398	0.0154561	0.0269686	0.0122955	0.0269439	0.303258	0.351439	0.436195	0.0494628	0.0306962	PlasmaMembrane
BnaCNIP7-1a	PlasmaMembrane	PlasmaMembrane	PlasmaMembrane	PlasmaMembrane	PlasmaMembrane	:	0.00758322	4.92174	0.0069223	0.000221535	0.00318658	0.000806756	0.00146563	0.00987885	0.00817989	0.00198887	0.00299744	0.0350252	PlasmaMembrane
BnaCPIP1-1a	PlasmaMembrane	PlasmaMembrane	PlasmaMembrane	PlasmaMembrane	PlasmaMembrane	:	0.0182441	4.75603	0.0122214	0.00239403	0.015133	0.00124771	0.0156819	0.0542329	0.0321742	0.0533096	0.0248907	0.014438	PlasmaMembrane
BnaCPIP1-2a	PlasmaMembrane	PlasmaMembrane	PlasmaMembrane	PlasmaMembrane	PlasmaMembrane	:	0.0145926	4.64187	0.0216799	0.0027802	0.0212704	0.00154403	0.0107188	0.10906	0.0463996	0.0986817	0.0242559	0.00714207	PlasmaMembrane
BnaCPIP1-2b	PlasmaMembrane	PlasmaMembrane	PlasmaMembrane	PlasmaMembrane	PlasmaMembrane	:	0.0166661	4.62391	0.0234862	0.00345034	0.0193272	0.00149709	0.0132693	0.120929	0.0505255	0.0975053	0.0214404	0.00799176	PlasmaMembrane
BnaCPIP1-2c	PlasmaMembrane	PlasmaMembrane	PlasmaMembrane	PlasmaMembrane	PlasmaMembrane	:	0.017975	4.58042	0.0270621	0.00399526	0.018594	0.00188534	0.0130417	0.124603	0.0621635	0.119251	0.0213299	0.00967242	PlasmaMembrane
BnaCPIP1-3a	PlasmaMembrane	PlasmaMembrane	PlasmaMembrane	PlasmaMembrane	PlasmaMembrane	:	0.0306909	4.25229	0.0646317	0.00355403	0.0234447	0.00238645	0.0325367	0.305634	0.0730091	0.161125	0.00942482	0.0412731	PlasmaMembrane
BnaCPIP1-3b	PlasmaMembrane	PlasmaMembrane	PlasmaMembrane	PlasmaMembrane	PlasmaMembrane	:	0.0158208	4.73263	0.0205524	0.00239941	0.0207055	0.00126835	0.0167229	0.0665511	0.0347276	0.0533801	0.0137779	0.0214665	PlasmaMembrane
BnaCPIP1-4a	PlasmaMembrane	PlasmaMembrane	PlasmaMembrane	PlasmaMembrane	PlasmaMembrane	:	0.0155299	4.70715	0.0245782	0.00180989	0.0205817	0.000939331	0.0169786	0.0804212	0.0398417	0.0642634	0.0112964	0.0166089	PlasmaMembrane
BnaCPIP1-4b	PlasmaMembrane	PlasmaMembrane	PlasmaMembrane	PlasmaMembrane	PlasmaMembrane	:	0.0132991	4.69139	0.0211602	0.00201415	0.0200436	0.00105083	0.0190025	0.0891691	0.0475536	0.064409	0.0138924	0.0170157	PlasmaMembrane
BnaCPIP1-5a	PlasmaMembrane	PlasmaMembrane	PlasmaMembrane	PlasmaMembrane	PlasmaMembrane	:	0.033727	4.18851	0.103842	0.00553179	0.0530199	0.00329455	0.0410201	0.220559	0.105675	0.183012	0.0365661	0.0252455	PlasmaMembrane
BnaCPIP2-1a	PlasmaMembrane	PlasmaMembrane	PlasmaMembrane	PlasmaMembrane	PlasmaMembrane	:	0.0130191	4.91525	0.00620178	0.000920677	0.00710679	0.000846366	0.00902759	0.00554464	0.00633895	0.00825731	0.00642289	0.0210674	PlasmaMembrane
BnaCPIP2-1b	PlasmaMembrane	PlasmaMembrane	PlasmaMembrane	PlasmaMembrane	PlasmaMembrane	:	0.0185194	4.85908	0.0116855	0.000977426	0.0103799	0.00109624	0.0119317	0.00937167	0.0114544	0.0103594	0.0146683	0.0404728	PlasmaMembrane
BnaCPIP2-2a	PlasmaMembrane	PlasmaMembrane	PlasmaMembrane	PlasmaMembrane	PlasmaMembrane	:	0.0213132	4.78744	0.0168295	0.00132667	0.0130864	0.00128028	0.0167637	0.0143349	0.0148894	0.0122856	0.0272974	0.0731505	PlasmaMembrane
BnaCPIP2-2b	PlasmaMembrane	PlasmaMembrane	PlasmaMembrane	PlasmaMembrane	PlasmaMembrane	:	0.0176706	4.83258	0.0153641	0.00129921	0.0154042	0.00114168	0.00871574	0.0129128	0.0148756	0.0135942	0.0240664	0.0423723	PlasmaMembrane
BnaCPIP2-4a	PlasmaMembrane	PlasmaMembrane	PlasmaMembrane	PlasmaMembrane	PlasmaMembrane	:	0.0610449	4.27786	0.150542	0.00693753	0.0447315	0.00457112	0.0462002	0.0840373	0.112651	0.0898847	0.0603292	0.0612116	PlasmaMembrane
BnaCPIP2-4b	PlasmaMembrane	PlasmaMembrane	PlasmaMembrane	PlasmaMembrane	PlasmaMembrane	:	0.0596677	3.96399	0.225287	0.00816395	0.0354064	0.00592229	0.0500155	0.0944285	0.191466	0.08114	0.0985196	0.185995	PlasmaMembrane
BnaCPIP2-5a	PlasmaMembrane	PlasmaMembrane	PlasmaMembrane	PlasmaMembrane	PlasmaMembrane	:	0.01232	4.85595	0.0106047	0.00115559	0.0142901	0.000939847	0.0149604	0.0116447	0.0066981	0.0308524	0.0065476	0.0340364	PlasmaMembrane
BnaCPIP2-5b	PlasmaMembrane	PlasmaMembrane	PlasmaMembrane	PlasmaMembrane	PlasmaMembrane	:	0.0122727	4.83762	0.0146749	0.000998575	0.00841964	0.000845413	0.0159507	0.0113186	0.00763419	0.0275844	0.00929713	0.0533885	PlasmaMembrane
BnaCPIP2-6a	PlasmaMembrane	PlasmaMembrane	PlasmaMembrane	PlasmaMembrane	PlasmaMembrane	:	0.0198995	4.804	0.0147097	0.000713211	0.0174112	0.000874255	0.0184922	0.0133587	0.0106457	0.0219905	0.0158699	0.0620354	PlasmaMembrane
BnaCPIP2-7a	PlasmaMembrane	PlasmaMembrane	PlasmaMembrane	PlasmaMembrane	PlasmaMembrane	:	0.0263161	4.60705	0.0441829	0.00407536	0.0303484	0.00207543	0.0272727	0.0559577	0.0756576	0.0846771	0.0280809	0.0143107	PlasmaMembrane
BnaCPIP2-7b	PlasmaMembrane	PlasmaMembrane	PlasmaMembrane	PlasmaMembrane	PlasmaMembrane	:	0.0257189	4.53076	0.0577589	0.0039823	0.0347609	0.00236521	0.0218672	0.071741	0.0939596	0.11679	0.0332794	0.00702039	PlasmaMembrane
BnaCPIP2-7c	PlasmaMembrane	PlasmaMembrane	PlasmaMembrane	PlasmaMembrane	PlasmaMembrane	:	0.0439891	4.55786	0.044879	0.00590178	0.0149921	0.00326823	0.0191098	0.0774888	0.040827	0.121527	0.0376857	0.0324732	PlasmaMembrane
BnaCSIP1-1a	PlasmaMembrane	PlasmaMembrane	PlasmaMembrane	PlasmaMembrane	PlasmaMembrane	:	0.11633	4.58962	0.0152223	0.00226661	0.0115211	0.0039776	0.00437332	0.184122	0.0537871	0.00541048	0.00899365	0.00437328	PlasmaMembrane
BnaCSIP1-1b	PlasmaMembrane	PlasmaMembrane	PlasmaMembrane	PlasmaMembrane	PlasmaMembrane	:	0.017935	4.83724	0.0104038	0.00362263	0.0120409	0.00189833	0.00377007	0.0681138	0.0155434	0.013651	0.00519252	0.0105912	PlasmaMembrane
BnaCSIP1-2a	PlasmaMembrane	PlasmaMembrane	PlasmaMembrane	PlasmaMembrane	PlasmaMembrane	:	0.0112288	4.88486	0.00281141	0.00105194	0.00593977	0.0011266	0.00196889	0.0756002	0.00570719	0.00311525	0.00225563	0.00433698	PlasmaMembrane
BnaCSIP2-1a	PlasmaMembrane	PlasmaMembrane	PlasmaMembrane	PlasmaMembrane	PlasmaMembrane	:	0.0397489	4.34741	0.0807816	0.00372457	0.152625	0.00790653	0.0170344	0.0732467	0.0991077	0.163916	0.0061937	0.00830273	PlasmaMembrane
BnaCSIP2-1b	PlasmaMembrane	PlasmaMembrane	PlasmaMembrane	PlasmaMembrane	PlasmaMembrane	:	0.0397489	4.34741	0.0807816	0.00372457	0.152625	0.00790653	0.0170344	0.0732467	0.0991077	0.163916	0.0061937	0.00830273	PlasmaMembrane
BnaCSIP2-1c	PlasmaMembrane	PlasmaMembrane	PlasmaMembrane	PlasmaMembrane	PlasmaMembrane	:	0.0445977	4.5146	0.0498937	0.00295566	0.136754	0.0120212	0.0156086	0.0568888	0.0882226	0.0631197	0.00725838	0.00808099	PlasmaMembrane
BnaCTIP1-1a	PlasmaMembrane	PlasmaMembrane	PlasmaMembrane	PlasmaMembrane	PlasmaMembrane	:	0.0640005	4.61519	0.043828	0.00438436	0.0096523	0.0066505	0.0113928	0.0556002	0.0903382	0.033055	0.0499195	0.0159938	PlasmaMembrane
BnaCTIP1-2a	PlasmaMembrane	PlasmaMembrane	PlasmaMembrane	PlasmaMembrane	PlasmaMembrane	:	0.0657506	4.73743	0.0217397	0.00298081	0.00876555	0.00602446	0.00674876	0.033148	0.0582315	0.00925992	0.0378665	0.0120585	PlasmaMembrane
BnaCTIP1-2b	PlasmaMembrane	PlasmaMembrane	PlasmaMembrane	PlasmaMembrane	PlasmaMembrane	:	0.0958784	4.61919	0.0349458	0.00384143	0.00971768	0.00664137	0.00894975	0.0546232	0.0853621	0.0132315	0.0467283	0.0208909	PlasmaMembrane
BnaCTIP1-3a	PlasmaMembrane	PlasmaMembrane	PlasmaMembrane	PlasmaMembrane	PlasmaMembrane	:	0.222886	4.39572	0.0682304	0.00598591	0.0114292	0.00574522	0.0141974	0.0595049	0.0996262	0.0347838	0.066893	0.0150036	PlasmaMembrane
BnaCTIP2-1a	PlasmaMembrane	PlasmaMembrane	PlasmaMembrane	PlasmaMembrane	PlasmaMembrane	:	0.049125	4.64086	0.0446419	0.00418146	0.0287741	0.00499029	0.00580228	0.0638791	0.0849181	0.0167798	0.0397678	0.0162809	PlasmaMembrane
BnaCTIP2-1b	PlasmaMembrane	PlasmaMembrane	PlasmaMembrane	PlasmaMembrane	PlasmaMembrane	:	0.0275374	4.76677	0.0260258	0.00304359	0.01501	0.00279256	0.00430159	0.0642438	0.0555068	0.00879601	0.01765	0.00832148	PlasmaMembrane
BnaCTIP2-1c	PlasmaMembrane	PlasmaMembrane	PlasmaMembrane	PlasmaMembrane	PlasmaMembrane	:	0.0549998	4.61825	0.0498461	0.00432381	0.0262703	0.00501541	0.00663758	0.0551711	0.0791195	0.0148836	0.0700281	0.015458	PlasmaMembrane
BnaCTIP2-1d	PlasmaMembrane	PlasmaMembrane	PlasmaMembrane	PlasmaMembrane	PlasmaMembrane	:	0.056541	4.68356	0.0519358	0.00390578	0.0155532	0.00339765	0.00645007	0.0421151	0.0625029	0.0173239	0.0419938	0.0147198	PlasmaMembrane
BnaCTIP2-2a	PlasmaMembrane	PlasmaMembrane	PlasmaMembrane	PlasmaMembrane	PlasmaMembrane	:	0.0739628	4.69659	0.0350539	0.00409253	0.0141371	0.00391871	0.00608521	0.0424186	0.0528215	0.0151695	0.033269	0.0224792	PlasmaMembrane
BnaCTIP2-3a	PlasmaMembrane	PlasmaMembrane	PlasmaMembrane	PlasmaMembrane	PlasmaMembrane	:	0.0435695	4.81149	0.0269316	0.00281513	0.0114856	0.00250323	0.00396116	0.0203311	0.0346764	0.00898585	0.0191654	0.0140864	PlasmaMembrane
BnaCTIP2-3b	PlasmaMembrane	PlasmaMembrane	PlasmaMembrane	PlasmaMembrane	PlasmaMembrane	:	0.0409387	4.78581	0.0333319	0.00325062	0.00908804	0.00289134	0.00399846	0.026518	0.0434893	0.0155156	0.0181925	0.0169752	PlasmaMembrane
BnaCTIP3-1a	PlasmaMembrane	PlasmaMembrane	PlasmaMembrane	PlasmaMembrane	PlasmaMembrane	:	0.0186708	4.77066	0.0193628	0.00442767	0.0171957	0.00484706	0.00641133	0.0611286	0.049733	0.022652	0.0172768	0.00763566	PlasmaMembrane
BnaCTIP3-1b	PlasmaMembrane	PlasmaMembrane	PlasmaMembrane	PlasmaMembrane	PlasmaMembrane	:	0.0181257	4.78277	0.016266	0.00463837	0.0213838	0.00391625	0.00561351	0.0472214	0.0514104	0.0324714	0.0131681	0.00301942	PlasmaMembrane
BnaCTIP3-1c	PlasmaMembrane	PlasmaMembrane	PlasmaMembrane	PlasmaMembrane	PlasmaMembrane	:	0.0215583	4.74936	0.0198799	0.00474524	0.0125415	0.00450313	0.00756863	0.0615956	0.0723244	0.022059	0.0153079	0.00855232	PlasmaMembrane
BnaCTIP3-2a	PlasmaMembrane	PlasmaMembrane	PlasmaMembrane	PlasmaMembrane	PlasmaMembrane	:	0.00805957	4.88772	0.00581259	0.00222435	0.0138876	0.00249452	0.00441855	0.0182121	0.0222899	0.0242128	0.00808023	0.00259114	PlasmaMembrane
BnaCTIP3-2b	PlasmaMembrane	PlasmaMembrane	PlasmaMembrane	PlasmaMembrane	PlasmaMembrane	:	0.0135664	4.85246	0.00780822	0.00385822	0.0183567	0.00297637	0.00431882	0.0314432	0.0273634	0.0252186	0.00939626	0.00323174	PlasmaMembrane
BnaCTIP4-1a	PlasmaMembrane	PlasmaMembrane	PlasmaMembrane	PlasmaMembrane	PlasmaMembrane	:	0.0165978	4.87794	0.00673973	0.000664894	0.0331332	0.0013218	0.00584193	0.00451765	0.0161572	0.0069455	0.0237612	0.00637886	PlasmaMembrane
BnaCTIP5-1a	PlasmaMembrane	PlasmaMembrane	PlasmaMembrane	PlasmaMembrane	PlasmaMembrane	:	0.069217	4.44549	0.0273288	0.00392549	0.0212813	0.0059141	0.0344726	0.0956591	0.155484	0.0338491	0.0900028	0.0173738	PlasmaMembrane

## Sheet: B.napus
CELLO RESULTS
SeqID: BnaANIP1-2a
CELLO prediction:
(predictor location reliable-index)
Composition PlasmaMembrane 0.894
Di-peptide PlasmaMembrane 0.953
part-Comp. PlasmaMembrane 0.929
chemo-typy PlasmaMembrane 0.992
Neighboring PlasmaMembrane 0.994
Combined SVM classifier:
Extracellular 0.036
PlasmaMembrane 4.763 *
Cytoplasmic 0.030
Cytoskeletal 0.002
ER 0.006
Golgi 0.003
Lysosomal 0.005
Mitochondrial 0.050
Chloroplast 0.033
Peroxisomal 0.047
Vacuole 0.017
Nuclear 0.009
*********************************************************************************
SeqID: BnaANIP1-2b
CELLO prediction:
(predictor location reliable-index)
Composition PlasmaMembrane 0.944
Di-peptide PlasmaMembrane 0.938
part-Comp. PlasmaMembrane 0.891
chemo-typy PlasmaMembrane 0.985
Neighboring PlasmaMembrane 0.996
Combined SVM classifier:
Extracellular 0.033
PlasmaMembrane 4.754 *
Cytoplasmic 0.034
Cytoskeletal 0.001
ER 0.007
Golgi 0.003
Lysosomal 0.007
Mitochondrial 0.038
Chloroplast 0.040
Peroxisomal 0.053
Vacuole 0.019
Nuclear 0.012
*********************************************************************************
SeqID: BnaANIP2-1a
CELLO prediction:
(predictor location reliable-index)
Composition PlasmaMembrane 0.917
Di-peptide PlasmaMembrane 0.992
part-Comp. PlasmaMembrane 0.989
chemo-typy PlasmaMembrane 0.995
Neighboring PlasmaMembrane 0.997
Combined SVM classifier:
Extracellular 0.041
PlasmaMembrane 4.890 *
Cytoplasmic 0.007
Cytoskeletal 0.000
ER 0.003
Golgi 0.003
Lysosomal 0.002
Mitochondrial 0.021
Chloroplast 0.013
Peroxisomal 0.009
Vacuole 0.005
Nuclear 0.004
*********************************************************************************
SeqID: BnaANIP2-1b
CELLO prediction:
(predictor location reliable-index)
Composition PlasmaMembrane 0.956
Di-peptide PlasmaMembrane 0.995
part-Comp. PlasmaMembrane 0.989
chemo-typy PlasmaMembrane 0.997
Neighboring PlasmaMembrane 0.998
Combined SVM classifier:
Extracellular 0.021
PlasmaMembrane 4.936 *
Cytoplasmic 0.004
Cytoskeletal 0.000
ER 0.001
Golgi 0.003
Lysosomal 0.002
Mitochondrial 0.014
Chloroplast 0.006
Peroxisomal 0.009
Vacuole 0.002
Nuclear 0.002
*********************************************************************************
SeqID: BnaANIP3-1a
CELLO prediction:
(predictor location reliable-index)
Composition PlasmaMembrane 0.983
Di-peptide PlasmaMembrane 0.985
part-Comp. PlasmaMembrane 0.997
chemo-typy PlasmaMembrane 0.981
Neighboring PlasmaMembrane 1.000
Combined SVM classifier:
Extracellular 0.017
PlasmaMembrane 4.945 *
Cytoplasmic 0.003
Cytoskeletal 0.000
ER 0.003
Golgi 0.000
Lysosomal 0.002
Mitochondrial 0.008
Chloroplast 0.007
Peroxisomal 0.003
Vacuole 0.009
Nuclear 0.002
*********************************************************************************
SeqID: BnaANIP3-1b
CELLO prediction:
(predictor location reliable-index)
Composition PlasmaMembrane 0.928
Di-peptide PlasmaMembrane 0.686
part-Comp. PlasmaMembrane 0.952
chemo-typy PlasmaMembrane 0.925
Neighboring PlasmaMembrane 0.999
Combined SVM classifier:
Extracellular 0.099
PlasmaMembrane 4.490 *
Cytoplasmic 0.039
Cytoskeletal 0.001
ER 0.002
Golgi 0.003
Lysosomal 0.009
Mitochondrial 0.062
Chloroplast 0.204
Peroxisomal 0.040
Vacuole 0.018
Nuclear 0.033
*********************************************************************************
SeqID: BnaANIP3-1c
CELLO prediction:
(predictor location reliable-index)
Composition PlasmaMembrane 0.984
Di-peptide PlasmaMembrane 0.953
part-Comp. PlasmaMembrane 0.987
chemo-typy PlasmaMembrane 0.934
Neighboring PlasmaMembrane 1.000
Combined SVM classifier:
Extracellular 0.027
PlasmaMembrane 4.859 *
Cytoplasmic 0.007
Cytoskeletal 0.001
ER 0.007
Golgi 0.001
Lysosomal 0.010
Mitochondrial 0.021
Chloroplast 0.021
Peroxisomal 0.013
Vacuole 0.020
Nuclear 0.014
*********************************************************************************
SeqID: BnaANIP4-1a
CELLO prediction:
(predictor location reliable-index)
Composition PlasmaMembrane 0.998
Di-peptide PlasmaMembrane 0.981
part-Comp. PlasmaMembrane 0.997
chemo-typy PlasmaMembrane 0.991
Neighboring PlasmaMembrane 1.000
Combined SVM classifier:
Extracellular 0.002
PlasmaMembrane 4.967 *
Cytoplasmic 0.007
Cytoskeletal 0.000
ER 0.001
Golgi 0.000
Lysosomal 0.001
Mitochondrial 0.006
Chloroplast 0.005
Peroxisomal 0.004
Vacuole 0.001
Nuclear 0.007
*********************************************************************************
SeqID: BnaANIP4-1b
CELLO prediction:
(predictor location reliable-index)
Composition PlasmaMembrane 0.997
Di-peptide PlasmaMembrane 0.996
part-Comp. PlasmaMembrane 0.993
chemo-typy PlasmaMembrane 0.989
Neighboring PlasmaMembrane 0.975
Combined SVM classifier:
Extracellular 0.011
PlasmaMembrane 4.949 *
Cytoplasmic 0.006
Cytoskeletal 0.001
ER 0.002
Golgi 0.001
Lysosomal 0.001
Mitochondrial 0.007
Chloroplast 0.013
Peroxisomal 0.005
Vacuole 0.003
Nuclear 0.001
*********************************************************************************
SeqID: BnaANIP5-1a
CELLO prediction:
(predictor location reliable-index)
Composition PlasmaMembrane 0.928
Di-peptide PlasmaMembrane 0.946
part-Comp. PlasmaMembrane 0.903
chemo-typy PlasmaMembrane 0.996
Neighboring PlasmaMembrane 0.986
Combined SVM classifier:
Extracellular 0.029
PlasmaMembrane 4.758 *
Cytoplasmic 0.018
Cytoskeletal 0.003
ER 0.005
Golgi 0.006
Lysosomal 0.011
Mitochondrial 0.050
Chloroplast 0.049
Peroxisomal 0.038
Vacuole 0.024
Nuclear 0.008
*********************************************************************************
SeqID: BnaANIP5-1b
CELLO prediction:
(predictor location reliable-index)
Composition PlasmaMembrane 0.916
Di-peptide PlasmaMembrane 0.943
part-Comp. PlasmaMembrane 0.894
chemo-typy PlasmaMembrane 0.992
Neighboring PlasmaMembrane 0.991
Combined SVM classifier:
Extracellular 0.028
PlasmaMembrane 4.736 *
Cytoplasmic 0.021
Cytoskeletal 0.003
ER 0.006
Golgi 0.005
Lysosomal 0.010
Mitochondrial 0.053
Chloroplast 0.062
Peroxisomal 0.045
Vacuole 0.022
Nuclear 0.010
*********************************************************************************
SeqID: BnaANIP5-1c
CELLO prediction:
(predictor location reliable-index)
Composition PlasmaMembrane 0.871
Di-peptide PlasmaMembrane 0.915
part-Comp. PlasmaMembrane 0.889
chemo-typy PlasmaMembrane 0.996
Neighboring PlasmaMembrane 0.966
Combined SVM classifier:
Extracellular 0.048
PlasmaMembrane 4.637 *
Cytoplasmic 0.023
Cytoskeletal 0.005
ER 0.009
Golgi 0.006
Lysosomal 0.012
Mitochondrial 0.075
Chloroplast 0.090
Peroxisomal 0.053
Vacuole 0.027
Nuclear 0.014
*********************************************************************************
SeqID: BnaANIP6-1a
CELLO prediction:
(predictor location reliable-index)
Composition PlasmaMembrane 0.485
Di-peptide PlasmaMembrane 0.668
part-Comp. PlasmaMembrane 0.591
chemo-typy PlasmaMembrane 0.997
Neighboring PlasmaMembrane 0.990
Combined SVM classifier:
Extracellular 0.067
PlasmaMembrane 3.731 *
Cytoplasmic 0.111
Cytoskeletal 0.010
ER 0.026
Golgi 0.013
Lysosomal 0.021
Mitochondrial 0.269
Chloroplast 0.344
Peroxisomal 0.323
Vacuole 0.060
Nuclear 0.025
*********************************************************************************
SeqID: BnaANIP6-1b
CELLO prediction:
(predictor location reliable-index)
Composition PlasmaMembrane 0.506
Di-peptide PlasmaMembrane 0.647
part-Comp. PlasmaMembrane 0.706
chemo-typy PlasmaMembrane 0.994
Neighboring PlasmaMembrane 0.993
Combined SVM classifier:
Extracellular 0.053
PlasmaMembrane 3.846 *
Cytoplasmic 0.094
Cytoskeletal 0.010
ER 0.022
Golgi 0.012
Lysosomal 0.021
Mitochondrial 0.293
Chloroplast 0.258
Peroxisomal 0.324
Vacuole 0.043
Nuclear 0.025
*********************************************************************************
SeqID: BnaANIP6-1c
CELLO prediction:
(predictor location reliable-index)
Composition PlasmaMembrane 0.259
Di-peptide PlasmaMembrane 0.730
part-Comp. PlasmaMembrane 0.498
chemo-typy PlasmaMembrane 0.997
Neighboring PlasmaMembrane 0.975
Combined SVM classifier:
Extracellular 0.072
PlasmaMembrane 3.459 *
Cytoplasmic 0.142
Cytoskeletal 0.017
ER 0.029
Golgi 0.013
Lysosomal 0.026
Mitochondrial 0.314
Chloroplast 0.389
Peroxisomal 0.456
Vacuole 0.048
Nuclear 0.035
*********************************************************************************
SeqID: BnaANIP7-1a
CELLO prediction:
(predictor location reliable-index)
Composition PlasmaMembrane 0.979
Di-peptide PlasmaMembrane 0.990
part-Comp. PlasmaMembrane 0.995
chemo-typy PlasmaMembrane 0.960
Neighboring PlasmaMembrane 0.998
Combined SVM classifier:
Extracellular 0.009
PlasmaMembrane 4.923 *
Cytoplasmic 0.006
Cytoskeletal 0.000
ER 0.003
Golgi 0.001
Lysosomal 0.002
Mitochondrial 0.010
Chloroplast 0.009
Peroxisomal 0.002
Vacuole 0.003
Nuclear 0.032
*********************************************************************************
SeqID: BnaAPIP1-1a
CELLO prediction:
(predictor location reliable-index)
Composition PlasmaMembrane 0.878
Di-peptide PlasmaMembrane 0.954
part-Comp. PlasmaMembrane 0.945
chemo-typy PlasmaMembrane 0.996
Neighboring PlasmaMembrane 0.947
Combined SVM classifier:
Extracellular 0.031
PlasmaMembrane 4.720 *
Cytoplasmic 0.036
Cytoskeletal 0.004
ER 0.011
Golgi 0.002
Lysosomal 0.011
Mitochondrial 0.065
Chloroplast 0.038
Peroxisomal 0.059
Vacuole 0.018
Nuclear 0.006
*********************************************************************************
SeqID: BnaAPIP1-1b
CELLO prediction:
(predictor location reliable-index)
Composition PlasmaMembrane 0.938
Di-peptide PlasmaMembrane 0.947
part-Comp. PlasmaMembrane 0.945
chemo-typy PlasmaMembrane 0.982
Neighboring PlasmaMembrane 0.963
Combined SVM classifier:
Extracellular 0.018
PlasmaMembrane 4.774 *
Cytoplasmic 0.010
Cytoskeletal 0.002
ER 0.014
Golgi 0.001
Lysosomal 0.017
Mitochondrial 0.046
Chloroplast 0.027
Peroxisomal 0.045
Vacuole 0.028
Nuclear 0.018
*********************************************************************************
SeqID: BnaAPIP1-1c
CELLO prediction:
(predictor location reliable-index)
Composition PlasmaMembrane 0.920
Di-peptide PlasmaMembrane 0.990
part-Comp. PlasmaMembrane 0.936
chemo-typy PlasmaMembrane 0.989
Neighboring PlasmaMembrane 0.907
Combined SVM classifier:
Extracellular 0.063
PlasmaMembrane 4.743 *
Cytoplasmic 0.020
Cytoskeletal 0.004
ER 0.013
Golgi 0.002
Lysosomal 0.010
Mitochondrial 0.051
Chloroplast 0.023
Peroxisomal 0.043
Vacuole 0.024
Nuclear 0.005
*********************************************************************************
SeqID: BnaAPIP1-2a
CELLO prediction:
(predictor location reliable-index)
Composition PlasmaMembrane 0.864
Di-peptide PlasmaMembrane 0.934
part-Comp. PlasmaMembrane 0.914
chemo-typy PlasmaMembrane 0.994
Neighboring PlasmaMembrane 0.958
Combined SVM classifier:
Extracellular 0.015
PlasmaMembrane 4.665 *
Cytoplasmic 0.021
Cytoskeletal 0.003
ER 0.020
Golgi 0.001
Lysosomal 0.012
Mitochondrial 0.101
Chloroplast 0.047
Peroxisomal 0.087
Vacuole 0.021
Nuclear 0.007
*********************************************************************************
SeqID: BnaAPIP1-2b
CELLO prediction:
(predictor location reliable-index)
Composition PlasmaMembrane 0.798
Di-peptide PlasmaMembrane 0.940
part-Comp. PlasmaMembrane 0.897
chemo-typy PlasmaMembrane 0.992
Neighboring PlasmaMembrane 0.953
Combined SVM classifier:
Extracellular 0.018
PlasmaMembrane 4.580 *
Cytoplasmic 0.027
Cytoskeletal 0.004
ER 0.019
Golgi 0.002
Lysosomal 0.013
Mitochondrial 0.125
Chloroplast 0.062
Peroxisomal 0.119
Vacuole 0.021
Nuclear 0.010
*********************************************************************************
SeqID: BnaAPIP1-2c
CELLO prediction:
(predictor location reliable-index)
Composition PlasmaMembrane 0.837
Di-peptide PlasmaMembrane 0.935
part-Comp. PlasmaMembrane 0.911
chemo-typy PlasmaMembrane 0.994
Neighboring PlasmaMembrane 0.962
Combined SVM classifier:
Extracellular 0.017
PlasmaMembrane 4.638 *
Cytoplasmic 0.023
Cytoskeletal 0.003
ER 0.018
Golgi 0.002
Lysosomal 0.013
Mitochondrial 0.110
Chloroplast 0.053
Peroxisomal 0.093
Vacuole 0.023
Nuclear 0.007
*********************************************************************************
SeqID: BnaAPIP1-3a
CELLO prediction:
(predictor location reliable-index)
Composition PlasmaMembrane 0.950
Di-peptide PlasmaMembrane 0.923
part-Comp. PlasmaMembrane 0.941
chemo-typy PlasmaMembrane 0.982
Neighboring PlasmaMembrane 0.971
Combined SVM classifier:
Extracellular 0.012
PlasmaMembrane 4.768 *
Cytoplasmic 0.019
Cytoskeletal 0.002
ER 0.020
Golgi 0.001
Lysosomal 0.015
Mitochondrial 0.048
Chloroplast 0.024
Peroxisomal 0.064
Vacuole 0.009
Nuclear 0.017
*********************************************************************************
SeqID: BnaAPIP1-4a
CELLO prediction:
(predictor location reliable-index)
Composition PlasmaMembrane 0.906
Di-peptide PlasmaMembrane 0.908
part-Comp. PlasmaMembrane 0.948
chemo-typy PlasmaMembrane 0.982
Neighboring PlasmaMembrane 0.977
Combined SVM classifier:
Extracellular 0.014
PlasmaMembrane 4.721 *
Cytoplasmic 0.023
Cytoskeletal 0.002
ER 0.019
Golgi 0.001
Lysosomal 0.014
Mitochondrial 0.081
Chloroplast 0.041
Peroxisomal 0.057
Vacuole 0.009
Nuclear 0.017
*********************************************************************************
SeqID: BnaAPIP1-4b
CELLO prediction:
(predictor location reliable-index)
Composition PlasmaMembrane 0.907
Di-peptide PlasmaMembrane 0.915
part-Comp. PlasmaMembrane 0.940
chemo-typy PlasmaMembrane 0.982
Neighboring PlasmaMembrane 0.976
Combined SVM classifier:
Extracellular 0.014
PlasmaMembrane 4.721 *
Cytoplasmic 0.020
Cytoskeletal 0.002
ER 0.020
Golgi 0.001
Lysosomal 0.018
Mitochondrial 0.074
Chloroplast 0.039
Peroxisomal 0.061
Vacuole 0.012
Nuclear 0.017
*********************************************************************************
SeqID: BnaAPIP1-5a
CELLO prediction:
(predictor location reliable-index)
Composition PlasmaMembrane 0.699
Di-peptide PlasmaMembrane 0.897
part-Comp. PlasmaMembrane 0.804
chemo-typy PlasmaMembrane 0.985
Neighboring PlasmaMembrane 0.934
Combined SVM classifier:
Extracellular 0.022
PlasmaMembrane 4.318 *
Cytoplasmic 0.092
Cytoskeletal 0.004
ER 0.041
Golgi 0.002
Lysosomal 0.038
Mitochondrial 0.195
Chloroplast 0.076
Peroxisomal 0.163
Vacuole 0.031
Nuclear 0.017
*********************************************************************************
SeqID: BnaAPIP2-1a
CELLO prediction:
(predictor location reliable-index)
Composition PlasmaMembrane 0.980
Di-peptide PlasmaMembrane 0.985
part-Comp. PlasmaMembrane 0.974
chemo-typy PlasmaMembrane 0.928
Neighboring PlasmaMembrane 0.983
Combined SVM classifier:
Extracellular 0.019
PlasmaMembrane 4.850 *
Cytoplasmic 0.013
Cytoskeletal 0.001
ER 0.009
Golgi 0.001
Lysosomal 0.013
Mitochondrial 0.011
Chloroplast 0.012
Peroxisomal 0.010
Vacuole 0.016
Nuclear 0.046
*********************************************************************************
SeqID: BnaAPIP2-2a
CELLO prediction:
(predictor location reliable-index)
Composition PlasmaMembrane 0.969
Di-peptide PlasmaMembrane 0.987
part-Comp. PlasmaMembrane 0.956
chemo-typy PlasmaMembrane 0.924
Neighboring PlasmaMembrane 0.974
Combined SVM classifier:
Extracellular 0.025
PlasmaMembrane 4.811 *
Cytoplasmic 0.022
Cytoskeletal 0.002
ER 0.016
Golgi 0.001
Lysosomal 0.009
Mitochondrial 0.012
Chloroplast 0.016
Peroxisomal 0.019
Vacuole 0.023
Nuclear 0.045
*********************************************************************************
SeqID: BnaAPIP2-2b
CELLO prediction:
(predictor location reliable-index)
Composition PlasmaMembrane 0.968
Di-peptide PlasmaMembrane 0.986
part-Comp. PlasmaMembrane 0.983
chemo-typy PlasmaMembrane 0.975
Neighboring PlasmaMembrane 0.979
Combined SVM classifier:
Extracellular 0.011
PlasmaMembrane 4.890 *
Cytoplasmic 0.009
Cytoskeletal 0.002
ER 0.011
Golgi 0.001
Lysosomal 0.006
Mitochondrial 0.013
Chloroplast 0.012
Peroxisomal 0.016
Vacuole 0.015
Nuclear 0.016
*********************************************************************************
SeqID: BnaAPIP2-2c
CELLO prediction:
(predictor location reliable-index)
Composition PlasmaMembrane 0.957
Di-peptide PlasmaMembrane 0.981
part-Comp. PlasmaMembrane 0.954
chemo-typy PlasmaMembrane 0.938
Neighboring PlasmaMembrane 0.966
Combined SVM classifier:
Extracellular 0.022
PlasmaMembrane 4.795 *
Cytoplasmic 0.018
Cytoskeletal 0.001
ER 0.020
Golgi 0.001
Lysosomal 0.016
Mitochondrial 0.014
Chloroplast 0.015
Peroxisomal 0.022
Vacuole 0.031
Nuclear 0.045
*********************************************************************************
SeqID: BnaAPIP2-4a
CELLO prediction:
(predictor location reliable-index)
Composition PlasmaMembrane 0.788
Di-peptide PlasmaMembrane 0.697
part-Comp. PlasmaMembrane 0.978
chemo-typy PlasmaMembrane 0.911
Neighboring PlasmaMembrane 0.919
Combined SVM classifier:
Extracellular 0.057
PlasmaMembrane 4.293 *
Cytoplasmic 0.125
Cytoskeletal 0.007
ER 0.036
Golgi 0.004
Lysosomal 0.031
Mitochondrial 0.087
Chloroplast 0.172
Peroxisomal 0.067
Vacuole 0.050
Nuclear 0.070
*********************************************************************************
SeqID: BnaAPIP2-4b
CELLO prediction:
(predictor location reliable-index)
Composition PlasmaMembrane 0.736
Di-peptide PlasmaMembrane 0.707
part-Comp. PlasmaMembrane 0.973
chemo-typy PlasmaMembrane 0.941
Neighboring PlasmaMembrane 0.902
Combined SVM classifier:
Extracellular 0.079
PlasmaMembrane 4.259 *
Cytoplasmic 0.140
Cytoskeletal 0.008
ER 0.037
Golgi 0.004
Lysosomal 0.045
Mitochondrial 0.082
Chloroplast 0.164
Peroxisomal 0.080
Vacuole 0.057
Nuclear 0.045
*********************************************************************************
SeqID: BnaAPIP2-4c
CELLO prediction:
(predictor location reliable-index)
Composition PlasmaMembrane 0.871
Di-peptide PlasmaMembrane 0.745
part-Comp. PlasmaMembrane 0.980
chemo-typy PlasmaMembrane 0.882
Neighboring PlasmaMembrane 0.867
Combined SVM classifier:
Extracellular 0.050
PlasmaMembrane 4.345 *
Cytoplasmic 0.154
Cytoskeletal 0.005
ER 0.029
Golgi 0.004
Lysosomal 0.046
Mitochondrial 0.057
Chloroplast 0.109
Peroxisomal 0.053
Vacuole 0.078
Nuclear 0.068
*********************************************************************************
SeqID: BnaAPIP2-5a
CELLO prediction:
(predictor location reliable-index)
Composition PlasmaMembrane 0.982
Di-peptide PlasmaMembrane 0.977
part-Comp. PlasmaMembrane 0.959
chemo-typy PlasmaMembrane 0.947
Neighboring PlasmaMembrane 0.988
Combined SVM classifier:
Extracellular 0.012
PlasmaMembrane 4.852 *
Cytoplasmic 0.011
Cytoskeletal 0.001
ER 0.012
Golgi 0.001
Lysosomal 0.015
Mitochondrial 0.012
Chloroplast 0.007
Peroxisomal 0.036
Vacuole 0.007
Nuclear 0.034
*********************************************************************************
SeqID: BnaAPIP2-5b
CELLO prediction:
(predictor location reliable-index)
Composition PlasmaMembrane 0.977
Di-peptide PlasmaMembrane 0.980
part-Comp. PlasmaMembrane 0.958
chemo-typy PlasmaMembrane 0.933
Neighboring PlasmaMembrane 0.985
Combined SVM classifier:
Extracellular 0.012
PlasmaMembrane 4.833 *
Cytoplasmic 0.014
Cytoskeletal 0.001
ER 0.009
Golgi 0.001
Lysosomal 0.017
Mitochondrial 0.013
Chloroplast 0.009
Peroxisomal 0.032
Vacuole 0.010
Nuclear 0.048
*********************************************************************************
SeqID: BnaAPIP2-6a
CELLO prediction:
(predictor location reliable-index)
Composition PlasmaMembrane 0.976
Di-peptide PlasmaMembrane 0.964
part-Comp. PlasmaMembrane 0.968
chemo-typy PlasmaMembrane 0.919
Neighboring PlasmaMembrane 0.958
Combined SVM classifier:
Extracellular 0.020
PlasmaMembrane 4.786 *
Cytoplasmic 0.017
Cytoskeletal 0.001
ER 0.018
Golgi 0.001
Lysosomal 0.021
Mitochondrial 0.016
Chloroplast 0.013
Peroxisomal 0.031
Vacuole 0.020
Nuclear 0.055
*********************************************************************************
SeqID: BnaAPIP2-7a
CELLO prediction:
(predictor location reliable-index)
Composition PlasmaMembrane 0.881
Di-peptide PlasmaMembrane 0.961
part-Comp. PlasmaMembrane 0.792
chemo-typy PlasmaMembrane 0.992
Neighboring PlasmaMembrane 0.931
Combined SVM classifier:
Extracellular 0.022
PlasmaMembrane 4.557 *
Cytoplasmic 0.056
Cytoskeletal 0.004
ER 0.038
Golgi 0.002
Lysosomal 0.022
Mitochondrial 0.076
Chloroplast 0.086
Peroxisomal 0.108
Vacuole 0.022
Nuclear 0.007
*********************************************************************************
SeqID: BnaAPIP2-7b
CELLO prediction:
(predictor location reliable-index)
Composition PlasmaMembrane 0.912
Di-peptide PlasmaMembrane 0.952
part-Comp. PlasmaMembrane 0.846
chemo-typy PlasmaMembrane 0.981
Neighboring PlasmaMembrane 0.973
Combined SVM classifier:
Extracellular 0.022
PlasmaMembrane 4.663 *
Cytoplasmic 0.037
Cytoskeletal 0.003
ER 0.028
Golgi 0.002
Lysosomal 0.023
Mitochondrial 0.046
Chloroplast 0.064
Peroxisomal 0.075
Vacuole 0.022
Nuclear 0.014
*********************************************************************************
SeqID: BnaASIP1-1a
CELLO prediction:
(predictor location reliable-index)
Composition PlasmaMembrane 0.726
Di-peptide PlasmaMembrane 0.998
part-Comp. PlasmaMembrane 0.962
chemo-typy PlasmaMembrane 0.999
Neighboring PlasmaMembrane 0.998
Combined SVM classifier:
Extracellular 0.085
PlasmaMembrane 4.683 *
Cytoplasmic 0.013
Cytoskeletal 0.002
ER 0.011
Golgi 0.002
Lysosomal 0.004
Mitochondrial 0.117
Chloroplast 0.068
Peroxisomal 0.005
Vacuole 0.007
Nuclear 0.003
*********************************************************************************
SeqID: BnaASIP1-1b
CELLO prediction:
(predictor location reliable-index)
Composition PlasmaMembrane 0.859
Di-peptide PlasmaMembrane 1.000
part-Comp. PlasmaMembrane 0.989
chemo-typy PlasmaMembrane 1.000
Neighboring PlasmaMembrane 0.980
Combined SVM classifier:
Extracellular 0.021
PlasmaMembrane 4.828 *
Cytoplasmic 0.011
Cytoskeletal 0.003
ER 0.013
Golgi 0.002
Lysosomal 0.004
Mitochondrial 0.070
Chloroplast 0.019
Peroxisomal 0.011
Vacuole 0.006
Nuclear 0.012
*********************************************************************************
SeqID: BnaASIP1-2a
CELLO prediction:
(predictor location reliable-index)
Composition PlasmaMembrane 0.837
Di-peptide PlasmaMembrane 1.000
part-Comp. PlasmaMembrane 0.997
chemo-typy PlasmaMembrane 1.000
Neighboring PlasmaMembrane 0.978
Combined SVM classifier:
Extracellular 0.019
PlasmaMembrane 4.812 *
Cytoplasmic 0.005
Cytoskeletal 0.001
ER 0.011
Golgi 0.002
Lysosomal 0.003
Mitochondrial 0.121
Chloroplast 0.012
Peroxisomal 0.005
Vacuole 0.003
Nuclear 0.007
*********************************************************************************
SeqID: BnaASIP2-1a
CELLO prediction:
(predictor location reliable-index)
Composition PlasmaMembrane 0.987
Di-peptide PlasmaMembrane 0.550
part-Comp. PlasmaMembrane 0.928
chemo-typy PlasmaMembrane 0.985
Neighboring PlasmaMembrane 0.873
Combined SVM classifier:
Extracellular 0.059
PlasmaMembrane 4.323 *
Cytoplasmic 0.069
Cytoskeletal 0.004
ER 0.205
Golgi 0.017
Lysosomal 0.020
Mitochondrial 0.074
Chloroplast 0.125
Peroxisomal 0.084
Vacuole 0.010
Nuclear 0.010
*********************************************************************************
SeqID: BnaASIP2-1b
CELLO prediction:
(predictor location reliable-index)
Composition PlasmaMembrane 0.985
Di-peptide PlasmaMembrane 0.857
part-Comp. PlasmaMembrane 0.942
chemo-typy PlasmaMembrane 0.987
Neighboring PlasmaMembrane 0.939
Combined SVM classifier:
Extracellular 0.028
PlasmaMembrane 4.711 *
Cytoplasmic 0.033
Cytoskeletal 0.001
ER 0.085
Golgi 0.006
Lysosomal 0.008
Mitochondrial 0.041
Chloroplast 0.049
Peroxisomal 0.027
Vacuole 0.004
Nuclear 0.007
*********************************************************************************
SeqID: BnaATIP1-1a
CELLO prediction:
(predictor location reliable-index)
Composition PlasmaMembrane 0.699
Di-peptide PlasmaMembrane 0.996
part-Comp. PlasmaMembrane 0.943
chemo-typy PlasmaMembrane 0.993
Neighboring PlasmaMembrane 0.684
Combined SVM classifier:
Extracellular 0.210
PlasmaMembrane 4.315 *
Cytoplasmic 0.075
Cytoskeletal 0.005
ER 0.014
Golgi 0.009
Lysosomal 0.015
Mitochondrial 0.125
Chloroplast 0.101
Peroxisomal 0.025
Vacuole 0.060
Nuclear 0.046
*********************************************************************************
SeqID: BnaATIP1-1b
CELLO prediction:
(predictor location reliable-index)
Composition PlasmaMembrane 0.699
Di-peptide PlasmaMembrane 0.996
part-Comp. PlasmaMembrane 0.943
chemo-typy PlasmaMembrane 0.993
Neighboring PlasmaMembrane 0.684
Combined SVM classifier:
Extracellular 0.210
PlasmaMembrane 4.315 *
Cytoplasmic 0.075
Cytoskeletal 0.005
ER 0.014
Golgi 0.009
Lysosomal 0.015
Mitochondrial 0.125
Chloroplast 0.101
Peroxisomal 0.025
Vacuole 0.060
Nuclear 0.046
*********************************************************************************
SeqID: BnaATIP1-2a
CELLO prediction:
(predictor location reliable-index)
Composition PlasmaMembrane 0.853
Di-peptide PlasmaMembrane 0.992
part-Comp. PlasmaMembrane 0.979
chemo-typy PlasmaMembrane 0.994
Neighboring PlasmaMembrane 0.919
Combined SVM classifier:
Extracellular 0.066
PlasmaMembrane 4.737 *
Cytoplasmic 0.022
Cytoskeletal 0.003
ER 0.009
Golgi 0.006
Lysosomal 0.007
Mitochondrial 0.033
Chloroplast 0.058
Peroxisomal 0.009
Vacuole 0.038
Nuclear 0.012
*********************************************************************************
SeqID: BnaATIP1-2b
CELLO prediction:
(predictor location reliable-index)
Composition PlasmaMembrane 0.801
Di-peptide PlasmaMembrane 0.986
part-Comp. PlasmaMembrane 0.966
chemo-typy PlasmaMembrane 0.991
Neighboring PlasmaMembrane 0.902
Combined SVM classifier:
Extracellular 0.083
PlasmaMembrane 4.647 *
Cytoplasmic 0.033
Cytoskeletal 0.004
ER 0.010
Golgi 0.007
Lysosomal 0.008
Mitochondrial 0.048
Chloroplast 0.082
Peroxisomal 0.012
Vacuole 0.048
Nuclear 0.018
*********************************************************************************
SeqID: BnaATIP1-3a
CELLO prediction:
(predictor location reliable-index)
Composition PlasmaMembrane 0.820
Di-peptide PlasmaMembrane 0.933
part-Comp. PlasmaMembrane 0.973
chemo-typy PlasmaMembrane 0.995
Neighboring PlasmaMembrane 0.675
Combined SVM classifier:
Extracellular 0.223
PlasmaMembrane 4.396 *
Cytoplasmic 0.068
Cytoskeletal 0.006
ER 0.011
Golgi 0.006
Lysosomal 0.014
Mitochondrial 0.060
Chloroplast 0.100
Peroxisomal 0.035
Vacuole 0.067
Nuclear 0.015
*********************************************************************************
SeqID: BnaATIP2-1a
CELLO prediction:
(predictor location reliable-index)
Composition PlasmaMembrane 0.817
Di-peptide PlasmaMembrane 0.978
part-Comp. PlasmaMembrane 0.891
chemo-typy PlasmaMembrane 1.000
Neighboring PlasmaMembrane 0.923
Combined SVM classifier:
Extracellular 0.055
PlasmaMembrane 4.609 *
Cytoplasmic 0.048
Cytoskeletal 0.004
ER 0.032
Golgi 0.005
Lysosomal 0.006
Mitochondrial 0.070
Chloroplast 0.091
Peroxisomal 0.018
Vacuole 0.043
Nuclear 0.017
*********************************************************************************
SeqID: BnaATIP2-1b
CELLO prediction:
(predictor location reliable-index)
Composition PlasmaMembrane 0.816
Di-peptide PlasmaMembrane 0.981
part-Comp. PlasmaMembrane 0.940
chemo-typy PlasmaMembrane 1.000
Neighboring PlasmaMembrane 0.938
Combined SVM classifier:
Extracellular 0.058
PlasmaMembrane 4.674 *
Cytoplasmic 0.040
Cytoskeletal 0.004
ER 0.024
Golgi 0.004
Lysosomal 0.005
Mitochondrial 0.053
Chloroplast 0.082
Peroxisomal 0.012
Vacuole 0.027
Nuclear 0.015
*********************************************************************************
SeqID: BnaATIP2-1c
CELLO prediction:
(predictor location reliable-index)
Composition PlasmaMembrane 0.841
Di-peptide PlasmaMembrane 0.979
part-Comp. PlasmaMembrane 0.818
chemo-typy PlasmaMembrane 1.000
Neighboring PlasmaMembrane 0.927
Combined SVM classifier:
Extracellular 0.073
PlasmaMembrane 4.565 *
Cytoplasmic 0.052
Cytoskeletal 0.004
ER 0.028
Golgi 0.005
Lysosomal 0.008
Mitochondrial 0.060
Chloroplast 0.085
Peroxisomal 0.015
Vacuole 0.091
Nuclear 0.015
*********************************************************************************
SeqID: BnaATIP2-2a
CELLO prediction:
(predictor location reliable-index)
Composition PlasmaMembrane 0.800
Di-peptide PlasmaMembrane 0.996
part-Comp. PlasmaMembrane 0.920
chemo-typy PlasmaMembrane 1.000
Neighboring PlasmaMembrane 0.921
Combined SVM classifier:
Extracellular 0.088
PlasmaMembrane 4.637 *
Cytoplasmic 0.040
Cytoskeletal 0.005
ER 0.018
Golgi 0.004
Lysosomal 0.007
Mitochondrial 0.046
Chloroplast 0.067
Peroxisomal 0.018
Vacuole 0.046
Nuclear 0.024
*********************************************************************************
SeqID: BnaATIP2-3a
CELLO prediction:
(predictor location reliable-index)
Composition PlasmaMembrane 0.845
Di-peptide PlasmaMembrane 0.992
part-Comp. PlasmaMembrane 0.980
chemo-typy PlasmaMembrane 0.982
Neighboring PlasmaMembrane 0.952
Combined SVM classifier:
Extracellular 0.086
PlasmaMembrane 4.751 *
Cytoplasmic 0.029
Cytoskeletal 0.003
ER 0.008
Golgi 0.003
Lysosomal 0.006
Mitochondrial 0.021
Chloroplast 0.041
Peroxisomal 0.009
Vacuole 0.024
Nuclear 0.019
*********************************************************************************
SeqID: BnaATIP2-3b
CELLO prediction:
(predictor location reliable-index)
Composition PlasmaMembrane 0.858
Di-peptide PlasmaMembrane 0.998
part-Comp. PlasmaMembrane 0.974
chemo-typy PlasmaMembrane 0.995
Neighboring PlasmaMembrane 0.964
Combined SVM classifier:
Extracellular 0.041
PlasmaMembrane 4.789 *
Cytoplasmic 0.033
Cytoskeletal 0.003
ER 0.009
Golgi 0.003
Lysosomal 0.004
Mitochondrial 0.026
Chloroplast 0.041
Peroxisomal 0.015
Vacuole 0.019
Nuclear 0.018
*********************************************************************************
SeqID: BnaATIP3-1a
CELLO prediction:
(predictor location reliable-index)
Composition PlasmaMembrane 0.835
Di-peptide PlasmaMembrane 0.964
part-Comp. PlasmaMembrane 0.859
chemo-typy PlasmaMembrane 0.994
Neighboring PlasmaMembrane 0.946
Combined SVM classifier:
Extracellular 0.038
PlasmaMembrane 4.599 *
Cytoplasmic 0.034
Cytoskeletal 0.009
ER 0.019
Golgi 0.006
Lysosomal 0.008
Mitochondrial 0.093
Chloroplast 0.124
Peroxisomal 0.032
Vacuole 0.025
Nuclear 0.012
*********************************************************************************
SeqID: BnaATIP3-1b
CELLO prediction:
(predictor location reliable-index)
Composition PlasmaMembrane 0.921
Di-peptide PlasmaMembrane 0.992
part-Comp. PlasmaMembrane 0.912
chemo-typy PlasmaMembrane 0.995
Neighboring PlasmaMembrane 0.951
Combined SVM classifier:
Extracellular 0.019
PlasmaMembrane 4.771 *
Cytoplasmic 0.019
Cytoskeletal 0.004
ER 0.017
Golgi 0.005
Lysosomal 0.006
Mitochondrial 0.061
Chloroplast 0.050
Peroxisomal 0.023
Vacuole 0.017
Nuclear 0.008
*********************************************************************************
SeqID: BnaATIP3-1c
CELLO prediction:
(predictor location reliable-index)
Composition PlasmaMembrane 0.942
Di-peptide PlasmaMembrane 0.990
part-Comp. PlasmaMembrane 0.957
chemo-typy PlasmaMembrane 0.997
Neighboring PlasmaMembrane 0.923
Combined SVM classifier:
Extracellular 0.017
PlasmaMembrane 4.810 *
Cytoplasmic 0.013
Cytoskeletal 0.004
ER 0.019
Golgi 0.003
Lysosomal 0.005
Mitochondrial 0.044
Chloroplast 0.040
Peroxisomal 0.028
Vacuole 0.012
Nuclear 0.004
*********************************************************************************
SeqID: BnaATIP3-2a
CELLO prediction:
(predictor location reliable-index)
Composition PlasmaMembrane 0.970
Di-peptide PlasmaMembrane 0.991
part-Comp. PlasmaMembrane 0.973
chemo-typy PlasmaMembrane 0.996
Neighboring PlasmaMembrane 0.968
Combined SVM classifier:
Extracellular 0.011
PlasmaMembrane 4.897 *
Cytoplasmic 0.005
Cytoskeletal 0.002
ER 0.011
Golgi 0.003
Lysosomal 0.006
Mitochondrial 0.015
Chloroplast 0.018
Peroxisomal 0.017
Vacuole 0.011
Nuclear 0.003
*********************************************************************************
SeqID: BnaATIP3-2b
CELLO prediction:
(predictor location reliable-index)
Composition PlasmaMembrane 0.940
Di-peptide PlasmaMembrane 0.992
part-Comp. PlasmaMembrane 0.971
chemo-typy PlasmaMembrane 0.998
Neighboring PlasmaMembrane 0.967
Combined SVM classifier:
Extracellular 0.013
PlasmaMembrane 4.868 *
Cytoplasmic 0.007
Cytoskeletal 0.004
ER 0.017
Golgi 0.003
Lysosomal 0.004
Mitochondrial 0.028
Chloroplast 0.023
Peroxisomal 0.022
Vacuole 0.008
Nuclear 0.003
*********************************************************************************
SeqID: BnaATIP5-1a
CELLO prediction:
(predictor location reliable-index)
Composition PlasmaMembrane 0.743
Di-peptide PlasmaMembrane 0.921
part-Comp. PlasmaMembrane 0.786
chemo-typy PlasmaMembrane 1.000
Neighboring PlasmaMembrane 0.623
Combined SVM classifier:
Extracellular 0.155
PlasmaMembrane 4.073 *
Cytoplasmic 0.038
Cytoskeletal 0.005
ER 0.032
Golgi 0.009
Lysosomal 0.066
Mitochondrial 0.136
Chloroplast 0.235
Peroxisomal 0.046
Vacuole 0.179
Nuclear 0.025
*********************************************************************************
SeqID: BnaCNIP1-2a
CELLO prediction:
(predictor location reliable-index)
Composition PlasmaMembrane 0.942
Di-peptide PlasmaMembrane 0.958
part-Comp. PlasmaMembrane 0.952
chemo-typy PlasmaMembrane 0.980
Neighboring PlasmaMembrane 0.998
Combined SVM classifier:
Extracellular 0.026
PlasmaMembrane 4.830 *
Cytoplasmic 0.017
Cytoskeletal 0.001
ER 0.007
Golgi 0.002
Lysosomal 0.003
Mitochondrial 0.040
Chloroplast 0.016
Peroxisomal 0.029
Vacuole 0.012
Nuclear 0.016
*********************************************************************************
SeqID: BnaCNIP1-2b
CELLO prediction:
(predictor location reliable-index)
Composition PlasmaMembrane 0.939
Di-peptide PlasmaMembrane 0.956
part-Comp. PlasmaMembrane 0.901
chemo-typy PlasmaMembrane 0.982
Neighboring PlasmaMembrane 0.996
Combined SVM classifier:
Extracellular 0.029
PlasmaMembrane 4.774 *
Cytoplasmic 0.032
Cytoskeletal 0.001
ER 0.006
Golgi 0.002
Lysosomal 0.006
Mitochondrial 0.036
Chloroplast 0.032
Peroxisomal 0.054
Vacuole 0.014
Nuclear 0.014
*********************************************************************************
SeqID: BnaCNIP2-1a
CELLO prediction:
(predictor location reliable-index)
Composition PlasmaMembrane 0.883
Di-peptide PlasmaMembrane 0.986
part-Comp. PlasmaMembrane 0.988
chemo-typy PlasmaMembrane 0.995
Neighboring PlasmaMembrane 0.996
Combined SVM classifier:
Extracellular 0.064
PlasmaMembrane 4.848 *
Cytoplasmic 0.008
Cytoskeletal 0.000
ER 0.005
Golgi 0.004
Lysosomal 0.003
Mitochondrial 0.030
Chloroplast 0.016
Peroxisomal 0.010
Vacuole 0.007
Nuclear 0.005
*********************************************************************************
SeqID: BnaCNIP2-1b
CELLO prediction:
(predictor location reliable-index)
Composition PlasmaMembrane 0.927
Di-peptide PlasmaMembrane 0.989
part-Comp. PlasmaMembrane 0.989
chemo-typy PlasmaMembrane 0.995
Neighboring PlasmaMembrane 0.997
Combined SVM classifier:
Extracellular 0.041
PlasmaMembrane 4.897 *
Cytoplasmic 0.005
Cytoskeletal 0.000
ER 0.002
Golgi 0.003
Lysosomal 0.002
Mitochondrial 0.019
Chloroplast 0.009
Peroxisomal 0.013
Vacuole 0.004
Nuclear 0.003
*********************************************************************************
SeqID: BnaCNIP3-1a
CELLO prediction:
(predictor location reliable-index)
Composition PlasmaMembrane 0.334
Di-peptide PlasmaMembrane 0.533
part-Comp. PlasmaMembrane 0.970
chemo-typy PlasmaMembrane 0.892
Neighboring PlasmaMembrane 0.998
Combined SVM classifier:
Extracellular 0.064
PlasmaMembrane 3.728 *
Cytoplasmic 0.026
Cytoskeletal 0.005
ER 0.018
Golgi 0.004
Lysosomal 0.014
Mitochondrial 0.492
Chloroplast 0.406
Peroxisomal 0.048
Vacuole 0.096
Nuclear 0.098
*********************************************************************************
SeqID: BnaCNIP3-1b
CELLO prediction:
(predictor location reliable-index)
Composition PlasmaMembrane 0.890
Di-peptide PlasmaMembrane 0.607
part-Comp. PlasmaMembrane 0.911
chemo-typy PlasmaMembrane 0.950
Neighboring PlasmaMembrane 1.000
Combined SVM classifier:
Extracellular 0.151
PlasmaMembrane 4.358 *
Cytoplasmic 0.043
Cytoskeletal 0.003
ER 0.006
Golgi 0.007
Lysosomal 0.010
Mitochondrial 0.057
Chloroplast 0.241
Peroxisomal 0.060
Vacuole 0.028
Nuclear 0.037
*********************************************************************************
SeqID: BnaCNIP3-1c
CELLO prediction:
(predictor location reliable-index)
Composition PlasmaMembrane 0.972
Di-peptide PlasmaMembrane 0.875
part-Comp. PlasmaMembrane 0.985
chemo-typy PlasmaMembrane 0.844
Neighboring PlasmaMembrane 1.000
Combined SVM classifier:
Extracellular 0.037
PlasmaMembrane 4.675 *
Cytoplasmic 0.034
Cytoskeletal 0.001
ER 0.004
Golgi 0.001
Lysosomal 0.028
Mitochondrial 0.019
Chloroplast 0.028
Peroxisomal 0.052
Vacuole 0.036
Nuclear 0.084
*********************************************************************************
SeqID: BnaCNIP4-1a
CELLO prediction:
(predictor location reliable-index)
Composition PlasmaMembrane 0.998
Di-peptide PlasmaMembrane 0.993
part-Comp. PlasmaMembrane 0.996
chemo-typy PlasmaMembrane 0.987
Neighboring PlasmaMembrane 1.000
Combined SVM classifier:
Extracellular 0.001
PlasmaMembrane 4.974 *
Cytoplasmic 0.005
Cytoskeletal 0.000
ER 0.001
Golgi 0.000
Lysosomal 0.001
Mitochondrial 0.003
Chloroplast 0.002
Peroxisomal 0.004
Vacuole 0.001
Nuclear 0.010
*********************************************************************************
SeqID: BnaCNIP4-1b
CELLO prediction:
(predictor location reliable-index)
Composition PlasmaMembrane 0.981
Di-peptide PlasmaMembrane 1.000
part-Comp. PlasmaMembrane 1.000
chemo-typy PlasmaMembrane 0.977
Neighboring PlasmaMembrane 0.999
Combined SVM classifier:
Extracellular 0.006
PlasmaMembrane 4.957 *
Cytoplasmic 0.013
Cytoskeletal 0.001
ER 0.001
Golgi 0.001
Lysosomal 0.001
Mitochondrial 0.005
Chloroplast 0.004
Peroxisomal 0.002
Vacuole 0.001
Nuclear 0.009
*********************************************************************************
SeqID: BnaCNIP4-1c
CELLO prediction:
(predictor location reliable-index)
Composition PlasmaMembrane 0.932
Di-peptide PlasmaMembrane 0.968
part-Comp. PlasmaMembrane 0.780
chemo-typy PlasmaMembrane 0.764
Neighboring PlasmaMembrane 0.994
Combined SVM classifier:
Extracellular 0.072
PlasmaMembrane 4.438 *
Cytoplasmic 0.189
Cytoskeletal 0.001
ER 0.003
Golgi 0.006
Lysosomal 0.013
Mitochondrial 0.011
Chloroplast 0.028
Peroxisomal 0.044
Vacuole 0.005
Nuclear 0.191
*********************************************************************************
SeqID: BnaCNIP4-2a
CELLO prediction:
(predictor location reliable-index)
Composition PlasmaMembrane 0.988
Di-peptide PlasmaMembrane 1.000
part-Comp. PlasmaMembrane 1.000
chemo-typy PlasmaMembrane 0.996
Neighboring PlasmaMembrane 1.000
Combined SVM classifier:
Extracellular 0.003
PlasmaMembrane 4.983 *
Cytoplasmic 0.002
Cytoskeletal 0.000
ER 0.001
Golgi 0.000
Lysosomal 0.000
Mitochondrial 0.003
Chloroplast 0.002
Peroxisomal 0.001
Vacuole 0.001
Nuclear 0.003
*********************************************************************************
SeqID: BnaCNIP5-1a
CELLO prediction:
(predictor location reliable-index)
Composition PlasmaMembrane 0.919
Di-peptide PlasmaMembrane 0.940
part-Comp. PlasmaMembrane 0.913
chemo-typy PlasmaMembrane 0.996
Neighboring PlasmaMembrane 0.985
Combined SVM classifier:
Extracellular 0.030
PlasmaMembrane 4.753 *
Cytoplasmic 0.017
Cytoskeletal 0.003
ER 0.006
Golgi 0.006
Lysosomal 0.012
Mitochondrial 0.051
Chloroplast 0.050
Peroxisomal 0.033
Vacuole 0.030
Nuclear 0.009
*********************************************************************************
SeqID: BnaCNIP5-1b
CELLO prediction:
(predictor location reliable-index)
Composition PlasmaMembrane 0.912
Di-peptide PlasmaMembrane 0.942
part-Comp. PlasmaMembrane 0.882
chemo-typy PlasmaMembrane 0.995
Neighboring PlasmaMembrane 0.980
Combined SVM classifier:
Extracellular 0.039
PlasmaMembrane 4.710 *
Cytoplasmic 0.027
Cytoskeletal 0.003
ER 0.007
Golgi 0.005
Lysosomal 0.013
Mitochondrial 0.053
Chloroplast 0.062
Peroxisomal 0.043
Vacuole 0.026
Nuclear 0.010
*********************************************************************************
SeqID: BnaCNIP6-1a
CELLO prediction:
(predictor location reliable-index)
Composition PlasmaMembrane 0.281
Di-peptide PlasmaMembrane 0.761
part-Comp. PlasmaMembrane 0.531
chemo-typy PlasmaMembrane 0.996
Neighboring PlasmaMembrane 0.976
Combined SVM classifier:
Extracellular 0.069
PlasmaMembrane 3.544 *
Cytoplasmic 0.134
Cytoskeletal 0.015
ER 0.027
Golgi 0.012
Lysosomal 0.027
Mitochondrial 0.303
Chloroplast 0.351
Peroxisomal 0.436
Vacuole 0.049
Nuclear 0.031
*********************************************************************************
SeqID: BnaCNIP7-1a
CELLO prediction:
(predictor location reliable-index)
Composition PlasmaMembrane 0.983
Di-peptide PlasmaMembrane 0.990
part-Comp. PlasmaMembrane 0.995
chemo-typy PlasmaMembrane 0.956
Neighboring PlasmaMembrane 0.998
Combined SVM classifier:
Extracellular 0.008
PlasmaMembrane 4.922 *
Cytoplasmic 0.007
Cytoskeletal 0.000
ER 0.003
Golgi 0.001
Lysosomal 0.001
Mitochondrial 0.010
Chloroplast 0.008
Peroxisomal 0.002
Vacuole 0.003
Nuclear 0.035
*********************************************************************************
SeqID: BnaCPIP1-1a
CELLO prediction:
(predictor location reliable-index)
Composition PlasmaMembrane 0.918
Di-peptide PlasmaMembrane 0.947
part-Comp. PlasmaMembrane 0.938
chemo-typy PlasmaMembrane 0.986
Neighboring PlasmaMembrane 0.967
Combined SVM classifier:
Extracellular 0.018
PlasmaMembrane 4.756 *
Cytoplasmic 0.012
Cytoskeletal 0.002
ER 0.015
Golgi 0.001
Lysosomal 0.016
Mitochondrial 0.054
Chloroplast 0.032
Peroxisomal 0.053
Vacuole 0.025
Nuclear 0.014
*********************************************************************************
SeqID: BnaCPIP1-2a
CELLO prediction:
(predictor location reliable-index)
Composition PlasmaMembrane 0.869
Di-peptide PlasmaMembrane 0.908
part-Comp. PlasmaMembrane 0.919
chemo-typy PlasmaMembrane 0.994
Neighboring PlasmaMembrane 0.952
Combined SVM classifier:
Extracellular 0.015
PlasmaMembrane 4.642 *
Cytoplasmic 0.022
Cytoskeletal 0.003
ER 0.021
Golgi 0.002
Lysosomal 0.011
Mitochondrial 0.109
Chloroplast 0.046
Peroxisomal 0.099
Vacuole 0.024
Nuclear 0.007
*********************************************************************************
SeqID: BnaCPIP1-2b
CELLO prediction:
(predictor location reliable-index)
Composition PlasmaMembrane 0.831
Di-peptide PlasmaMembrane 0.939
part-Comp. PlasmaMembrane 0.898
chemo-typy PlasmaMembrane 0.993
Neighboring PlasmaMembrane 0.963
Combined SVM classifier:
Extracellular 0.017
PlasmaMembrane 4.624 *
Cytoplasmic 0.023
Cytoskeletal 0.003
ER 0.019
Golgi 0.001
Lysosomal 0.013
Mitochondrial 0.121
Chloroplast 0.051
Peroxisomal 0.098
Vacuole 0.021
Nuclear 0.008
*********************************************************************************
SeqID: BnaCPIP1-2c
CELLO prediction:
(predictor location reliable-index)
Composition PlasmaMembrane 0.798
Di-peptide PlasmaMembrane 0.940
part-Comp. PlasmaMembrane 0.897
chemo-typy PlasmaMembrane 0.992
Neighboring PlasmaMembrane 0.953
Combined SVM classifier:
Extracellular 0.018
PlasmaMembrane 4.580 *
Cytoplasmic 0.027
Cytoskeletal 0.004
ER 0.019
Golgi 0.002
Lysosomal 0.013
Mitochondrial 0.125
Chloroplast 0.062
Peroxisomal 0.119
Vacuole 0.021
Nuclear 0.010
*********************************************************************************
SeqID: BnaCPIP1-3a
CELLO prediction:
(predictor location reliable-index)
Composition PlasmaMembrane 0.842
Di-peptide PlasmaMembrane 0.660
part-Comp. PlasmaMembrane 0.808
chemo-typy PlasmaMembrane 0.953
Neighboring PlasmaMembrane 0.990
Combined SVM classifier:
Extracellular 0.031
PlasmaMembrane 4.252 *
Cytoplasmic 0.065
Cytoskeletal 0.004
ER 0.023
Golgi 0.002
Lysosomal 0.033
Mitochondrial 0.306
Chloroplast 0.073
Peroxisomal 0.161
Vacuole 0.009
Nuclear 0.041
*********************************************************************************
SeqID: BnaCPIP1-3b
CELLO prediction:
(predictor location reliable-index)
Composition PlasmaMembrane 0.921
Di-peptide PlasmaMembrane 0.928
part-Comp. PlasmaMembrane 0.950
chemo-typy PlasmaMembrane 0.977
Neighboring PlasmaMembrane 0.956
Combined SVM classifier:
Extracellular 0.016
PlasmaMembrane 4.733 *
Cytoplasmic 0.021
Cytoskeletal 0.002
ER 0.021
Golgi 0.001
Lysosomal 0.017
Mitochondrial 0.067
Chloroplast 0.035
Peroxisomal 0.053
Vacuole 0.014
Nuclear 0.021
*********************************************************************************
SeqID: BnaCPIP1-4a
CELLO prediction:
(predictor location reliable-index)
Composition PlasmaMembrane 0.912
Di-peptide PlasmaMembrane 0.900
part-Comp. PlasmaMembrane 0.941
chemo-typy PlasmaMembrane 0.982
Neighboring PlasmaMembrane 0.972
Combined SVM classifier:
Extracellular 0.016
PlasmaMembrane 4.707 *
Cytoplasmic 0.025
Cytoskeletal 0.002
ER 0.021
Golgi 0.001
Lysosomal 0.017
Mitochondrial 0.080
Chloroplast 0.040
Peroxisomal 0.064
Vacuole 0.011
Nuclear 0.017
*********************************************************************************
SeqID: BnaCPIP1-4b
CELLO prediction:
(predictor location reliable-index)
Composition PlasmaMembrane 0.888
Di-peptide PlasmaMembrane 0.903
part-Comp. PlasmaMembrane 0.942
chemo-typy PlasmaMembrane 0.981
Neighboring PlasmaMembrane 0.978
Combined SVM classifier:
Extracellular 0.013
PlasmaMembrane 4.691 *
Cytoplasmic 0.021
Cytoskeletal 0.002
ER 0.020
Golgi 0.001
Lysosomal 0.019
Mitochondrial 0.089
Chloroplast 0.048
Peroxisomal 0.064
Vacuole 0.014
Nuclear 0.017
*********************************************************************************
SeqID: BnaCPIP1-5a
CELLO prediction:
(predictor location reliable-index)
Composition PlasmaMembrane 0.628
Di-peptide PlasmaMembrane 0.862
part-Comp. PlasmaMembrane 0.819
chemo-typy PlasmaMembrane 0.981
Neighboring PlasmaMembrane 0.899
Combined SVM classifier:
Extracellular 0.034
PlasmaMembrane 4.189 *
Cytoplasmic 0.104
Cytoskeletal 0.006
ER 0.053
Golgi 0.003
Lysosomal 0.041
Mitochondrial 0.221
Chloroplast 0.106
Peroxisomal 0.183
Vacuole 0.037
Nuclear 0.025
*********************************************************************************
SeqID: BnaCPIP2-1a
CELLO prediction:
(predictor location reliable-index)
Composition PlasmaMembrane 0.987
Di-peptide PlasmaMembrane 0.987
part-Comp. PlasmaMembrane 0.981
chemo-typy PlasmaMembrane 0.964
Neighboring PlasmaMembrane 0.997
Combined SVM classifier:
Extracellular 0.013
PlasmaMembrane 4.915 *
Cytoplasmic 0.006
Cytoskeletal 0.001
ER 0.007
Golgi 0.001
Lysosomal 0.009
Mitochondrial 0.006
Chloroplast 0.006
Peroxisomal 0.008
Vacuole 0.006
Nuclear 0.021
*********************************************************************************
SeqID: BnaCPIP2-1b
CELLO prediction:
(predictor location reliable-index)
Composition PlasmaMembrane 0.982
Di-peptide PlasmaMembrane 0.982
part-Comp. PlasmaMembrane 0.974
chemo-typy PlasmaMembrane 0.936
Neighboring PlasmaMembrane 0.984
Combined SVM classifier:
Extracellular 0.019
PlasmaMembrane 4.859 *
Cytoplasmic 0.012
Cytoskeletal 0.001
ER 0.010
Golgi 0.001
Lysosomal 0.012
Mitochondrial 0.009
Chloroplast 0.011
Peroxisomal 0.010
Vacuole 0.015
Nuclear 0.040
*********************************************************************************
SeqID: BnaCPIP2-2a
CELLO prediction:
(predictor location reliable-index)
Composition PlasmaMembrane 0.967
Di-peptide PlasmaMembrane 0.982
part-Comp. PlasmaMembrane 0.982
chemo-typy PlasmaMembrane 0.892
Neighboring PlasmaMembrane 0.963
Combined SVM classifier:
Extracellular 0.021
PlasmaMembrane 4.787 *
Cytoplasmic 0.017
Cytoskeletal 0.001
ER 0.013
Golgi 0.001
Lysosomal 0.017
Mitochondrial 0.014
Chloroplast 0.015
Peroxisomal 0.012
Vacuole 0.027
Nuclear 0.073
*********************************************************************************
SeqID: BnaCPIP2-2b
CELLO prediction:
(predictor location reliable-index)
Composition PlasmaMembrane 0.966
Di-peptide PlasmaMembrane 0.985
part-Comp. PlasmaMembrane 0.976
chemo-typy PlasmaMembrane 0.936
Neighboring PlasmaMembrane 0.969
Combined SVM classifier:
Extracellular 0.018
PlasmaMembrane 4.833 *
Cytoplasmic 0.015
Cytoskeletal 0.001
ER 0.015
Golgi 0.001
Lysosomal 0.009
Mitochondrial 0.013
Chloroplast 0.015
Peroxisomal 0.014
Vacuole 0.024
Nuclear 0.042
*********************************************************************************
SeqID: BnaCPIP2-4a
CELLO prediction:
(predictor location reliable-index)
Composition PlasmaMembrane 0.815
Di-peptide PlasmaMembrane 0.661
part-Comp. PlasmaMembrane 0.971
chemo-typy PlasmaMembrane 0.922
Neighboring PlasmaMembrane 0.908
Combined SVM classifier:
Extracellular 0.061
PlasmaMembrane 4.278 *
Cytoplasmic 0.151
Cytoskeletal 0.007
ER 0.045
Golgi 0.005
Lysosomal 0.046
Mitochondrial 0.084
Chloroplast 0.113
Peroxisomal 0.090
Vacuole 0.060
Nuclear 0.061
*********************************************************************************
SeqID: BnaCPIP2-4b
CELLO prediction:
(predictor location reliable-index)
Composition PlasmaMembrane 0.799
Di-peptide PlasmaMembrane 0.615
part-Comp. PlasmaMembrane 0.968
chemo-typy PlasmaMembrane 0.758
Neighboring PlasmaMembrane 0.825
Combined SVM classifier:
Extracellular 0.060
PlasmaMembrane 3.964 *
Cytoplasmic 0.225
Cytoskeletal 0.008
ER 0.035
Golgi 0.006
Lysosomal 0.050
Mitochondrial 0.094
Chloroplast 0.191
Peroxisomal 0.081
Vacuole 0.099
Nuclear 0.186
*********************************************************************************
SeqID: BnaCPIP2-5a
CELLO prediction:
(predictor location reliable-index)
Composition PlasmaMembrane 0.983
Di-peptide PlasmaMembrane 0.980
part-Comp. PlasmaMembrane 0.965
chemo-typy PlasmaMembrane 0.947
Neighboring PlasmaMembrane 0.981
Combined SVM classifier:
Extracellular 0.012
PlasmaMembrane 4.856 *
Cytoplasmic 0.011
Cytoskeletal 0.001
ER 0.014
Golgi 0.001
Lysosomal 0.015
Mitochondrial 0.012
Chloroplast 0.007
Peroxisomal 0.031
[truncated: 662 more rows]

## Sheet: CelloAlyrata
CELLO RESULTS
SeqID: AlNIP1-1
CELLO prediction:
(predictor location reliable-index)
Composition PlasmaMembrane 0.985
Di-peptide PlasmaMembrane 0.920
part-Comp. PlasmaMembrane 0.984
chemo-typy PlasmaMembrane 0.979
Neighboring PlasmaMembrane 0.996
Combined SVM classifier:
Extracellular 0.026
PlasmaMembrane 4.864 *
Cytoplasmic 0.015
Cytoskeletal 0.000
ER 0.006
Golgi 0.003
Lysosomal 0.005
Mitochondrial 0.012
Chloroplast 0.032
Peroxisomal 0.015
Vacuole 0.007
Nuclear 0.016
*********************************************************************************
SeqID: AlNIP1-2
CELLO prediction:
(predictor location reliable-index)
Composition PlasmaMembrane 0.907
Di-peptide PlasmaMembrane 0.900
part-Comp. PlasmaMembrane 0.831
chemo-typy PlasmaMembrane 0.979
Neighboring PlasmaMembrane 0.995
Combined SVM classifier:
Extracellular 0.057
PlasmaMembrane 4.612 *
Cytoplasmic 0.062
Cytoskeletal 0.002
ER 0.014
Golgi 0.004
Lysosomal 0.015
Mitochondrial 0.050
Chloroplast 0.044
Peroxisomal 0.087
Vacuole 0.033
Nuclear 0.020
*********************************************************************************
SeqID: AlNIP2-1
CELLO prediction:
(predictor location reliable-index)
Composition PlasmaMembrane 0.915
Di-peptide PlasmaMembrane 0.988
part-Comp. PlasmaMembrane 0.948
chemo-typy PlasmaMembrane 0.997
Neighboring PlasmaMembrane 0.988
Combined SVM classifier:
Extracellular 0.054
PlasmaMembrane 4.836 *
Cytoplasmic 0.021
Cytoskeletal 0.001
ER 0.008
Golgi 0.019
Lysosomal 0.003
Mitochondrial 0.019
Chloroplast 0.017
Peroxisomal 0.013
Vacuole 0.005
Nuclear 0.004
*********************************************************************************
SeqID: AlNIP3-1
CELLO prediction:
(predictor location reliable-index)
Composition PlasmaMembrane 0.750
Di-peptide PlasmaMembrane 0.830
part-Comp. PlasmaMembrane 0.783
chemo-typy PlasmaMembrane 0.819
Neighboring PlasmaMembrane 0.998
Combined SVM classifier:
Extracellular 0.532
PlasmaMembrane 4.181 *
Cytoplasmic 0.024
Cytoskeletal 0.002
ER 0.017
Golgi 0.003
Lysosomal 0.036
Mitochondrial 0.039
Chloroplast 0.054
Peroxisomal 0.037
Vacuole 0.058
Nuclear 0.017
*********************************************************************************
SeqID: AlNIP4-1
CELLO prediction:
(predictor location reliable-index)
Composition PlasmaMembrane 1.000
Di-peptide PlasmaMembrane 0.993
part-Comp. PlasmaMembrane 1.000
chemo-typy PlasmaMembrane 0.987
Neighboring PlasmaMembrane 1.000
Combined SVM classifier:
Extracellular 0.000
PlasmaMembrane 4.979 *
Cytoplasmic 0.004
Cytoskeletal 0.000
ER 0.000
Golgi 0.000
Lysosomal 0.000
Mitochondrial 0.002
Chloroplast 0.003
Peroxisomal 0.003
Vacuole 0.000
Nuclear 0.007
*********************************************************************************
SeqID: AlNIP4-2
CELLO prediction:
(predictor location reliable-index)
Composition PlasmaMembrane 0.996
Di-peptide PlasmaMembrane 0.988
part-Comp. PlasmaMembrane 1.000
chemo-typy PlasmaMembrane 0.989
Neighboring PlasmaMembrane 1.000
Combined SVM classifier:
Extracellular 0.001
PlasmaMembrane 4.972 *
Cytoplasmic 0.004
Cytoskeletal 0.000
ER 0.000
Golgi 0.000
Lysosomal 0.001
Mitochondrial 0.002
Chloroplast 0.008
Peroxisomal 0.001
Vacuole 0.001
Nuclear 0.008
*********************************************************************************
SeqID: AlNIP5-1
CELLO prediction:
(predictor location reliable-index)
Composition PlasmaMembrane 0.935
Di-peptide PlasmaMembrane 0.939
part-Comp. PlasmaMembrane 0.896
chemo-typy PlasmaMembrane 0.991
Neighboring PlasmaMembrane 0.983
Combined SVM classifier:
Extracellular 0.032
PlasmaMembrane 4.744 *
Cytoplasmic 0.025
Cytoskeletal 0.003
ER 0.004
Golgi 0.003
Lysosomal 0.013
Mitochondrial 0.042
Chloroplast 0.060
Peroxisomal 0.035
Vacuole 0.032
Nuclear 0.008
*********************************************************************************
SeqID: AlNIP6-1a
CELLO prediction:
(predictor location reliable-index)
Composition PlasmaMembrane 0.556
Di-peptide PlasmaMembrane 0.713
part-Comp. PlasmaMembrane 0.565
chemo-typy PlasmaMembrane 0.996
Neighboring PlasmaMembrane 0.678
Combined SVM classifier:
Extracellular 0.077
PlasmaMembrane 3.508 *
Cytoplasmic 0.243
Cytoskeletal 0.010
ER 0.042
Golgi 0.013
Lysosomal 0.038
Mitochondrial 0.288
Chloroplast 0.477
Peroxisomal 0.197
Vacuole 0.081
Nuclear 0.028
*********************************************************************************
SeqID: AlNIP6-1b
CELLO prediction:
(predictor location reliable-index)
Composition PlasmaMembrane 0.328
Di-peptide PlasmaMembrane 0.729
part-Comp. PlasmaMembrane 0.571
chemo-typy PlasmaMembrane 0.996
Neighboring PlasmaMembrane 0.971
Combined SVM classifier:
Extracellular 0.057
PlasmaMembrane 3.594 *
Cytoplasmic 0.104
Cytoskeletal 0.013
ER 0.026
Golgi 0.012
Lysosomal 0.026
Mitochondrial 0.310
Chloroplast 0.471
Peroxisomal 0.302
Vacuole 0.056
Nuclear 0.028
*********************************************************************************
SeqID: AlNIP7-1
CELLO prediction:
(predictor location reliable-index)
Composition PlasmaMembrane 0.981
Di-peptide PlasmaMembrane 0.989
part-Comp. PlasmaMembrane 1.000
chemo-typy PlasmaMembrane 0.918
Neighboring PlasmaMembrane 0.998
Combined SVM classifier:
Extracellular 0.014
PlasmaMembrane 4.887 *
Cytoplasmic 0.007
Cytoskeletal 0.000
ER 0.002
Golgi 0.000
Lysosomal 0.001
Mitochondrial 0.008
Chloroplast 0.006
Peroxisomal 0.003
Vacuole 0.003
Nuclear 0.071
*********************************************************************************
SeqID: AlPIP1-1
CELLO prediction:
(predictor location reliable-index)
Composition PlasmaMembrane 0.915
Di-peptide PlasmaMembrane 0.947
part-Comp. PlasmaMembrane 0.932
chemo-typy PlasmaMembrane 0.990
Neighboring PlasmaMembrane 0.946
Combined SVM classifier:
Extracellular 0.016
PlasmaMembrane 4.730 *
Cytoplasmic 0.015
Cytoskeletal 0.002
ER 0.025
Golgi 0.001
Lysosomal 0.015
Mitochondrial 0.066
Chloroplast 0.033
Peroxisomal 0.057
Vacuole 0.029
Nuclear 0.010
*********************************************************************************
SeqID: AlPIP1-2
CELLO prediction:
(predictor location reliable-index)
Composition PlasmaMembrane 0.795
Di-peptide PlasmaMembrane 0.950
part-Comp. PlasmaMembrane 0.919
chemo-typy PlasmaMembrane 0.993
Neighboring PlasmaMembrane 0.969
Combined SVM classifier:
Extracellular 0.019
PlasmaMembrane 4.625 *
Cytoplasmic 0.023
Cytoskeletal 0.004
ER 0.015
Golgi 0.002
Lysosomal 0.012
Mitochondrial 0.132
Chloroplast 0.055
Peroxisomal 0.087
Vacuole 0.018
Nuclear 0.009
*********************************************************************************
SeqID: AlPIP1-3
CELLO prediction:
(predictor location reliable-index)
Composition PlasmaMembrane 0.892
Di-peptide PlasmaMembrane 0.934
part-Comp. PlasmaMembrane 0.905
chemo-typy PlasmaMembrane 0.974
Neighboring PlasmaMembrane 0.960
Combined SVM classifier:
Extracellular 0.014
PlasmaMembrane 4.665 *
Cytoplasmic 0.025
Cytoskeletal 0.003
ER 0.028
Golgi 0.001
Lysosomal 0.014
Mitochondrial 0.083
Chloroplast 0.033
Peroxisomal 0.097
Vacuole 0.012
Nuclear 0.024
*********************************************************************************
SeqID: AlPIP1-4
CELLO prediction:
(predictor location reliable-index)
Composition PlasmaMembrane 0.899
Di-peptide PlasmaMembrane 0.935
part-Comp. PlasmaMembrane 0.938
chemo-typy PlasmaMembrane 0.981
Neighboring PlasmaMembrane 0.976
Combined SVM classifier:
Extracellular 0.012
PlasmaMembrane 4.730 *
Cytoplasmic 0.023
Cytoskeletal 0.002
ER 0.023
Golgi 0.001
Lysosomal 0.012
Mitochondrial 0.080
Chloroplast 0.029
Peroxisomal 0.063
Vacuole 0.008
Nuclear 0.017
*********************************************************************************
SeqID: AlPIP1-5
CELLO prediction:
(predictor location reliable-index)
Composition PlasmaMembrane 0.735
Di-peptide PlasmaMembrane 0.902
part-Comp. PlasmaMembrane 0.813
chemo-typy PlasmaMembrane 0.987
Neighboring PlasmaMembrane 0.931
Combined SVM classifier:
Extracellular 0.019
PlasmaMembrane 4.368 *
Cytoplasmic 0.075
Cytoskeletal 0.004
ER 0.038
Golgi 0.002
Lysosomal 0.022
Mitochondrial 0.169
Chloroplast 0.082
Peroxisomal 0.169
Vacuole 0.036
Nuclear 0.016
*********************************************************************************
SeqID: AlPIP2-1
CELLO prediction:
(predictor location reliable-index)
Composition PlasmaMembrane 0.944
Di-peptide PlasmaMembrane 0.979
part-Comp. PlasmaMembrane 0.975
chemo-typy PlasmaMembrane 0.950
Neighboring PlasmaMembrane 0.974
Combined SVM classifier:
Extracellular 0.023
PlasmaMembrane 4.822 *
Cytoplasmic 0.018
Cytoskeletal 0.002
ER 0.012
Golgi 0.001
Lysosomal 0.012
Mitochondrial 0.023
Chloroplast 0.016
Peroxisomal 0.018
Vacuole 0.021
Nuclear 0.033
*********************************************************************************
SeqID: AlPIP2-2a
CELLO prediction:
(predictor location reliable-index)
Composition PlasmaMembrane 0.975
Di-peptide PlasmaMembrane 0.984
part-Comp. PlasmaMembrane 0.976
chemo-typy PlasmaMembrane 0.939
Neighboring PlasmaMembrane 0.979
Combined SVM classifier:
Extracellular 0.012
PlasmaMembrane 4.853 *
Cytoplasmic 0.014
Cytoskeletal 0.001
ER 0.012
Golgi 0.001
Lysosomal 0.009
Mitochondrial 0.010
Chloroplast 0.011
Peroxisomal 0.014
Vacuole 0.016
Nuclear 0.046
*********************************************************************************
SeqID: AlPIP2-2b
CELLO prediction:
(predictor location reliable-index)
Composition PlasmaMembrane 0.966
Di-peptide PlasmaMembrane 0.941
part-Comp. PlasmaMembrane 0.978
chemo-typy PlasmaMembrane 0.901
Neighboring PlasmaMembrane 0.952
Combined SVM classifier:
Extracellular 0.012
PlasmaMembrane 4.739 *
Cytoplasmic 0.029
Cytoskeletal 0.001
ER 0.040
Golgi 0.002
Lysosomal 0.018
Mitochondrial 0.026
Chloroplast 0.017
Peroxisomal 0.034
Vacuole 0.019
Nuclear 0.063
*********************************************************************************
SeqID: AlPIP2-4
CELLO prediction:
(predictor location reliable-index)
Composition PlasmaMembrane 0.868
Di-peptide PlasmaMembrane 0.956
part-Comp. PlasmaMembrane 0.844
chemo-typy PlasmaMembrane 0.948
Neighboring PlasmaMembrane 0.962
Combined SVM classifier:
Extracellular 0.036
PlasmaMembrane 4.580 *
Cytoplasmic 0.055
Cytoskeletal 0.005
ER 0.020
Golgi 0.003
Lysosomal 0.027
Mitochondrial 0.057
Chloroplast 0.074
Peroxisomal 0.082
Vacuole 0.036
Nuclear 0.025
*********************************************************************************
SeqID: AlPIP2-5
CELLO prediction:
(predictor location reliable-index)
Composition PlasmaMembrane 0.979
Di-peptide PlasmaMembrane 0.982
part-Comp. PlasmaMembrane 0.953
chemo-typy PlasmaMembrane 0.950
Neighboring PlasmaMembrane 0.990
Combined SVM classifier:
Extracellular 0.010
PlasmaMembrane 4.853 *
Cytoplasmic 0.012
Cytoskeletal 0.001
ER 0.011
Golgi 0.001
Lysosomal 0.009
Mitochondrial 0.012
Chloroplast 0.007
Peroxisomal 0.037
Vacuole 0.007
Nuclear 0.039
*********************************************************************************
SeqID: AlPIP2-6
CELLO prediction:
(predictor location reliable-index)
Composition PlasmaMembrane 0.965
Di-peptide PlasmaMembrane 0.919
part-Comp. PlasmaMembrane 0.960
chemo-typy PlasmaMembrane 0.947
Neighboring PlasmaMembrane 0.932
Combined SVM classifier:
Extracellular 0.025
PlasmaMembrane 4.724 *
Cytoplasmic 0.021
Cytoskeletal 0.001
ER 0.021
Golgi 0.001
Lysosomal 0.060
Mitochondrial 0.022
Chloroplast 0.021
Peroxisomal 0.030
Vacuole 0.045
Nuclear 0.029
*********************************************************************************
SeqID: AlPIP2-7
CELLO prediction:
(predictor location reliable-index)
Composition PlasmaMembrane 0.894
Di-peptide PlasmaMembrane 0.965
part-Comp. PlasmaMembrane 0.901
chemo-typy PlasmaMembrane 0.989
Neighboring PlasmaMembrane 0.945
Combined SVM classifier:
Extracellular 0.018
PlasmaMembrane 4.693 *
Cytoplasmic 0.033
Cytoskeletal 0.003
ER 0.026
Golgi 0.001
Lysosomal 0.015
Mitochondrial 0.044
Chloroplast 0.048
Peroxisomal 0.086
Vacuole 0.024
Nuclear 0.007
*********************************************************************************
SeqID: AlPIP2-8
CELLO prediction:
(predictor location reliable-index)
Composition PlasmaMembrane 0.857
Di-peptide PlasmaMembrane 0.970
part-Comp. PlasmaMembrane 0.917
chemo-typy PlasmaMembrane 0.983
Neighboring PlasmaMembrane 0.974
Combined SVM classifier:
Extracellular 0.018
PlasmaMembrane 4.701 *
Cytoplasmic 0.023
Cytoskeletal 0.006
ER 0.021
Golgi 0.002
Lysosomal 0.014
Mitochondrial 0.040
Chloroplast 0.049
Peroxisomal 0.086
Vacuole 0.026
Nuclear 0.014
*********************************************************************************
SeqID: AlSIP1-1
CELLO prediction:
(predictor location reliable-index)
Composition PlasmaMembrane 0.930
Di-peptide PlasmaMembrane 1.000
part-Comp. PlasmaMembrane 0.991
chemo-typy PlasmaMembrane 1.000
Neighboring PlasmaMembrane 0.996
Combined SVM classifier:
Extracellular 0.007
PlasmaMembrane 4.916 *
Cytoplasmic 0.003
Cytoskeletal 0.002
ER 0.005
Golgi 0.001
Lysosomal 0.002
Mitochondrial 0.041
Chloroplast 0.010
Peroxisomal 0.007
Vacuole 0.003
Nuclear 0.003
*********************************************************************************
SeqID: AlSIP1-2
CELLO prediction:
(predictor location reliable-index)
Composition PlasmaMembrane 0.976
Di-peptide PlasmaMembrane 1.000
part-Comp. PlasmaMembrane 0.982
chemo-typy PlasmaMembrane 1.000
Neighboring PlasmaMembrane 0.982
Combined SVM classifier:
Extracellular 0.004
PlasmaMembrane 4.941 *
Cytoplasmic 0.002
Cytoskeletal 0.001
ER 0.004
Golgi 0.001
Lysosomal 0.002
Mitochondrial 0.030
Chloroplast 0.006
Peroxisomal 0.005
Vacuole 0.002
Nuclear 0.001
*********************************************************************************
SeqID: AlSIP2-1
CELLO prediction:
(predictor location reliable-index)
Composition PlasmaMembrane 0.992
Di-peptide PlasmaMembrane 0.825
part-Comp. PlasmaMembrane 0.968
chemo-typy PlasmaMembrane 0.972
Neighboring PlasmaMembrane 0.904
Combined SVM classifier:
Extracellular 0.025
PlasmaMembrane 4.662 *
Cytoplasmic 0.035
Cytoskeletal 0.002
ER 0.100
Golgi 0.007
Lysosomal 0.011
Mitochondrial 0.043
Chloroplast 0.052
Peroxisomal 0.049
Vacuole 0.005
Nuclear 0.009
*********************************************************************************
SeqID: AlTIP1-1
CELLO prediction:
(predictor location reliable-index)
Composition PlasmaMembrane 0.821
Di-peptide PlasmaMembrane 0.996
part-Comp. PlasmaMembrane 0.960
chemo-typy PlasmaMembrane 0.996
Neighboring PlasmaMembrane 0.956
Combined SVM classifier:
Extracellular 0.043
PlasmaMembrane 4.729 *
Cytoplasmic 0.029
Cytoskeletal 0.004
ER 0.009
Golgi 0.005
Lysosomal 0.007
Mitochondrial 0.041
Chloroplast 0.067
Peroxisomal 0.021
Vacuole 0.032
Nuclear 0.015
*********************************************************************************
SeqID: AlTIP1-2
CELLO prediction:
(predictor location reliable-index)
Composition PlasmaMembrane 0.808
Di-peptide PlasmaMembrane 0.989
part-Comp. PlasmaMembrane 0.963
chemo-typy PlasmaMembrane 0.994
Neighboring PlasmaMembrane 0.928
Combined SVM classifier:
Extracellular 0.067
PlasmaMembrane 4.682 *
Cytoplasmic 0.024
Cytoskeletal 0.003
ER 0.011
Golgi 0.008
Lysosomal 0.007
Mitochondrial 0.033
Chloroplast 0.086
Peroxisomal 0.012
Vacuole 0.055
Nuclear 0.012
*********************************************************************************
SeqID: AlTIP1-3
CELLO prediction:
(predictor location reliable-index)
Composition PlasmaMembrane 0.798
Di-peptide PlasmaMembrane 0.918
part-Comp. PlasmaMembrane 0.926
chemo-typy PlasmaMembrane 0.996
Neighboring PlasmaMembrane 0.645
Combined SVM classifier:
Extracellular 0.250
PlasmaMembrane 4.282 *
Cytoplasmic 0.075
Cytoskeletal 0.006
ER 0.014
Golgi 0.006
Lysosomal 0.019
Mitochondrial 0.067
Chloroplast 0.129
Peroxisomal 0.032
Vacuole 0.102
Nuclear 0.018
*********************************************************************************
SeqID: AlTIP2-1a
CELLO prediction:
(predictor location reliable-index)
Composition PlasmaMembrane 0.904
Di-peptide PlasmaMembrane 0.993
part-Comp. PlasmaMembrane 0.884
chemo-typy PlasmaMembrane 0.985
Neighboring PlasmaMembrane 0.950
Combined SVM classifier:
Extracellular 0.072
PlasmaMembrane 4.716 *
Cytoplasmic 0.033
Cytoskeletal 0.002
ER 0.028
Golgi 0.003
Lysosomal 0.009
Mitochondrial 0.023
Chloroplast 0.048
Peroxisomal 0.011
Vacuole 0.049
Nuclear 0.006
*********************************************************************************
SeqID: AlTIP2-1b
CELLO prediction:
(predictor location reliable-index)
Composition PlasmaMembrane 0.808
Di-peptide PlasmaMembrane 0.983
part-Comp. PlasmaMembrane 0.868
chemo-typy PlasmaMembrane 1.000
Neighboring PlasmaMembrane 0.941
Combined SVM classifier:
Extracellular 0.072
PlasmaMembrane 4.600 *
Cytoplasmic 0.047
Cytoskeletal 0.004
ER 0.029
Golgi 0.005
Lysosomal 0.007
Mitochondrial 0.059
Chloroplast 0.089
Peroxisomal 0.014
Vacuole 0.057
Nuclear 0.018
*********************************************************************************
SeqID: AlTIP2-2
CELLO prediction:
(predictor location reliable-index)
Composition PlasmaMembrane 0.852
Di-peptide PlasmaMembrane 0.995
part-Comp. PlasmaMembrane 0.926
chemo-typy PlasmaMembrane 1.000
Neighboring PlasmaMembrane 0.915
Combined SVM classifier:
Extracellular 0.076
PlasmaMembrane 4.688 *
Cytoplasmic 0.035
Cytoskeletal 0.004
ER 0.020
Golgi 0.004
Lysosomal 0.006
Mitochondrial 0.039
Chloroplast 0.057
Peroxisomal 0.016
Vacuole 0.041
Nuclear 0.014
*********************************************************************************
SeqID: AlTIP2-3a
CELLO prediction:
(predictor location reliable-index)
Composition PlasmaMembrane 0.896
Di-peptide PlasmaMembrane 0.998
part-Comp. PlasmaMembrane 0.989
chemo-typy PlasmaMembrane 1.000
Neighboring PlasmaMembrane 0.978
Combined SVM classifier:
Extracellular 0.026
PlasmaMembrane 4.862 *
Cytoplasmic 0.022
Cytoskeletal 0.003
ER 0.007
Golgi 0.002
Lysosomal 0.003
Mitochondrial 0.020
Chloroplast 0.026
Peroxisomal 0.010
Vacuole 0.012
Nuclear 0.009
*********************************************************************************
SeqID: AlTIP2-3b
CELLO prediction:
(predictor location reliable-index)
Composition PlasmaMembrane 1.000
Di-peptide PlasmaMembrane 1.000
part-Comp. PlasmaMembrane 1.000
chemo-typy PlasmaMembrane 0.904
Neighboring PlasmaMembrane 1.000
Combined SVM classifier:
Extracellular 0.034
PlasmaMembrane 4.904 *
Cytoplasmic 0.002
Cytoskeletal 0.000
ER 0.003
Golgi 0.000
Lysosomal 0.014
Mitochondrial 0.001
Chloroplast 0.002
Peroxisomal 0.002
Vacuole 0.001
Nuclear 0.037
*********************************************************************************
SeqID: AlTIP3-1
CELLO prediction:
(predictor location reliable-index)
Composition PlasmaMembrane 0.897
Di-peptide PlasmaMembrane 0.994
part-Comp. PlasmaMembrane 0.933
chemo-typy PlasmaMembrane 0.990
Neighboring PlasmaMembrane 0.940
Combined SVM classifier:
Extracellular 0.024
PlasmaMembrane 4.755 *
Cytoplasmic 0.020
Cytoskeletal 0.005
ER 0.019
Golgi 0.005
Lysosomal 0.006
Mitochondrial 0.068
Chloroplast 0.046
Peroxisomal 0.027
Vacuole 0.012
Nuclear 0.012
*********************************************************************************
SeqID: AlTIP3-2
CELLO prediction:
(predictor location reliable-index)
Composition PlasmaMembrane 0.890
Di-peptide PlasmaMembrane 0.982
part-Comp. PlasmaMembrane 0.957
chemo-typy PlasmaMembrane 0.997
Neighboring PlasmaMembrane 0.974
Combined SVM classifier:
Extracellular 0.025
PlasmaMembrane 4.800 *
Cytoplasmic 0.012
Cytoskeletal 0.006
ER 0.017
Golgi 0.004
Lysosomal 0.005
Mitochondrial 0.042
Chloroplast 0.042
Peroxisomal 0.031
Vacuole 0.013
Nuclear 0.005
*********************************************************************************
SeqID: AlTIP4-1
CELLO prediction:
(predictor location reliable-index)
Composition PlasmaMembrane 0.975
Di-peptide PlasmaMembrane 0.999
part-Comp. PlasmaMembrane 0.959
chemo-typy PlasmaMembrane 0.981
Neighboring PlasmaMembrane 0.979
Combined SVM classifier:
Extracellular 0.010
PlasmaMembrane 4.892 *
Cytoplasmic 0.008
Cytoskeletal 0.001
ER 0.028
Golgi 0.001
Lysosomal 0.004
Mitochondrial 0.007
Chloroplast 0.015
Peroxisomal 0.017
Vacuole 0.010
Nuclear 0.006
*********************************************************************************
SeqID: AlTIP5-1
CELLO prediction:
(predictor location reliable-index)
Composition PlasmaMembrane 0.698
Di-peptide PlasmaMembrane 0.892
part-Comp. PlasmaMembrane 0.881
chemo-typy PlasmaMembrane 1.000
Neighboring PlasmaMembrane 0.563
Combined SVM classifier:
Extracellular 0.202
PlasmaMembrane 4.035 *
Cytoplasmic 0.043
Cytoskeletal 0.006
ER 0.029
Golgi 0.009
Lysosomal 0.059
Mitochondrial 0.127
Chloroplast 0.293
Peroxisomal 0.030
Vacuole 0.134
Nuclear 0.033

## Sheet: CEloAlyr
#SeqNO.	Comp.Result	Di-pep.Result	part-Comp.Result	chemo-type.Result	Neighbor	#Combined:	extra	plas	cytop	cytos	er	golgi	lyso	mito	chlo	pero	vacu	nuc	#Most-likely-Location	#SeqName
#1	PlasmaMembrane	PlasmaMembrane	PlasmaMembrane	PlasmaMembrane	PlasmaMembrane	:	0.0261744	4.86363	0.0147426	0.000439888	0.00570302	0.00255368	0.00496886	0.0118057	0.0320613	0.014714	0.00682404	0.0163813	PlasmaMembrane	AlNIP1-1
#2	PlasmaMembrane	PlasmaMembrane	PlasmaMembrane	PlasmaMembrane	PlasmaMembrane	:	0.0569722	4.612	0.062193	0.00224326	0.0141505	0.0043473	0.0146118	0.0496572	0.0436778	0.086614	0.0333855	0.020149	PlasmaMembrane	AlNIP1-2
#3	PlasmaMembrane	PlasmaMembrane	PlasmaMembrane	PlasmaMembrane	PlasmaMembrane	:	0.0543385	4.83575	0.0208043	0.000794767	0.00807881	0.0185446	0.00253103	0.0194458	0.0173793	0.0133857	0.00469516	0.00424996	PlasmaMembrane	AlNIP2-1
#4	PlasmaMembrane	PlasmaMembrane	PlasmaMembrane	PlasmaMembrane	PlasmaMembrane	:	0.531724	4.1807	0.0242454	0.0017591	0.0174124	0.00329459	0.0358431	0.0393206	0.0536184	0.0374268	0.0575286	0.0171285	PlasmaMembrane	AlNIP3-1
#5	PlasmaMembrane	PlasmaMembrane	PlasmaMembrane	PlasmaMembrane	PlasmaMembrane	:	0.00026651	4.97939	0.00448977	4.1205e-05	9.36177e-05	0.000173487	0.000192737	0.00153807	0.0034038	0.00313231	0.000301352	0.00697793	PlasmaMembrane	AlNIP4-1
#6	PlasmaMembrane	PlasmaMembrane	PlasmaMembrane	PlasmaMembrane	PlasmaMembrane	:	0.00125649	4.97246	0.00406264	0.000297966	0.000359143	0.00028158	0.000736609	0.00239801	0.00838693	0.000752819	0.00102786	0.007977	PlasmaMembrane	AlNIP4-2
#7	PlasmaMembrane	PlasmaMembrane	PlasmaMembrane	PlasmaMembrane	PlasmaMembrane	:	0.0316138	4.74362	0.0251891	0.0027975	0.00422083	0.00300936	0.0125969	0.042013	0.0601942	0.0350432	0.0318353	0.00786429	PlasmaMembrane	AlNIP5-1
#8	PlasmaMembrane	PlasmaMembrane	PlasmaMembrane	PlasmaMembrane	PlasmaMembrane	:	0.0767906	3.50789	0.242547	0.0104477	0.0415703	0.012946	0.0375255	0.287693	0.476746	0.197114	0.0807819	0.027944	PlasmaMembrane	AlNIP6-1a
#9	PlasmaMembrane	PlasmaMembrane	PlasmaMembrane	PlasmaMembrane	PlasmaMembrane	:	0.0572159	3.59388	0.104154	0.0126497	0.0256162	0.0124047	0.0255059	0.310439	0.471374	0.302391	0.0564237	0.0279471	PlasmaMembrane	AlNIP6-1b
#10	PlasmaMembrane	PlasmaMembrane	PlasmaMembrane	PlasmaMembrane	PlasmaMembrane	:	0.0136356	4.88654	0.00657959	0.000260679	0.00176148	0.000466746	0.00101783	0.00821444	0.00578229	0.00258562	0.00260455	0.0705494	PlasmaMembrane	AlNIP7-1
#11	PlasmaMembrane	PlasmaMembrane	PlasmaMembrane	PlasmaMembrane	PlasmaMembrane	:	0.0157053	4.73021	0.014981	0.00225498	0.0254133	0.00120291	0.0147887	0.0659799	0.0334785	0.0573178	0.0288118	0.00985912	PlasmaMembrane	AlPIP1-1
#12	PlasmaMembrane	PlasmaMembrane	PlasmaMembrane	PlasmaMembrane	PlasmaMembrane	:	0.0188853	4.62527	0.0227156	0.0040056	0.0150901	0.0015135	0.0121354	0.131897	0.0546698	0.0868469	0.0182921	0.00867882	PlasmaMembrane	AlPIP1-2
#13	PlasmaMembrane	PlasmaMembrane	PlasmaMembrane	PlasmaMembrane	PlasmaMembrane	:	0.0135878	4.66486	0.025131	0.0025772	0.0283129	0.00118836	0.0144054	0.0833708	0.0330516	0.0971435	0.0120449	0.0243208	PlasmaMembrane	AlPIP1-3
#14	PlasmaMembrane	PlasmaMembrane	PlasmaMembrane	PlasmaMembrane	PlasmaMembrane	:	0.0124201	4.73004	0.0232602	0.00212771	0.0229043	0.000806685	0.0120254	0.0802623	0.028547	0.063276	0.00767348	0.0166563	PlasmaMembrane	AlPIP1-4
#15	PlasmaMembrane	PlasmaMembrane	PlasmaMembrane	PlasmaMembrane	PlasmaMembrane	:	0.0192728	4.36821	0.0746196	0.00415015	0.0379289	0.00242006	0.0215399	0.169331	0.0817444	0.169423	0.0356082	0.0157531	PlasmaMembrane	AlPIP1-5
#16	PlasmaMembrane	PlasmaMembrane	PlasmaMembrane	PlasmaMembrane	PlasmaMembrane	:	0.0229986	4.82188	0.0175641	0.00197062	0.0119259	0.00129415	0.0115389	0.0229016	0.0156923	0.0182665	0.0208745	0.0330909	PlasmaMembrane	AlPIP2-1
#17	PlasmaMembrane	PlasmaMembrane	PlasmaMembrane	PlasmaMembrane	PlasmaMembrane	:	0.0122569	4.8532	0.0137927	0.00106423	0.0118665	0.00102979	0.00899445	0.00975322	0.0114386	0.0139454	0.0162247	0.0464342	PlasmaMembrane	AlPIP2-2a
#18	PlasmaMembrane	PlasmaMembrane	PlasmaMembrane	PlasmaMembrane	PlasmaMembrane	:	0.0120569	4.73867	0.0290788	0.00112127	0.0398364	0.00218467	0.0180731	0.0259757	0.0174746	0.0336972	0.0190741	0.0627547	PlasmaMembrane	AlPIP2-2b
#19	PlasmaMembrane	PlasmaMembrane	PlasmaMembrane	PlasmaMembrane	PlasmaMembrane	:	0.0360897	4.57956	0.0549086	0.00522858	0.019804	0.00313651	0.0269473	0.057146	0.0743099	0.0818924	0.0358304	0.0251524	PlasmaMembrane	AlPIP2-4
#20	PlasmaMembrane	PlasmaMembrane	PlasmaMembrane	PlasmaMembrane	PlasmaMembrane	:	0.0102922	4.85295	0.0123787	0.00124352	0.0112831	0.00083125	0.00919451	0.0120231	0.00670115	0.0371568	0.00705039	0.0388996	PlasmaMembrane	AlPIP2-5
#21	PlasmaMembrane	PlasmaMembrane	PlasmaMembrane	PlasmaMembrane	PlasmaMembrane	:	0.02504	4.7238	0.0206833	0.00100598	0.0210433	0.00125877	0.0599803	0.0224769	0.0208685	0.0295478	0.0454572	0.0288387	PlasmaMembrane	AlPIP2-6
#22	PlasmaMembrane	PlasmaMembrane	PlasmaMembrane	PlasmaMembrane	PlasmaMembrane	:	0.017896	4.69336	0.0330984	0.00270721	0.0259578	0.00142518	0.0151527	0.044441	0.0479504	0.0864579	0.0242747	0.00727961	PlasmaMembrane	AlPIP2-7
#23	PlasmaMembrane	PlasmaMembrane	PlasmaMembrane	PlasmaMembrane	PlasmaMembrane	:	0.0176402	4.70118	0.0231945	0.00561356	0.0205638	0.00201821	0.0144469	0.0399765	0.0491053	0.0858984	0.0261471	0.0142165	PlasmaMembrane	AlPIP2-8
#24	PlasmaMembrane	PlasmaMembrane	PlasmaMembrane	PlasmaMembrane	PlasmaMembrane	:	0.0074606	4.91563	0.00305509	0.00192162	0.00541851	0.00102818	0.00160212	0.040697	0.0104483	0.00678918	0.00281056	0.00313822	PlasmaMembrane	AlSIP1-1
#25	PlasmaMembrane	PlasmaMembrane	PlasmaMembrane	PlasmaMembrane	PlasmaMembrane	:	0.00437736	4.94064	0.00241163	0.000928068	0.00397925	0.00121078	0.00192723	0.0302568	0.00595584	0.00462263	0.0021993	0.00149457	PlasmaMembrane	AlSIP1-2
#26	PlasmaMembrane	PlasmaMembrane	PlasmaMembrane	PlasmaMembrane	PlasmaMembrane	:	0.0253691	4.66164	0.0350488	0.00164843	0.0998926	0.00697784	0.0107074	0.0431177	0.0523817	0.0490487	0.00476013	0.00941178	PlasmaMembrane	AlSIP2-1
#27	PlasmaMembrane	PlasmaMembrane	PlasmaMembrane	PlasmaMembrane	PlasmaMembrane	:	0.0426491	4.72886	0.0285443	0.00371141	0.00866103	0.00515175	0.00657779	0.0411515	0.0670981	0.020761	0.031794	0.0150391	PlasmaMembrane	AlTIP1-1
#28	PlasmaMembrane	PlasmaMembrane	PlasmaMembrane	PlasmaMembrane	PlasmaMembrane	:	0.0666366	4.68239	0.0244347	0.00345887	0.0108304	0.00765515	0.00669783	0.0328365	0.0858477	0.012451	0.0545453	0.0122181	PlasmaMembrane	AlTIP1-2
#29	PlasmaMembrane	PlasmaMembrane	PlasmaMembrane	PlasmaMembrane	PlasmaMembrane	:	0.249771	4.28214	0.0747714	0.00635169	0.0136464	0.00611814	0.0185509	0.0673007	0.129126	0.0319314	0.102146	0.0181434	PlasmaMembrane	AlTIP1-3
#30	PlasmaMembrane	PlasmaMembrane	PlasmaMembrane	PlasmaMembrane	PlasmaMembrane	:	0.0723092	4.71589	0.0327233	0.00218014	0.0279248	0.00256262	0.00930941	0.02345	0.0482336	0.0111694	0.048641	0.00561006	PlasmaMembrane	AlTIP2-1a
#31	PlasmaMembrane	PlasmaMembrane	PlasmaMembrane	PlasmaMembrane	PlasmaMembrane	:	0.0720555	4.60017	0.0472285	0.00411786	0.0286134	0.00505918	0.00674458	0.0586016	0.0886358	0.0139579	0.0566183	0.0181973	PlasmaMembrane	AlTIP2-1b
#32	PlasmaMembrane	PlasmaMembrane	PlasmaMembrane	PlasmaMembrane	PlasmaMembrane	:	0.0760559	4.68787	0.035077	0.00402773	0.0195996	0.00381728	0.0064626	0.0388149	0.0567042	0.0164341	0.040711	0.0144211	PlasmaMembrane	AlTIP2-2
#33	PlasmaMembrane	PlasmaMembrane	PlasmaMembrane	PlasmaMembrane	PlasmaMembrane	:	0.0258959	4.86162	0.0215692	0.00273895	0.00664259	0.00206687	0.00260194	0.0199391	0.0259445	0.0100723	0.0116457	0.00925996	PlasmaMembrane	AlTIP2-3a
#34	PlasmaMembrane	PlasmaMembrane	PlasmaMembrane	PlasmaMembrane	PlasmaMembrane	:	0.0338853	4.90427	0.00206446	5.76197e-05	0.00317429	0.000389029	0.0135276	0.00090144	0.00176213	0.00227525	0.000557092	0.0371354	PlasmaMembrane	AlTIP2-3b
#35	PlasmaMembrane	PlasmaMembrane	PlasmaMembrane	PlasmaMembrane	PlasmaMembrane	:	0.0243419	4.75483	0.0202597	0.00503918	0.0190755	0.00467394	0.00632477	0.0684893	0.0460523	0.0267422	0.0122267	0.0119462	PlasmaMembrane	AlTIP3-1
#36	PlasmaMembrane	PlasmaMembrane	PlasmaMembrane	PlasmaMembrane	PlasmaMembrane	:	0.0249322	4.79966	0.0116858	0.00558963	0.0167775	0.00367528	0.00457534	0.042178	0.0417765	0.0305027	0.0132718	0.00537485	PlasmaMembrane	AlTIP3-2
#37	PlasmaMembrane	PlasmaMembrane	PlasmaMembrane	PlasmaMembrane	PlasmaMembrane	:	0.00966215	4.89234	0.00803821	0.000938802	0.0283836	0.00136663	0.00431963	0.00669048	0.014901	0.0171632	0.0101973	0.00599556	PlasmaMembrane	AlTIP4-1
#38	PlasmaMembrane	PlasmaMembrane	PlasmaMembrane	PlasmaMembrane	PlasmaMembrane	:	0.202416	4.03459	0.0430459	0.00570193	0.0287231	0.00906355	0.0593914	0.126672	0.293452	0.0297121	0.133935	0.0332962	PlasmaMembrane	AlTIP5-1

## Sheet: Bol-cello
CELLO RESULTS
SeqID: BolCNIP1-2a
CELLO prediction:
(predictor location reliable-index)
Composition PlasmaMembrane 0.942
Di-peptide PlasmaMembrane 0.958
part-Comp. PlasmaMembrane 0.952
chemo-typy PlasmaMembrane 0.980
Neighboring PlasmaMembrane 0.998
Combined SVM classifier:
Extracellular 0.026
PlasmaMembrane 4.830 *
Cytoplasmic 0.017
Cytoskeletal 0.001
ER 0.007
Golgi 0.002
Lysosomal 0.003
Mitochondrial 0.040
Chloroplast 0.016
Peroxisomal 0.029
Vacuole 0.012
Nuclear 0.016
*********************************************************************************
SeqID: BolCNIP1-2b
CELLO prediction:
(predictor location reliable-index)
Composition PlasmaMembrane 0.945
Di-peptide PlasmaMembrane 0.961
part-Comp. PlasmaMembrane 0.929
chemo-typy PlasmaMembrane 0.974
Neighboring PlasmaMembrane 0.996
Combined SVM classifier:
Extracellular 0.030
PlasmaMembrane 4.806 *
Cytoplasmic 0.030
Cytoskeletal 0.001
ER 0.005
Golgi 0.002
Lysosomal 0.007
Mitochondrial 0.027
Chloroplast 0.028
Peroxisomal 0.030
Vacuole 0.014
Nuclear 0.019
*********************************************************************************
SeqID: BolCNIP2-1a
CELLO prediction:
(predictor location reliable-index)
Composition PlasmaMembrane 0.924
Di-peptide PlasmaMembrane 0.986
part-Comp. PlasmaMembrane 0.984
chemo-typy PlasmaMembrane 0.992
Neighboring PlasmaMembrane 0.998
Combined SVM classifier:
Extracellular 0.040
PlasmaMembrane 4.884 *
Cytoplasmic 0.005
Cytoskeletal 0.000
ER 0.003
Golgi 0.003
Lysosomal 0.003
Mitochondrial 0.022
Chloroplast 0.010
Peroxisomal 0.020
Vacuole 0.006
Nuclear 0.004
*********************************************************************************
SeqID: BolCNIP2-1b
CELLO prediction:
(predictor location reliable-index)
Composition PlasmaMembrane 0.886
Di-peptide PlasmaMembrane 0.987
part-Comp. PlasmaMembrane 0.989
chemo-typy PlasmaMembrane 0.995
Neighboring PlasmaMembrane 0.996
Combined SVM classifier:
Extracellular 0.063
PlasmaMembrane 4.853 *
Cytoplasmic 0.008
Cytoskeletal 0.000
ER 0.004
Golgi 0.004
Lysosomal 0.003
Mitochondrial 0.028
Chloroplast 0.015
Peroxisomal 0.010
Vacuole 0.006
Nuclear 0.005
*********************************************************************************
SeqID: BolCNIP3-1a
CELLO prediction:
(predictor location reliable-index)
Composition PlasmaMembrane 0.938
Di-peptide PlasmaMembrane 0.836
part-Comp. PlasmaMembrane 0.979
chemo-typy PlasmaMembrane 0.869
Neighboring PlasmaMembrane 0.999
Combined SVM classifier:
Extracellular 0.060
PlasmaMembrane 4.621 *
Cytoplasmic 0.063
Cytoskeletal 0.001
ER 0.004
Golgi 0.002
Lysosomal 0.017
Mitochondrial 0.031
Chloroplast 0.052
Peroxisomal 0.069
Vacuole 0.030
Nuclear 0.052
*********************************************************************************
SeqID: BolCNIP3-1b
CELLO prediction:
(predictor location reliable-index)
Composition PlasmaMembrane 0.334
Di-peptide PlasmaMembrane 0.533
part-Comp. PlasmaMembrane 0.970
chemo-typy PlasmaMembrane 0.892
Neighboring PlasmaMembrane 0.998
Combined SVM classifier:
Extracellular 0.064
PlasmaMembrane 3.728 *
Cytoplasmic 0.026
Cytoskeletal 0.005
ER 0.018
Golgi 0.004
Lysosomal 0.014
Mitochondrial 0.492
Chloroplast 0.406
Peroxisomal 0.048
Vacuole 0.096
Nuclear 0.098
*********************************************************************************
SeqID: BolCNIP3-1c
CELLO prediction:
(predictor location reliable-index)
Composition PlasmaMembrane 0.746
Di-peptide PlasmaMembrane 0.608
part-Comp. PlasmaMembrane 0.864
chemo-typy PlasmaMembrane 0.931
Neighboring PlasmaMembrane 1.000
Combined SVM classifier:
Extracellular 0.361
PlasmaMembrane 4.149 *
Cytoplasmic 0.062
Cytoskeletal 0.004
ER 0.009
Golgi 0.008
Lysosomal 0.016
Mitochondrial 0.056
Chloroplast 0.183
Peroxisomal 0.064
Vacuole 0.045
Nuclear 0.042
*********************************************************************************
SeqID: BolCNIP4-1a
CELLO prediction:
(predictor location reliable-index)
Composition PlasmaMembrane 0.997
Di-peptide PlasmaMembrane 0.977
part-Comp. PlasmaMembrane 0.993
chemo-typy PlasmaMembrane 0.983
Neighboring PlasmaMembrane 1.000
Combined SVM classifier:
Extracellular 0.003
PlasmaMembrane 4.949 *
Cytoplasmic 0.010
Cytoskeletal 0.000
ER 0.001
Golgi 0.000
Lysosomal 0.001
Mitochondrial 0.008
Chloroplast 0.007
Peroxisomal 0.006
Vacuole 0.001
Nuclear 0.013
*********************************************************************************
SeqID: BolCNIP4-1b
CELLO prediction:
(predictor location reliable-index)
Composition PlasmaMembrane 0.987
Di-peptide PlasmaMembrane 1.000
part-Comp. PlasmaMembrane 1.000
chemo-typy PlasmaMembrane 0.985
Neighboring PlasmaMembrane 0.999
Combined SVM classifier:
Extracellular 0.004
PlasmaMembrane 4.971 *
Cytoplasmic 0.009
Cytoskeletal 0.001
ER 0.001
Golgi 0.001
Lysosomal 0.001
Mitochondrial 0.003
Chloroplast 0.003
Peroxisomal 0.002
Vacuole 0.001
Nuclear 0.005
*********************************************************************************
SeqID: BolCNIP4-2
CELLO prediction:
(predictor location reliable-index)
Composition PlasmaMembrane 0.990
Di-peptide PlasmaMembrane 1.000
part-Comp. PlasmaMembrane 1.000
chemo-typy PlasmaMembrane 0.991
Neighboring PlasmaMembrane 1.000
Combined SVM classifier:
Extracellular 0.002
PlasmaMembrane 4.981 *
Cytoplasmic 0.003
Cytoskeletal 0.000
ER 0.001
Golgi 0.000
Lysosomal 0.000
Mitochondrial 0.003
Chloroplast 0.002
Peroxisomal 0.001
Vacuole 0.001
Nuclear 0.006
*********************************************************************************
SeqID: BolCNIP5-1a
CELLO prediction:
(predictor location reliable-index)
Composition PlasmaMembrane 0.919
Di-peptide PlasmaMembrane 0.940
part-Comp. PlasmaMembrane 0.913
chemo-typy PlasmaMembrane 0.996
Neighboring PlasmaMembrane 0.985
Combined SVM classifier:
Extracellular 0.030
PlasmaMembrane 4.753 *
Cytoplasmic 0.017
Cytoskeletal 0.003
ER 0.006
Golgi 0.006
Lysosomal 0.012
Mitochondrial 0.051
Chloroplast 0.050
Peroxisomal 0.033
Vacuole 0.030
Nuclear 0.009
*********************************************************************************
SeqID: BolCNIP5-1b
CELLO prediction:
(predictor location reliable-index)
Composition PlasmaMembrane 0.872
Di-peptide PlasmaMembrane 0.989
part-Comp. PlasmaMembrane 0.952
chemo-typy PlasmaMembrane 0.996
Neighboring PlasmaMembrane 0.973
Combined SVM classifier:
Extracellular 0.042
PlasmaMembrane 4.782 *
Cytoplasmic 0.017
Cytoskeletal 0.004
ER 0.006
Golgi 0.005
Lysosomal 0.005
Mitochondrial 0.057
Chloroplast 0.026
Peroxisomal 0.028
Vacuole 0.015
Nuclear 0.013
*********************************************************************************
SeqID: BolCNIP6-1
CELLO prediction:
(predictor location reliable-index)
Composition PlasmaMembrane 0.309
Di-peptide PlasmaMembrane 0.790
part-Comp. PlasmaMembrane 0.598
chemo-typy PlasmaMembrane 0.995
Neighboring PlasmaMembrane 0.981
Combined SVM classifier:
Extracellular 0.059
PlasmaMembrane 3.674 *
Cytoplasmic 0.115
Cytoskeletal 0.013
ER 0.026
Golgi 0.011
Lysosomal 0.025
Mitochondrial 0.291
Chloroplast 0.348
Peroxisomal 0.368
Vacuole 0.041
Nuclear 0.029
*********************************************************************************
SeqID: BolCNIP7-1
CELLO prediction:
(predictor location reliable-index)
Composition PlasmaMembrane 0.984
Di-peptide PlasmaMembrane 0.990
part-Comp. PlasmaMembrane 0.995
chemo-typy PlasmaMembrane 0.956
Neighboring PlasmaMembrane 0.997
Combined SVM classifier:
Extracellular 0.008
PlasmaMembrane 4.922 *
Cytoplasmic 0.007
Cytoskeletal 0.000
ER 0.004
Golgi 0.001
Lysosomal 0.002
Mitochondrial 0.009
Chloroplast 0.008
Peroxisomal 0.002
Vacuole 0.003
Nuclear 0.035
*********************************************************************************
SeqID: BolCPIP1-1
CELLO prediction:
(predictor location reliable-index)
Composition PlasmaMembrane 0.918
Di-peptide PlasmaMembrane 0.947
part-Comp. PlasmaMembrane 0.938
chemo-typy PlasmaMembrane 0.986
Neighboring PlasmaMembrane 0.967
Combined SVM classifier:
Extracellular 0.018
PlasmaMembrane 4.756 *
Cytoplasmic 0.012
Cytoskeletal 0.002
ER 0.015
Golgi 0.001
Lysosomal 0.016
Mitochondrial 0.054
Chloroplast 0.032
Peroxisomal 0.053
Vacuole 0.025
Nuclear 0.014
*********************************************************************************
SeqID: BolCPIP1-2a
CELLO prediction:
(predictor location reliable-index)
Composition PlasmaMembrane 0.831
Di-peptide PlasmaMembrane 0.939
part-Comp. PlasmaMembrane 0.898
chemo-typy PlasmaMembrane 0.993
Neighboring PlasmaMembrane 0.963
Combined SVM classifier:
Extracellular 0.017
PlasmaMembrane 4.624 *
Cytoplasmic 0.023
Cytoskeletal 0.003
ER 0.019
Golgi 0.001
Lysosomal 0.013
Mitochondrial 0.121
Chloroplast 0.051
Peroxisomal 0.098
Vacuole 0.021
Nuclear 0.008
*********************************************************************************
SeqID: BolCPIP1-2b
CELLO prediction:
(predictor location reliable-index)
Composition PlasmaMembrane 0.798
Di-peptide PlasmaMembrane 0.940
part-Comp. PlasmaMembrane 0.897
chemo-typy PlasmaMembrane 0.992
Neighboring PlasmaMembrane 0.953
Combined SVM classifier:
Extracellular 0.018
PlasmaMembrane 4.580 *
Cytoplasmic 0.027
Cytoskeletal 0.004
ER 0.019
Golgi 0.002
Lysosomal 0.013
Mitochondrial 0.125
Chloroplast 0.062
Peroxisomal 0.119
Vacuole 0.021
Nuclear 0.010
*********************************************************************************
SeqID: BolCPIP1-2c
CELLO prediction:
(predictor location reliable-index)
Composition PlasmaMembrane 0.865
Di-peptide PlasmaMembrane 0.918
part-Comp. PlasmaMembrane 0.904
chemo-typy PlasmaMembrane 0.994
Neighboring PlasmaMembrane 0.945
Combined SVM classifier:
Extracellular 0.018
PlasmaMembrane 4.626 *
Cytoplasmic 0.025
Cytoskeletal 0.003
ER 0.023
Golgi 0.002
Lysosomal 0.013
Mitochondrial 0.106
Chloroplast 0.049
Peroxisomal 0.099
Vacuole 0.028
Nuclear 0.007
*********************************************************************************
SeqID: BolCPIP1-3a
CELLO prediction:
(predictor location reliable-index)
Composition PlasmaMembrane 0.943
Di-peptide PlasmaMembrane 0.914
part-Comp. PlasmaMembrane 0.933
chemo-typy PlasmaMembrane 0.982
Neighboring PlasmaMembrane 0.972
Combined SVM classifier:
Extracellular 0.012
PlasmaMembrane 4.744 *
Cytoplasmic 0.022
Cytoskeletal 0.002
ER 0.017
Golgi 0.001
Lysosomal 0.023
Mitochondrial 0.062
Chloroplast 0.027
Peroxisomal 0.063
Vacuole 0.010
Nuclear 0.017
*********************************************************************************
SeqID: BolCPIP1-3b
CELLO prediction:
(predictor location reliable-index)
Composition PlasmaMembrane 0.896
Di-peptide PlasmaMembrane 0.978
part-Comp. PlasmaMembrane 0.909
chemo-typy PlasmaMembrane 0.996
Neighboring PlasmaMembrane 0.855
Combined SVM classifier:
Extracellular 0.070
PlasmaMembrane 4.635 *
Cytoplasmic 0.038
Cytoskeletal 0.005
ER 0.014
Golgi 0.003
Lysosomal 0.015
Mitochondrial 0.096
Chloroplast 0.041
Peroxisomal 0.053
Vacuole 0.024
Nuclear 0.008
*********************************************************************************
SeqID: BolCPIP1-4a
CELLO prediction:
(predictor location reliable-index)
Composition PlasmaMembrane 0.890
Di-peptide PlasmaMembrane 0.877
part-Comp. PlasmaMembrane 0.929
chemo-typy PlasmaMembrane 0.984
Neighboring PlasmaMembrane 0.975
Combined SVM classifier:
Extracellular 0.018
PlasmaMembrane 4.656 *
Cytoplasmic 0.031
Cytoskeletal 0.002
ER 0.021
Golgi 0.001
Lysosomal 0.018
Mitochondrial 0.104
Chloroplast 0.049
Peroxisomal 0.072
Vacuole 0.012
Nuclear 0.016
*********************************************************************************
SeqID: BolCPIP1-4b
CELLO prediction:
(predictor location reliable-index)
Composition PlasmaMembrane 0.888
Di-peptide PlasmaMembrane 0.903
part-Comp. PlasmaMembrane 0.942
chemo-typy PlasmaMembrane 0.981
Neighboring PlasmaMembrane 0.978
Combined SVM classifier:
Extracellular 0.013
PlasmaMembrane 4.691 *
Cytoplasmic 0.021
Cytoskeletal 0.002
ER 0.020
Golgi 0.001
Lysosomal 0.019
Mitochondrial 0.089
Chloroplast 0.048
Peroxisomal 0.064
Vacuole 0.014
Nuclear 0.017
*********************************************************************************
SeqID: BolCPIP1-5
CELLO prediction:
(predictor location reliable-index)
Composition PlasmaMembrane 0.633
Di-peptide PlasmaMembrane 0.883
part-Comp. PlasmaMembrane 0.821
chemo-typy PlasmaMembrane 0.981
Neighboring PlasmaMembrane 0.906
Combined SVM classifier:
Extracellular 0.034
PlasmaMembrane 4.224 *
Cytoplasmic 0.097
Cytoskeletal 0.005
ER 0.048
Golgi 0.003
Lysosomal 0.036
Mitochondrial 0.210
Chloroplast 0.105
Peroxisomal 0.175
Vacuole 0.038
Nuclear 0.025
*********************************************************************************
SeqID: BolCPIP2-1a
CELLO prediction:
(predictor location reliable-index)
Composition PlasmaMembrane 0.982
Di-peptide PlasmaMembrane 0.982
part-Comp. PlasmaMembrane 0.974
chemo-typy PlasmaMembrane 0.936
Neighboring PlasmaMembrane 0.984
Combined SVM classifier:
Extracellular 0.019
PlasmaMembrane 4.859 *
Cytoplasmic 0.012
Cytoskeletal 0.001
ER 0.010
Golgi 0.001
Lysosomal 0.012
Mitochondrial 0.009
Chloroplast 0.011
Peroxisomal 0.010
Vacuole 0.015
Nuclear 0.040
*********************************************************************************
SeqID: BolCPIP2-1b
CELLO prediction:
(predictor location reliable-index)
Composition PlasmaMembrane 0.983
Di-peptide PlasmaMembrane 0.981
part-Comp. PlasmaMembrane 0.982
chemo-typy PlasmaMembrane 0.945
Neighboring PlasmaMembrane 0.993
Combined SVM classifier:
Extracellular 0.015
PlasmaMembrane 4.884 *
Cytoplasmic 0.010
Cytoskeletal 0.001
ER 0.009
Golgi 0.001
Lysosomal 0.012
Mitochondrial 0.008
Chloroplast 0.008
Peroxisomal 0.010
Vacuole 0.009
Nuclear 0.033
*********************************************************************************
SeqID: BolCPIP2-2a
CELLO prediction:
(predictor location reliable-index)
Composition PlasmaMembrane 0.966
Di-peptide PlasmaMembrane 0.985
part-Comp. PlasmaMembrane 0.976
chemo-typy PlasmaMembrane 0.936
Neighboring PlasmaMembrane 0.969
Combined SVM classifier:
Extracellular 0.018
PlasmaMembrane 4.833 *
Cytoplasmic 0.015
Cytoskeletal 0.001
ER 0.015
Golgi 0.001
Lysosomal 0.009
Mitochondrial 0.013
Chloroplast 0.015
Peroxisomal 0.014
Vacuole 0.024
Nuclear 0.042
*********************************************************************************
SeqID: BolCPIP2-2b
CELLO prediction:
(predictor location reliable-index)
Composition PlasmaMembrane 0.967
Di-peptide PlasmaMembrane 0.982
part-Comp. PlasmaMembrane 0.982
chemo-typy PlasmaMembrane 0.892
Neighboring PlasmaMembrane 0.963
Combined SVM classifier:
Extracellular 0.021
PlasmaMembrane 4.787 *
Cytoplasmic 0.017
Cytoskeletal 0.001
ER 0.013
Golgi 0.001
Lysosomal 0.017
Mitochondrial 0.014
Chloroplast 0.015
Peroxisomal 0.012
Vacuole 0.027
Nuclear 0.073
*********************************************************************************
SeqID: BolCPIP2-2c
CELLO prediction:
(predictor location reliable-index)
Composition PlasmaMembrane 0.963
Di-peptide PlasmaMembrane 0.978
part-Comp. PlasmaMembrane 0.983
chemo-typy PlasmaMembrane 0.956
Neighboring PlasmaMembrane 0.978
Combined SVM classifier:
Extracellular 0.012
PlasmaMembrane 4.859 *
Cytoplasmic 0.011
Cytoskeletal 0.002
ER 0.012
Golgi 0.001
Lysosomal 0.008
Mitochondrial 0.015
Chloroplast 0.013
Peroxisomal 0.014
Vacuole 0.021
Nuclear 0.032
*********************************************************************************
SeqID: BolCPIP2-2d
CELLO prediction:
(predictor location reliable-index)
Composition PlasmaMembrane 0.961
Di-peptide PlasmaMembrane 0.986
part-Comp. PlasmaMembrane 0.948
chemo-typy PlasmaMembrane 0.924
Neighboring PlasmaMembrane 0.974
Combined SVM classifier:
Extracellular 0.025
PlasmaMembrane 4.794 *
Cytoplasmic 0.027
Cytoskeletal 0.002
ER 0.017
Golgi 0.001
Lysosomal 0.011
Mitochondrial 0.013
Chloroplast 0.018
Peroxisomal 0.022
Vacuole 0.025
Nuclear 0.045
*********************************************************************************
SeqID: BolCPIP2-4a
CELLO prediction:
(predictor location reliable-index)
Composition PlasmaMembrane 0.917
Di-peptide PlasmaMembrane 0.926
part-Comp. PlasmaMembrane 0.922
chemo-typy PlasmaMembrane 0.884
Neighboring PlasmaMembrane 0.890
Combined SVM classifier:
Extracellular 0.047
PlasmaMembrane 4.538 *
Cytoplasmic 0.061
Cytoskeletal 0.004
ER 0.039
Golgi 0.003
Lysosomal 0.044
Mitochondrial 0.039
Chloroplast 0.053
Peroxisomal 0.061
Vacuole 0.059
Nuclear 0.054
*********************************************************************************
SeqID: BolCPIP2-4b
CELLO prediction:
(predictor location reliable-index)
Composition PlasmaMembrane 0.912
Di-peptide PlasmaMembrane 0.884
part-Comp. PlasmaMembrane 0.939
chemo-typy PlasmaMembrane 0.923
Neighboring PlasmaMembrane 0.930
Combined SVM classifier:
Extracellular 0.043
PlasmaMembrane 4.588 *
Cytoplasmic 0.054
Cytoskeletal 0.004
ER 0.034
Golgi 0.003
Lysosomal 0.035
Mitochondrial 0.038
Chloroplast 0.048
Peroxisomal 0.074
Vacuole 0.040
Nuclear 0.040
*********************************************************************************
SeqID: BolCPIP2-4c
CELLO prediction:
(predictor location reliable-index)
Composition PlasmaMembrane 0.949
Di-peptide PlasmaMembrane 0.956
part-Comp. PlasmaMembrane 0.966
chemo-typy PlasmaMembrane 0.969
Neighboring PlasmaMembrane 0.964
Combined SVM classifier:
Extracellular 0.020
PlasmaMembrane 4.804 *
Cytoplasmic 0.023
Cytoskeletal 0.002
ER 0.017
Golgi 0.002
Lysosomal 0.012
Mitochondrial 0.024
Chloroplast 0.028
Peroxisomal 0.037
Vacuole 0.017
Nuclear 0.015
*********************************************************************************
SeqID: BolCPIP2-5a
CELLO prediction:
(predictor location reliable-index)
Composition PlasmaMembrane 0.981
Di-peptide PlasmaMembrane 0.982
part-Comp. PlasmaMembrane 0.964
chemo-typy PlasmaMembrane 0.924
Neighboring PlasmaMembrane 0.986
Combined SVM classifier:
Extracellular 0.012
PlasmaMembrane 4.838 *
Cytoplasmic 0.015
Cytoskeletal 0.001
ER 0.008
Golgi 0.001
Lysosomal 0.016
Mitochondrial 0.011
Chloroplast 0.008
Peroxisomal 0.028
Vacuole 0.009
Nuclear 0.053
*********************************************************************************
SeqID: BolCPIP2-5b
CELLO prediction:
(predictor location reliable-index)
Composition PlasmaMembrane 0.998
Di-peptide PlasmaMembrane 0.980
part-Comp. PlasmaMembrane 0.946
chemo-typy PlasmaMembrane 0.702
Neighboring PlasmaMembrane 0.997
Combined SVM classifier:
Extracellular 0.032
PlasmaMembrane 4.623 *
Cytoplasmic 0.041
Cytoskeletal 0.001
ER 0.004
Golgi 0.002
Lysosomal 0.023
Mitochondrial 0.018
Chloroplast 0.009
Peroxisomal 0.022
Vacuole 0.007
Nuclear 0.219
*********************************************************************************
SeqID: BolCPIP2-6
CELLO prediction:
(predictor location reliable-index)
Composition PlasmaMembrane 0.983
Di-peptide PlasmaMembrane 0.962
part-Comp. PlasmaMembrane 0.979
chemo-typy PlasmaMembrane 0.910
Neighboring PlasmaMembrane 0.970
Combined SVM classifier:
Extracellular 0.020
PlasmaMembrane 4.804 *
Cytoplasmic 0.015
Cytoskeletal 0.001
ER 0.017
Golgi 0.001
Lysosomal 0.018
Mitochondrial 0.013
Chloroplast 0.011
Peroxisomal 0.022
Vacuole 0.016
Nuclear 0.062
*********************************************************************************
SeqID: BolCPIP2-7a
CELLO prediction:
(predictor location reliable-index)
Composition PlasmaMembrane 0.890
Di-peptide PlasmaMembrane 0.947
part-Comp. PlasmaMembrane 0.816
chemo-typy PlasmaMembrane 0.981
Neighboring PlasmaMembrane 0.972
Combined SVM classifier:
Extracellular 0.026
PlasmaMembrane 4.607 *
Cytoplasmic 0.044
Cytoskeletal 0.004
ER 0.030
Golgi 0.002
Lysosomal 0.027
Mitochondrial 0.056
Chloroplast 0.076
Peroxisomal 0.085
Vacuole 0.028
Nuclear 0.014
*********************************************************************************
SeqID: BolCPIP2-7b
CELLO prediction:
(predictor location reliable-index)
Composition PlasmaMembrane 0.787
Di-peptide PlasmaMembrane 0.962
part-Comp. PlasmaMembrane 0.661
chemo-typy PlasmaMembrane 0.967
Neighboring PlasmaMembrane 0.915
Combined SVM classifier:
Extracellular 0.039
PlasmaMembrane 4.292 *
Cytoplasmic 0.084
Cytoskeletal 0.008
ER 0.050
Golgi 0.004
Lysosomal 0.032
Mitochondrial 0.118
Chloroplast 0.134
Peroxisomal 0.162
Vacuole 0.046
Nuclear 0.030
*********************************************************************************
SeqID: BolCPIP2-7c
CELLO prediction:
(predictor location reliable-index)
Composition PlasmaMembrane 0.877
Di-peptide PlasmaMembrane 0.959
part-Comp. PlasmaMembrane 0.774
chemo-typy PlasmaMembrane 0.992
Neighboring PlasmaMembrane 0.928
Combined SVM classifier:
Extracellular 0.026
PlasmaMembrane 4.531 *
Cytoplasmic 0.058
Cytoskeletal 0.004
ER 0.035
Golgi 0.002
Lysosomal 0.022
Mitochondrial 0.072
Chloroplast 0.094
Peroxisomal 0.117
Vacuole 0.033
Nuclear 0.007
*********************************************************************************
SeqID: BolCSIP1-1a
CELLO prediction:
(predictor location reliable-index)
Composition PlasmaMembrane 0.873
Di-peptide PlasmaMembrane 0.999
part-Comp. PlasmaMembrane 0.983
chemo-typy PlasmaMembrane 1.000
Neighboring PlasmaMembrane 0.982
Combined SVM classifier:
Extracellular 0.018
PlasmaMembrane 4.837 *
Cytoplasmic 0.010
Cytoskeletal 0.004
ER 0.012
Golgi 0.002
Lysosomal 0.004
Mitochondrial 0.068
Chloroplast 0.016
Peroxisomal 0.014
Vacuole 0.005
Nuclear 0.011
*********************************************************************************
SeqID: BolCSIP1-1b
CELLO prediction:
(predictor location reliable-index)
Composition PlasmaMembrane 0.645
Di-peptide PlasmaMembrane 0.999
part-Comp. PlasmaMembrane 0.953
chemo-typy PlasmaMembrane 0.998
Neighboring PlasmaMembrane 0.995
Combined SVM classifier:
Extracellular 0.116
PlasmaMembrane 4.590 *
Cytoplasmic 0.015
Cytoskeletal 0.002
ER 0.012
Golgi 0.004
Lysosomal 0.004
Mitochondrial 0.184
Chloroplast 0.054
Peroxisomal 0.005
Vacuole 0.009
Nuclear 0.004
*********************************************************************************
SeqID: BolCSIP1-2
CELLO prediction:
(predictor location reliable-index)
Composition PlasmaMembrane 0.929
Di-peptide PlasmaMembrane 1.000
part-Comp. PlasmaMembrane 0.995
chemo-typy PlasmaMembrane 1.000
Neighboring PlasmaMembrane 1.000
Combined SVM classifier:
Extracellular 0.003
PlasmaMembrane 4.923 *
Cytoplasmic 0.001
Cytoskeletal 0.000
ER 0.001
Golgi 0.001
Lysosomal 0.001
Mitochondrial 0.062
Chloroplast 0.002
Peroxisomal 0.001
Vacuole 0.001
Nuclear 0.003
*********************************************************************************
SeqID: BolCSIP2-1
CELLO prediction:
(predictor location reliable-index)
Composition PlasmaMembrane 0.989
Di-peptide PlasmaMembrane 0.486
part-Comp. PlasmaMembrane 0.961
chemo-typy PlasmaMembrane 0.988
Neighboring PlasmaMembrane 0.923
Combined SVM classifier:
Extracellular 0.040
PlasmaMembrane 4.347 *
Cytoplasmic 0.081
Cytoskeletal 0.004
ER 0.153
Golgi 0.008
Lysosomal 0.017
Mitochondrial 0.073
Chloroplast 0.099
Peroxisomal 0.164
Vacuole 0.006
Nuclear 0.008
*********************************************************************************
SeqID: BolCTIP1-1a
CELLO prediction:
(predictor location reliable-index)
Composition PlasmaMembrane 0.772
Di-peptide PlasmaMembrane 0.987
part-Comp. PlasmaMembrane 0.943
chemo-typy PlasmaMembrane 0.994
Neighboring PlasmaMembrane 0.886
Combined SVM classifier:
Extracellular 0.067
PlasmaMembrane 4.583 *
Cytoplasmic 0.041
Cytoskeletal 0.005
ER 0.011
Golgi 0.007
Lysosomal 0.011
Mitochondrial 0.065
Chloroplast 0.108
Peroxisomal 0.032
Vacuole 0.053
Nuclear 0.019
*********************************************************************************
SeqID: BolCTIP1-1b
CELLO prediction:
(predictor location reliable-index)
Composition PlasmaMembrane 0.789
Di-peptide PlasmaMembrane 0.991
part-Comp. PlasmaMembrane 0.935
chemo-typy PlasmaMembrane 0.995
Neighboring PlasmaMembrane 0.865
Combined SVM classifier:
Extracellular 0.072
PlasmaMembrane 4.575 *
Cytoplasmic 0.045
Cytoskeletal 0.005
ER 0.011
Golgi 0.007
Lysosomal 0.011
Mitochondrial 0.071
Chloroplast 0.100
Peroxisomal 0.036
Vacuole 0.049
Nuclear 0.020
*********************************************************************************
SeqID: BolCTIP1-2a
CELLO prediction:
(predictor location reliable-index)
Composition PlasmaMembrane 0.787
Di-peptide PlasmaMembrane 0.987
part-Comp. PlasmaMembrane 0.967
chemo-typy PlasmaMembrane 0.991
Neighboring PlasmaMembrane 0.886
Combined SVM classifier:
Extracellular 0.096
PlasmaMembrane 4.619 *
Cytoplasmic 0.035
Cytoskeletal 0.004
ER 0.010
Golgi 0.007
Lysosomal 0.009
Mitochondrial 0.055
Chloroplast 0.085
Peroxisomal 0.013
Vacuole 0.047
Nuclear 0.021
*********************************************************************************
SeqID: BolCTIP1-2b
CELLO prediction:
(predictor location reliable-index)
Composition PlasmaMembrane 0.853
Di-peptide PlasmaMembrane 0.992
part-Comp. PlasmaMembrane 0.979
chemo-typy PlasmaMembrane 0.994
Neighboring PlasmaMembrane 0.919
Combined SVM classifier:
Extracellular 0.066
PlasmaMembrane 4.737 *
Cytoplasmic 0.022
Cytoskeletal 0.003
ER 0.009
Golgi 0.006
Lysosomal 0.007
Mitochondrial 0.033
Chloroplast 0.058
Peroxisomal 0.009
Vacuole 0.038
Nuclear 0.012
*********************************************************************************
SeqID: BolCTIP1-3
CELLO prediction:
(predictor location reliable-index)
Composition PlasmaMembrane 0.793
Di-peptide PlasmaMembrane 0.962
part-Comp. PlasmaMembrane 0.974
chemo-typy PlasmaMembrane 0.995
Neighboring PlasmaMembrane 0.686
Combined SVM classifier:
Extracellular 0.223
PlasmaMembrane 4.411 *
Cytoplasmic 0.071
Cytoskeletal 0.006
ER 0.011
Golgi 0.006
Lysosomal 0.012
Mitochondrial 0.060
Chloroplast 0.095
Peroxisomal 0.033
Vacuole 0.052
Nuclear 0.018
*********************************************************************************
SeqID: BolCTIP2-1a
CELLO prediction:
(predictor location reliable-index)
Composition PlasmaMembrane 0.825
Di-peptide PlasmaMembrane 0.979
part-Comp. PlasmaMembrane 0.652
chemo-typy PlasmaMembrane 0.997
Neighboring PlasmaMembrane 0.933
Combined SVM classifier:
Extracellular 0.054
PlasmaMembrane 4.387 *
Cytoplasmic 0.050
Cytoskeletal 0.005
ER 0.033
Golgi 0.006
Lysosomal 0.010
Mitochondrial 0.150
Chloroplast 0.154
Peroxisomal 0.018
Vacuole 0.119
Nuclear 0.015
*********************************************************************************
SeqID: BolCTIP2-1b
CELLO prediction:
(predictor location reliable-index)
Composition PlasmaMembrane 0.828
Di-peptide PlasmaMembrane 0.992
part-Comp. PlasmaMembrane 0.974
chemo-typy PlasmaMembrane 1.000
Neighboring PlasmaMembrane 0.973
Combined SVM classifier:
Extracellular 0.028
PlasmaMembrane 4.767 *
Cytoplasmic 0.026
Cytoskeletal 0.003
ER 0.015
Golgi 0.003
Lysosomal 0.004
Mitochondrial 0.064
Chloroplast 0.056
Peroxisomal 0.009
Vacuole 0.018
Nuclear 0.008
*********************************************************************************
SeqID: BolCTIP2-1c
CELLO prediction:
(predictor location reliable-index)
Composition PlasmaMembrane 0.813
Di-peptide PlasmaMembrane 0.991
part-Comp. PlasmaMembrane 0.921
chemo-typy PlasmaMembrane 1.000
Neighboring PlasmaMembrane 0.959
Combined SVM classifier:
Extracellular 0.057
PlasmaMembrane 4.684 *
Cytoplasmic 0.052
Cytoskeletal 0.004
ER 0.016
Golgi 0.003
Lysosomal 0.006
Mitochondrial 0.042
Chloroplast 0.063
Peroxisomal 0.017
Vacuole 0.042
Nuclear 0.015
*********************************************************************************
SeqID: BolCTIP2-2
CELLO prediction:
(predictor location reliable-index)
Composition PlasmaMembrane 0.816
Di-peptide PlasmaMembrane 0.998
part-Comp. PlasmaMembrane 0.951
chemo-typy PlasmaMembrane 1.000
Neighboring PlasmaMembrane 0.933
Combined SVM classifier:
Extracellular 0.074
PlasmaMembrane 4.697 *
Cytoplasmic 0.035
Cytoskeletal 0.004
ER 0.014
Golgi 0.004
Lysosomal 0.006
Mitochondrial 0.042
Chloroplast 0.053
Peroxisomal 0.015
Vacuole 0.033
Nuclear 0.022
*********************************************************************************
SeqID: BolCTIP2-3a
CELLO prediction:
(predictor location reliable-index)
Composition PlasmaMembrane 0.843
Di-peptide PlasmaMembrane 0.995
part-Comp. PlasmaMembrane 0.695
chemo-typy PlasmaMembrane 0.982
Neighboring PlasmaMembrane 0.993
Combined SVM classifier:
Extracellular 0.017
PlasmaMembrane 4.508 *
Cytoplasmic 0.041
Cytoskeletal 0.003
ER 0.008
Golgi 0.002
Lysosomal 0.004
Mitochondrial 0.093
Chloroplast 0.236
Peroxisomal 0.035
Vacuole 0.032
Nuclear 0.020
*********************************************************************************
SeqID: BolCTIP2-3b
CELLO prediction:
(predictor location reliable-index)
Composition PlasmaMembrane 0.875
Di-peptide PlasmaMembrane 0.995
part-Comp. PlasmaMembrane 0.980
chemo-typy PlasmaMembrane 0.998
Neighboring PlasmaMembrane 0.963
Combined SVM classifier:
Extracellular 0.044
PlasmaMembrane 4.811 *
Cytoplasmic 0.027
Cytoskeletal 0.003
ER 0.011
Golgi 0.003
Lysosomal 0.004
Mitochondrial 0.020
Chloroplast 0.035
Peroxisomal 0.009
Vacuole 0.019
Nuclear 0.014
*********************************************************************************
SeqID: BolCTIP3-1
CELLO prediction:
(predictor location reliable-index)
Composition PlasmaMembrane 0.921
Di-peptide PlasmaMembrane 0.992
part-Comp. PlasmaMembrane 0.912
chemo-typy PlasmaMembrane 0.995
Neighboring PlasmaMembrane 0.951
Combined SVM classifier:
Extracellular 0.019
PlasmaMembrane 4.771 *
Cytoplasmic 0.019
Cytoskeletal 0.004
ER 0.017
Golgi 0.005
Lysosomal 0.006
Mitochondrial 0.061
Chloroplast 0.050
Peroxisomal 0.023
Vacuole 0.017
Nuclear 0.008
*********************************************************************************
SeqID: BolCTIP3-2
CELLO prediction:
(predictor location reliable-index)
Composition PlasmaMembrane 0.917
Di-peptide PlasmaMembrane 0.985
part-Comp. PlasmaMembrane 0.925
chemo-typy PlasmaMembrane 0.996
Neighboring PlasmaMembrane 0.947
Combined SVM classifier:
Extracellular 0.023
PlasmaMembrane 4.769 *
Cytoplasmic 0.020
Cytoskeletal 0.005
ER 0.015
Golgi 0.005
Lysosomal 0.008
Mitochondrial 0.055
Chloroplast 0.058
Peroxisomal 0.021
Vacuole 0.015
Nuclear 0.007
*********************************************************************************
SeqID: BolCTIP4-1
CELLO prediction:
(predictor location reliable-index)
Composition PlasmaMembrane 0.986
Di-peptide PlasmaMembrane 0.998
part-Comp. PlasmaMembrane 0.949
chemo-typy PlasmaMembrane 0.989
Neighboring PlasmaMembrane 0.979
Combined SVM classifier:
Extracellular 0.014
PlasmaMembrane 4.901 *
Cytoplasmic 0.005
Cytoskeletal 0.001
ER 0.026
Golgi 0.001
Lysosomal 0.006
Mitochondrial 0.004
Chloroplast 0.012
Peroxisomal 0.006
Vacuole 0.018
Nuclear 0.007
*********************************************************************************
SeqID: BolCTIP5-1
CELLO prediction:
(predictor location reliable-index)
Composition PlasmaMembrane 0.817
Di-peptide PlasmaMembrane 0.935
part-Comp. PlasmaMembrane 0.903
chemo-typy PlasmaMembrane 1.000
Neighboring PlasmaMembrane 0.807
Combined SVM classifier:
Extracellular 0.077
PlasmaMembrane 4.461 *
Cytoplasmic 0.027
Cytoskeletal 0.004
ER 0.019
Golgi 0.006
Lysosomal 0.040
Mitochondrial 0.086
Chloroplast 0.146
Peroxisomal 0.031
Vacuole 0.086
Nuclear 0.016

## Sheet: Bolera-cell
#SeqNO. Comp.Result Di-pep.Result part-Comp.Result chemo-type.Result Neighbor #Combined: extra plas cytop cytos er golgi lyso mito chlo pero vacu nuc #Most-likely-Location #SeqName
#1 PlasmaMembrane PlasmaMembrane PlasmaMembrane PlasmaMembrane PlasmaMembrane : 0.026107487 4.829662 0.0170056291 0.0012813135 0.0072603938 0.001926268 0.003115635 0.040118839 0.0157679017 0.028997891 0.0123408236 0.0164162898 PlasmaMembrane BolCNIP1-2a
#2 PlasmaMembrane PlasmaMembrane PlasmaMembrane PlasmaMembrane PlasmaMembrane : 0.030474228 4.805601 0.030409874 0.00089484084 0.0046662225 0.001960441 0.007408999 0.026855083 0.028011319 0.030247844 0.0143066274 0.0191620714 PlasmaMembrane BolCNIP1-2b
#3 PlasmaMembrane PlasmaMembrane PlasmaMembrane PlasmaMembrane PlasmaMembrane : 0.0403865567 4.88446 0.0053649798 0.00032412388 0.0026226852 0.003382762 0.0025987895 0.0217406087 0.0097397847 0.019613914 0.0061036965 0.0036615608 PlasmaMembrane BolCNIP2-1a
#4 PlasmaMembrane PlasmaMembrane PlasmaMembrane PlasmaMembrane PlasmaMembrane : 0.0633785241 4.85288 0.0075953741 0.00041797812 0.00448722825 0.0037840139 0.0025977065 0.028065229 0.015447398 0.01030289 0.006152149 0.0048916647 PlasmaMembrane BolCNIP2-1b
#5 PlasmaMembrane PlasmaMembrane PlasmaMembrane PlasmaMembrane PlasmaMembrane : 0.060292126 4.62098 0.06258693113 0.0011062717 0.0037686228 0.001792815 0.016909501 0.0306216656 0.0518017331 0.0685935545 0.029926926 0.0516201098 PlasmaMembrane BolCNIP3-1a
#6 PlasmaMembrane PlasmaMembrane PlasmaMembrane PlasmaMembrane PlasmaMembrane : 0.064482536 3.727684 0.0256993107 0.0053330106 0.01787954 0.00423929751 0.0141131475 0.491546461 0.406404214 0.048466035 0.095806934 0.0983455142 PlasmaMembrane BolCNIP3-1b
#7 PlasmaMembrane PlasmaMembrane PlasmaMembrane PlasmaMembrane PlasmaMembrane : 0.36110026218 4.14927 0.062168302594 0.004219628764 0.008595073649 0.008365498508 0.01557845608 0.05646753029 0.18261715907 0.06393001006 0.0453095762 0.04237751913 PlasmaMembrane BolCNIP3-1c
#8 PlasmaMembrane PlasmaMembrane PlasmaMembrane PlasmaMembrane PlasmaMembrane : 0.00283077558 4.948895 0.010400228 0.000172465646 0.000793856398 0.000232884994 0.001380781133 0.008157106 0.00660996188 0.0058920773 0.0011858876 0.013449317957 PlasmaMembrane BolCNIP4-1a
#9 PlasmaMembrane PlasmaMembrane PlasmaMembrane PlasmaMembrane PlasmaMembrane : 0.003931575006 4.970526 0.008862986886 0.0005143432524 0.0008966951511 0.000553423245 0.000648444476 0.003339924225 0.002856606559 0.002059237271 0.0006633698 0.005147275414 PlasmaMembrane BolCNIP4-1b
#10 PlasmaMembrane PlasmaMembrane PlasmaMembrane PlasmaMembrane PlasmaMembrane : 0.0023333030695 4.981033 0.002843945325 0.0003365065446 0.0008129940834 0.0003325051605 0.0003094629549 0.0026622726184 0.001948993725 0.000895954794 0.0005090457 0.0059821982104 PlasmaMembrane BolCNIP4-2
#11 PlasmaMembrane PlasmaMembrane PlasmaMembrane PlasmaMembrane PlasmaMembrane : 0.029606761 4.752838 0.017263948 0.00322258729 0.00578334944 0.0059892114 0.0122212024 0.050567461 0.049719702 0.033319956 0.0303834917 0.009085697 PlasmaMembrane BolCNIP5-1a
#12 PlasmaMembrane PlasmaMembrane PlasmaMembrane PlasmaMembrane PlasmaMembrane : 0.042397995 4.782306 0.017037739 0.00449825976 0.00552827956 0.00451925484 0.0052340819 0.0566110805 0.026000901 0.0276422995 0.0151247057 0.013097802 PlasmaMembrane BolCNIP5-1b
#13 PlasmaMembrane PlasmaMembrane PlasmaMembrane PlasmaMembrane PlasmaMembrane : 0.0586393042 3.67372 0.1153939199 0.01307252438 0.02562855525 0.0107357407 0.0249675458 0.291435058 0.348411941 0.3675123833 0.041375912 0.02910647 PlasmaMembrane BolCNIP6-1
#14 PlasmaMembrane PlasmaMembrane PlasmaMembrane PlasmaMembrane PlasmaMembrane : 0.00766731 4.921907 0.006711199 0.00022021478 0.0037006092 0.0007709898 0.001645604 0.009404056 0.007800917 0.001980407 0.0032216878 0.0349709305 PlasmaMembrane BolCNIP7-1
#15 PlasmaMembrane PlasmaMembrane PlasmaMembrane PlasmaMembrane PlasmaMembrane : 0.018244062 4.756032 0.012221408 0.002394032 0.0151329894 0.001247709 0.015681888 0.054232925 0.0321741532 0.053309561 0.0248907443 0.0144379996 PlasmaMembrane BolCPIP1-1
#16 PlasmaMembrane PlasmaMembrane PlasmaMembrane PlasmaMembrane PlasmaMembrane : 0.016666123 4.623911 0.023486237 0.00345034469 0.0193272107 0.00149709477 0.0132693286 0.120929086 0.0505254724 0.097505349 0.0214403802 0.0079917582 PlasmaMembrane BolCPIP1-2a
#17 PlasmaMembrane PlasmaMembrane PlasmaMembrane PlasmaMembrane PlasmaMembrane : 0.0179749835 4.580425 0.027062074 0.00399525596 0.01859396709 0.00188533748 0.0130416935 0.124603468 0.0621634826 0.11925139 0.0213299219 0.009672418 PlasmaMembrane BolCPIP1-2b
#18 PlasmaMembrane PlasmaMembrane PlasmaMembrane PlasmaMembrane PlasmaMembrane : 0.017773549 4.626487 0.024617009 0.00302215175 0.02332930464 0.00174877551 0.0132279846 0.106211561 0.0487213759 0.099165222 0.0284623021 0.007233628 PlasmaMembrane BolCPIP1-2c
#19 PlasmaMembrane PlasmaMembrane PlasmaMembrane PlasmaMembrane PlasmaMembrane : 0.011839608 4.743814 0.022011832 0.00183256715 0.0168442498 0.00099045907 0.02336527 0.06174061 0.02741995 0.063118686 0.0101534256 0.0168688896 PlasmaMembrane BolCPIP1-3a
#20 PlasmaMembrane PlasmaMembrane PlasmaMembrane PlasmaMembrane PlasmaMembrane : 0.06973493 4.634647 0.0376740826 0.00451036343 0.0137660801 0.00344996834 0.014734579 0.095825236 0.0413648531 0.0525161927 0.0235100631 0.008267361 PlasmaMembrane BolCPIP1-3b
#21 PlasmaMembrane PlasmaMembrane PlasmaMembrane PlasmaMembrane PlasmaMembrane : 0.017766384 4.656017 0.030593313 0.0018378023 0.0212069055 0.0010157603 0.017760841 0.103999153 0.0494406786 0.072264547 0.0122894853 0.015807191 PlasmaMembrane BolCPIP1-4a
#22 PlasmaMembrane PlasmaMembrane PlasmaMembrane PlasmaMembrane PlasmaMembrane : 0.013299068 4.691389 0.021160205 0.00201414713 0.0200436369 0.0010508257 0.019002517 0.089169094 0.047553619 0.064409 0.0138923532 0.0170156755 PlasmaMembrane BolCPIP1-4b
#23 PlasmaMembrane PlasmaMembrane PlasmaMembrane PlasmaMembrane PlasmaMembrane : 0.03364332 4.223834 0.09697472 0.00530091907 0.0478039628 0.0032375963 0.036261365 0.20985852 0.105126201 0.174741801 0.037919991 0.025297478 PlasmaMembrane BolCPIP1-5
#24 PlasmaMembrane PlasmaMembrane PlasmaMembrane PlasmaMembrane PlasmaMembrane : 0.01851937 4.859083 0.01168547 0.0009774261 0.010379896 0.0010962388 0.011931669 0.009371671 0.011454388 0.010359378 0.014668319 0.0404727633 PlasmaMembrane BolCPIP2-1a
#25 PlasmaMembrane PlasmaMembrane PlasmaMembrane PlasmaMembrane PlasmaMembrane : 0.015463984 4.88445 0.009508452 0.0010050224 0.009404174 0.0009482028 0.011578604 0.007508256 0.008474834 0.009958964 0.008679758 0.0330200132 PlasmaMembrane BolCPIP2-1b
#26 PlasmaMembrane PlasmaMembrane PlasmaMembrane PlasmaMembrane PlasmaMembrane : 0.017670615 4.832584 0.01536409 0.0012992144 0.015404223 0.0011416824 0.008715743 0.012912786 0.014875554 0.013594197 0.024066399 0.0423723172 PlasmaMembrane BolCPIP2-2a
#27 PlasmaMembrane PlasmaMembrane PlasmaMembrane PlasmaMembrane PlasmaMembrane : 0.021313181 4.787443 0.01682952 0.0013266713 0.013086439 0.0012802844 0.016763721 0.014334901 0.014889433 0.012285644 0.027297357 0.0731505008 PlasmaMembrane BolCPIP2-2b
#28 PlasmaMembrane PlasmaMembrane PlasmaMembrane PlasmaMembrane PlasmaMembrane : 0.011941907 4.858877 0.010868599 0.0017794019 0.01157492 0.0013831136 0.008133218 0.015483511 0.012910111 0.014459722 0.020564674 0.0320226867 PlasmaMembrane BolCPIP2-2c
#29 PlasmaMembrane PlasmaMembrane PlasmaMembrane PlasmaMembrane PlasmaMembrane : 0.025271249 4.794051 0.02671895 0.0016050885 0.016898046 0.0012852528 0.01101845 0.013464012 0.01773633 0.021610671 0.025341442 0.045000427 PlasmaMembrane BolCPIP2-2d
#30 PlasmaMembrane PlasmaMembrane PlasmaMembrane PlasmaMembrane PlasmaMembrane : 0.04660371 4.538417 0.06057532 0.003884485 0.03891721 0.003367554 0.04358639 0.03855311 0.05267931 0.06075913 0.058851167 0.053806403 PlasmaMembrane BolCPIP2-4a
#31 PlasmaMembrane PlasmaMembrane PlasmaMembrane PlasmaMembrane PlasmaMembrane : 0.04264769 4.587976 0.05410418 0.0035518696 0.03416581 0.002979892 0.03497824 0.038078443 0.047554952 0.074041115 0.039954591 0.039968399 PlasmaMembrane BolCPIP2-4b
#32 PlasmaMembrane PlasmaMembrane PlasmaMembrane PlasmaMembrane PlasmaMembrane : 0.01994658 4.803684 0.02280131 0.0022732543 0.016625093 0.0015941626 0.01163298 0.02432646 0.027899163 0.037161266 0.017296613 0.0147586479 PlasmaMembrane BolCPIP2-4c
#33 PlasmaMembrane PlasmaMembrane PlasmaMembrane PlasmaMembrane PlasmaMembrane : 0.012272652 4.837616 0.014674928 0.0009985749 0.008419643 0.0008454126 0.01595075 0.01131862 0.00763419 0.0275844 0.009297131 0.0533885479 PlasmaMembrane BolCPIP2-5a
#34 PlasmaMembrane PlasmaMembrane PlasmaMembrane PlasmaMembrane PlasmaMembrane : 0.032005501 4.62328 0.0413372339 0.0005512982 0.003803566 0.0016739651 0.022989289 0.017622766 0.0089267659 0.022040407 0.006958217 0.2188104254 PlasmaMembrane BolCPIP2-5b
#35 PlasmaMembrane PlasmaMembrane PlasmaMembrane PlasmaMembrane PlasmaMembrane : 0.01989952 4.804 0.014709722 0.0007132114 0.0174111598 0.0008742551 0.018492177 0.013358703 0.01064569 0.021990541 0.015869948 0.0620354023 PlasmaMembrane BolCPIP2-6
#36 PlasmaMembrane PlasmaMembrane PlasmaMembrane PlasmaMembrane PlasmaMembrane : 0.02631605 4.607045 0.044182868 0.00407535526 0.0303484283 0.0020754267 0.02727268 0.055957696 0.075657628 0.08467709 0.0280809331 0.0143107172 PlasmaMembrane BolCPIP2-7a
#37 PlasmaMembrane PlasmaMembrane PlasmaMembrane PlasmaMembrane PlasmaMembrane : 0.03900898 4.292066 0.08405204 0.00753195012 0.0502179666 0.0039606224 0.03206818 0.118483435 0.134458911 0.162319498 0.0461483353 0.0296829181 PlasmaMembrane BolCPIP2-7b
#38 PlasmaMembrane PlasmaMembrane PlasmaMembrane PlasmaMembrane PlasmaMembrane : 0.02571889 4.530756 0.057758855 0.00398229866 0.034760891 0.002365215 0.021867226 0.071741035 0.0939595942 0.1167902817 0.0332793929 0.00702039 PlasmaMembrane BolCPIP2-7c
#39 PlasmaMembrane PlasmaMembrane PlasmaMembrane PlasmaMembrane PlasmaMembrane : 0.017934998059 4.837238 0.0104037606224 0.0036226319471 0.0120409119539 0.0018983267497 0.0037700690576 0.0681137931509 0.01554336068 0.0136510244585 0.0051925184 0.010591213273 PlasmaMembrane BolCSIP1-1a
#40 PlasmaMembrane PlasmaMembrane PlasmaMembrane PlasmaMembrane PlasmaMembrane : 0.1163300933 4.589622 0.01522226427 0.00226660944 0.01152114541 0.00397760323 0.00437332179 0.18412219687 0.0537871376 0.00541048301 0.008993648 0.00437327608 PlasmaMembrane BolCSIP1-1b
#41 PlasmaMembrane PlasmaMembrane PlasmaMembrane PlasmaMembrane PlasmaMembrane : 0.003486515117 4.92284 0.0005245467548 0.0002904367328 0.0012684510202 0.0008038302805 0.0007950329282 0.0623091453 0.002184411745 0.0014907201249 0.00139207926 0.002614918199 PlasmaMembrane BolCSIP1-2
#42 PlasmaMembrane PlasmaMembrane PlasmaMembrane PlasmaMembrane PlasmaMembrane : 0.039748922 4.347412 0.080781633 0.00372456852 0.1526250406 0.007906526 0.0170344467 0.07324673 0.09910775 0.163916091 0.0061936971 0.0083027319 PlasmaMembrane BolCSIP2-1
#43 PlasmaMembrane PlasmaMembrane PlasmaMembrane PlasmaMembrane PlasmaMembrane : 0.066813215 4.582639 0.040796119 0.00458411032 0.010944748 0.0065399392 0.010842673 0.064884378 0.107621924 0.032058955 0.0532188828 0.0190566251 PlasmaMembrane BolCTIP1-1a
#44 PlasmaMembrane PlasmaMembrane PlasmaMembrane PlasmaMembrane PlasmaMembrane : 0.071793655 4.574741 0.0449522578 0.00488742805 0.01077822884 0.0070506531 0.010888026 0.070528067 0.0995043027 0.036044449 0.0487941575 0.02003735939 PlasmaMembrane BolCTIP1-1b
#45 PlasmaMembrane PlasmaMembrane PlasmaMembrane PlasmaMembrane PlasmaMembrane : 0.095878431 4.61919 0.034945845 0.003841429292 0.0097176826 0.006641372 0.008949746 0.054623234 0.085362067 0.013231515 0.0467283012 0.0208909486 PlasmaMembrane BolCTIP1-2a
#46 PlasmaMembrane PlasmaMembrane PlasmaMembrane PlasmaMembrane PlasmaMembrane : 0.065750591 4.737426 0.021739724 0.00298080591 0.00876554841 0.006024456 0.006748757 0.033148026 0.058231475 0.0092599167 0.037866486 0.01205851567 PlasmaMembrane BolCTIP1-2b
#47 PlasmaMembrane PlasmaMembrane PlasmaMembrane PlasmaMembrane PlasmaMembrane : 0.22330567 4.410596 0.0713605793 0.00625817966 0.01147577161 0.0055846947 0.0124799066 0.060429881 0.095223459 0.033293449 0.0522496012 0.017743113 PlasmaMembrane BolCTIP1-3
#48 PlasmaMembrane PlasmaMembrane PlasmaMembrane PlasmaMembrane PlasmaMembrane : 0.0539424133 4.386876 0.050258891 0.005023427054 0.03253504941 0.005759931 0.0099383249 0.1495612637 0.154080298 0.018230344 0.1191806659 0.0146134959 PlasmaMembrane BolCTIP2-1a
#49 PlasmaMembrane PlasmaMembrane PlasmaMembrane PlasmaMembrane PlasmaMembrane : 0.027537394242 4.766771 0.026025760854 0.003043585638 0.015009996362 0.0027925615 0.004301587038 0.064243822938 0.05550675675 0.0087960149 0.01764995155 0.008321477 PlasmaMembrane BolCTIP2-1b
#50 PlasmaMembrane PlasmaMembrane PlasmaMembrane PlasmaMembrane PlasmaMembrane : 0.056540973951 4.683561 0.0519358098 0.0039057794461 0.0155532071755 0.0033976525739 0.00645006649 0.0421150731721 0.06250294788 0.017323856926 0.0419937757 0.01471980972 PlasmaMembrane BolCTIP2-1c
#51 PlasmaMembrane PlasmaMembrane PlasmaMembrane PlasmaMembrane PlasmaMembrane : 0.07396282121 4.696592 0.035053851743 0.004092527086 0.014137098082 0.00391870999 0.006085211975 0.042418551376 0.05282147141 0.015169453523 0.03326900439 0.02247918482 PlasmaMembrane BolCTIP2-2
#52 PlasmaMembrane PlasmaMembrane PlasmaMembrane PlasmaMembrane PlasmaMembrane : 0.0170599253 4.508075 0.041480112 0.00287584236 0.0078794386 0.0023642527 0.0036215306 0.093388015 0.23629766 0.0351827769 0.031800035 0.0199750965 PlasmaMembrane BolCTIP2-3a
#53 PlasmaMembrane PlasmaMembrane PlasmaMembrane PlasmaMembrane PlasmaMembrane : 0.04356948 4.811489 0.0269316248 0.002815133347 0.01148556377 0.00250323022 0.00396116 0.0203311313 0.034676367 0.0089858511 0.01916535445 0.0140864034 PlasmaMembrane BolCTIP2-3b
#54 PlasmaMembrane PlasmaMembrane PlasmaMembrane PlasmaMembrane PlasmaMembrane : 0.018670758 4.770658 0.019362788 0.00442767192 0.0171957063 0.0048470631 0.0064113333 0.061128631 0.049733016 0.022652024 0.0172768237 0.0076356603 PlasmaMembrane BolCTIP3-1
#55 PlasmaMembrane PlasmaMembrane PlasmaMembrane PlasmaMembrane PlasmaMembrane : 0.0232155426 4.76881 0.020257634 0.00489166682 0.0147797978 0.0045412046 0.007617071 0.0550530739 0.0575747619 0.021063037 0.01514426376 0.0070525074 PlasmaMembrane BolCTIP3-2
#56 PlasmaMembrane PlasmaMembrane PlasmaMembrane PlasmaMembrane PlasmaMembrane : 0.0140309704 4.901293 0.00531366927 0.000505872822 0.02564054313 0.00100508796 0.00603073358 0.00354682161 0.0121320644 0.00555036825 0.0182027027 0.0067485701 PlasmaMembrane BolCTIP4-1
#57 PlasmaMembrane PlasmaMembrane PlasmaMembrane PlasmaMembrane PlasmaMembrane : 0.077250403123 4.461458 0.02663137618 0.0038233282067 0.018933152962 0.005884120942 0.040262361095 0.08622959391 0.145597285003 0.031289561884 0.0862380271 0.016402832142 PlasmaMembrane BolCTIP5-1

## Sheet: Cello-Brapa
CELLO RESULTS
SeqID: BrNIP1-2a
CELLO prediction:
(predictor location reliable-index)
Composition PlasmaMembrane 0.908
Di-peptide PlasmaMembrane 0.962
part-Comp. PlasmaMembrane 0.949
chemo-typy PlasmaMembrane 0.991
Neighboring PlasmaMembrane 0.997
Combined SVM classifier:
Extracellular 0.022
PlasmaMembrane 4.806 *
Cytoplasmic 0.023
Cytoskeletal 0.001
ER 0.005
Golgi 0.003
Lysosomal 0.002
Mitochondrial 0.049
Chloroplast 0.033
Peroxisomal 0.036
Vacuole 0.011
Nuclear 0.009
*********************************************************************************
SeqID: BrNIP1-2b
CELLO prediction:
(predictor location reliable-index)
Composition PlasmaMembrane 0.952
Di-peptide PlasmaMembrane 0.938
part-Comp. PlasmaMembrane 0.902
chemo-typy PlasmaMembrane 0.985
Neighboring PlasmaMembrane 0.996
Combined SVM classifier:
Extracellular 0.032
PlasmaMembrane 4.772 *
Cytoplasmic 0.033
Cytoskeletal 0.001
ER 0.008
Golgi 0.003
Lysosomal 0.008
Mitochondrial 0.032
Chloroplast 0.034
Peroxisomal 0.051
Vacuole 0.016
Nuclear 0.012
*********************************************************************************
SeqID: BrNIP2-1a
CELLO prediction:
(predictor location reliable-index)
Composition PlasmaMembrane 0.907
Di-peptide PlasmaMembrane 0.988
part-Comp. PlasmaMembrane 0.984
chemo-typy PlasmaMembrane 1.000
Neighboring PlasmaMembrane 0.997
Combined SVM classifier:
Extracellular 0.059
PlasmaMembrane 4.877 *
Cytoplasmic 0.008
Cytoskeletal 0.000
ER 0.003
Golgi 0.005
Lysosomal 0.003
Mitochondrial 0.017
Chloroplast 0.011
Peroxisomal 0.012
Vacuole 0.005
Nuclear 0.002
*********************************************************************************
SeqID: BrNIP2-1b
CELLO prediction:
(predictor location reliable-index)
Composition PlasmaMembrane 0.938
Di-peptide PlasmaMembrane 0.992
part-Comp. PlasmaMembrane 0.989
chemo-typy PlasmaMembrane 0.995
Neighboring PlasmaMembrane 0.997
Combined SVM classifier:
Extracellular 0.031
PlasmaMembrane 4.912 *
Cytoplasmic 0.005
Cytoskeletal 0.000
ER 0.003
Golgi 0.003
Lysosomal 0.002
Mitochondrial 0.017
Chloroplast 0.010
Peroxisomal 0.009
Vacuole 0.004
Nuclear 0.004
*********************************************************************************
SeqID: BrNIP3-1a
CELLO prediction:
(predictor location reliable-index)
Composition PlasmaMembrane 0.952
Di-peptide PlasmaMembrane 0.879
part-Comp. PlasmaMembrane 0.987
chemo-typy PlasmaMembrane 0.902
Neighboring PlasmaMembrane 0.999
Combined SVM classifier:
Extracellular 0.051
PlasmaMembrane 4.718 *
Cytoplasmic 0.041
Cytoskeletal 0.001
ER 0.003
Golgi 0.001
Lysosomal 0.015
Mitochondrial 0.022
Chloroplast 0.042
Peroxisomal 0.034
Vacuole 0.030
Nuclear 0.041
*********************************************************************************
SeqID: BrNIP3-1b
CELLO prediction:
(predictor location reliable-index)
Composition PlasmaMembrane 0.955
Di-peptide PlasmaMembrane 0.928
part-Comp. PlasmaMembrane 0.997
chemo-typy PlasmaMembrane 0.914
Neighboring PlasmaMembrane 1.000
Combined SVM classifier:
Extracellular 0.037
PlasmaMembrane 4.793 *
Cytoplasmic 0.036
Cytoskeletal 0.000
ER 0.001
Golgi 0.002
Lysosomal 0.004
Mitochondrial 0.022
Chloroplast 0.040
Peroxisomal 0.022
Vacuole 0.009
Nuclear 0.033
*********************************************************************************
SeqID: BrNIP4-1a
CELLO prediction:
(predictor location reliable-index)
Composition PlasmaMembrane 0.998
Di-peptide PlasmaMembrane 0.993
part-Comp. PlasmaMembrane 1.000
chemo-typy PlasmaMembrane 0.966
Neighboring PlasmaMembrane 0.998
Combined SVM classifier:
Extracellular 0.001
PlasmaMembrane 4.955 *
Cytoplasmic 0.005
Cytoskeletal 0.000
ER 0.000
Golgi 0.000
Lysosomal 0.000
Mitochondrial 0.003
Chloroplast 0.005
Peroxisomal 0.002
Vacuole 0.001
Nuclear 0.027
*********************************************************************************
SeqID: BrNIP4-1b
CELLO prediction:
(predictor location reliable-index)
Composition PlasmaMembrane 0.998
Di-peptide PlasmaMembrane 0.981
part-Comp. PlasmaMembrane 0.997
chemo-typy PlasmaMembrane 0.991
Neighboring PlasmaMembrane 1.000
Combined SVM classifier:
Extracellular 0.002
PlasmaMembrane 4.967 *
Cytoplasmic 0.007
Cytoskeletal 0.000
ER 0.001
Golgi 0.000
Lysosomal 0.001
Mitochondrial 0.006
Chloroplast 0.005
Peroxisomal 0.004
Vacuole 0.001
Nuclear 0.007
*********************************************************************************
SeqID: BrNIP5-1a
CELLO prediction:
(predictor location reliable-index)
Composition PlasmaMembrane 0.928
Di-peptide PlasmaMembrane 0.946
part-Comp. PlasmaMembrane 0.903
chemo-typy PlasmaMembrane 0.996
Neighboring PlasmaMembrane 0.986
Combined SVM classifier:
Extracellular 0.029
PlasmaMembrane 4.758 *
Cytoplasmic 0.018
Cytoskeletal 0.003
ER 0.005
Golgi 0.006
Lysosomal 0.011
Mitochondrial 0.050
Chloroplast 0.049
Peroxisomal 0.038
Vacuole 0.024
Nuclear 0.008
*********************************************************************************
SeqID: BrNIP5-1b
CELLO prediction:
(predictor location reliable-index)
Composition PlasmaMembrane 0.916
Di-peptide PlasmaMembrane 0.943
part-Comp. PlasmaMembrane 0.894
chemo-typy PlasmaMembrane 0.992
Neighboring PlasmaMembrane 0.991
Combined SVM classifier:
Extracellular 0.028
PlasmaMembrane 4.736 *
Cytoplasmic 0.021
Cytoskeletal 0.003
ER 0.006
Golgi 0.005
Lysosomal 0.010
Mitochondrial 0.053
Chloroplast 0.062
Peroxisomal 0.045
Vacuole 0.022
Nuclear 0.010
*********************************************************************************
SeqID: BrNIP6-1a
CELLO prediction:
(predictor location reliable-index)
Composition PlasmaMembrane 0.584
Di-peptide PlasmaMembrane 0.669
part-Comp. PlasmaMembrane 0.657
chemo-typy PlasmaMembrane 0.998
Neighboring PlasmaMembrane 0.990
Combined SVM classifier:
Extracellular 0.068
PlasmaMembrane 3.898 *
Cytoplasmic 0.095
Cytoskeletal 0.009
ER 0.022
Golgi 0.012
Lysosomal 0.019
Mitochondrial 0.225
Chloroplast 0.321
Peroxisomal 0.255
Vacuole 0.056
Nuclear 0.022
*********************************************************************************
SeqID: BrNIP6-1b
CELLO prediction:
(predictor location reliable-index)
Composition PlasmaMembrane 0.286
Di-peptide PlasmaMembrane 0.702
part-Comp. PlasmaMembrane 0.554
chemo-typy PlasmaMembrane 0.997
Neighboring PlasmaMembrane 0.976
Combined SVM classifier:
Extracellular 0.066
PlasmaMembrane 3.516 *
Cytoplasmic 0.130
Cytoskeletal 0.015
ER 0.028
Golgi 0.012
Lysosomal 0.025
Mitochondrial 0.314
Chloroplast 0.396
Peroxisomal 0.417
Vacuole 0.049
Nuclear 0.033
*********************************************************************************
SeqID: BrNIP7-1
CELLO prediction:
(predictor location reliable-index)
Composition PlasmaMembrane 0.979
Di-peptide PlasmaMembrane 0.990
part-Comp. PlasmaMembrane 0.995
chemo-typy PlasmaMembrane 0.960
Neighboring PlasmaMembrane 0.998
Combined SVM classifier:
Extracellular 0.009
PlasmaMembrane 4.923 *
Cytoplasmic 0.006
Cytoskeletal 0.000
ER 0.003
Golgi 0.001
Lysosomal 0.002
Mitochondrial 0.010
Chloroplast 0.009
Peroxisomal 0.002
Vacuole 0.003
Nuclear 0.032
*********************************************************************************
SeqID: BrPIP1-1a
CELLO prediction:
(predictor location reliable-index)
Composition PlasmaMembrane 0.915
Di-peptide PlasmaMembrane 0.939
part-Comp. PlasmaMembrane 0.943
chemo-typy PlasmaMembrane 0.982
Neighboring PlasmaMembrane 0.951
Combined SVM classifier:
Extracellular 0.025
PlasmaMembrane 4.729 *
Cytoplasmic 0.014
Cytoskeletal 0.003
ER 0.019
Golgi 0.001
Lysosomal 0.025
Mitochondrial 0.057
Chloroplast 0.033
Peroxisomal 0.043
Vacuole 0.033
Nuclear 0.018
*********************************************************************************
SeqID: BrPIP1-1b
CELLO prediction:
(predictor location reliable-index)
Composition PlasmaMembrane 0.931
Di-peptide PlasmaMembrane 0.948
part-Comp. PlasmaMembrane 0.946
chemo-typy PlasmaMembrane 0.992
Neighboring PlasmaMembrane 0.973
Combined SVM classifier:
Extracellular 0.011
PlasmaMembrane 4.791 *
Cytoplasmic 0.011
Cytoskeletal 0.002
ER 0.011
Golgi 0.001
Lysosomal 0.010
Mitochondrial 0.063
Chloroplast 0.028
Peroxisomal 0.050
Vacuole 0.014
Nuclear 0.008
*********************************************************************************
SeqID: BrPIP1-2a
CELLO prediction:
(predictor location reliable-index)
Composition PlasmaMembrane 0.960
Di-peptide PlasmaMembrane 0.962
part-Comp. PlasmaMembrane 0.965
chemo-typy PlasmaMembrane 0.996
Neighboring PlasmaMembrane 0.882
Combined SVM classifier:
Extracellular 0.007
PlasmaMembrane 4.764 *
Cytoplasmic 0.021
Cytoskeletal 0.001
ER 0.030
Golgi 0.002
Lysosomal 0.008
Mitochondrial 0.029
Chloroplast 0.030
Peroxisomal 0.096
Vacuole 0.006
Nuclear 0.004
*********************************************************************************
SeqID: BrPIP1-2b
CELLO prediction:
(predictor location reliable-index)
Composition PlasmaMembrane 0.731
Di-peptide PlasmaMembrane 0.925
part-Comp. PlasmaMembrane 0.888
chemo-typy PlasmaMembrane 0.992
Neighboring PlasmaMembrane 0.975
Combined SVM classifier:
Extracellular 0.030
PlasmaMembrane 4.512 *
Cytoplasmic 0.035
Cytoskeletal 0.005
ER 0.018
Golgi 0.002
Lysosomal 0.014
Mitochondrial 0.154
Chloroplast 0.082
Peroxisomal 0.110
Vacuole 0.027
Nuclear 0.012
*********************************************************************************
SeqID: BrPIP1-3a
CELLO prediction:
(predictor location reliable-index)
Composition PlasmaMembrane 0.931
Di-peptide PlasmaMembrane 0.914
part-Comp. PlasmaMembrane 0.936
chemo-typy PlasmaMembrane 0.979
Neighboring PlasmaMembrane 0.963
Combined SVM classifier:
Extracellular 0.014
PlasmaMembrane 4.723 *
Cytoplasmic 0.022
Cytoskeletal 0.002
ER 0.021
Golgi 0.001
Lysosomal 0.016
Mitochondrial 0.068
Chloroplast 0.031
Peroxisomal 0.070
Vacuole 0.013
Nuclear 0.020
*********************************************************************************
SeqID: BrPIP1-3b
CELLO prediction:
(predictor location reliable-index)
Composition PlasmaMembrane 0.935
Di-peptide PlasmaMembrane 0.902
part-Comp. PlasmaMembrane 0.913
chemo-typy PlasmaMembrane 0.982
Neighboring PlasmaMembrane 0.956
Combined SVM classifier:
Extracellular 0.017
PlasmaMembrane 4.688 *
Cytoplasmic 0.025
Cytoskeletal 0.002
ER 0.025
Golgi 0.001
Lysosomal 0.025
Mitochondrial 0.067
Chloroplast 0.032
Peroxisomal 0.087
Vacuole 0.014
Nuclear 0.017
*********************************************************************************
SeqID: BrPIP1-4
CELLO prediction:
(predictor location reliable-index)
Composition PlasmaMembrane 0.906
Di-peptide PlasmaMembrane 0.908
part-Comp. PlasmaMembrane 0.948
chemo-typy PlasmaMembrane 0.982
Neighboring PlasmaMembrane 0.977
Combined SVM classifier:
Extracellular 0.014
PlasmaMembrane 4.721 *
Cytoplasmic 0.023
Cytoskeletal 0.002
ER 0.019
Golgi 0.001
Lysosomal 0.014
Mitochondrial 0.081
Chloroplast 0.041
Peroxisomal 0.057
Vacuole 0.009
Nuclear 0.017
*********************************************************************************
SeqID: BrPIP1-5
CELLO prediction:
(predictor location reliable-index)
Composition PlasmaMembrane 0.749
Di-peptide PlasmaMembrane 0.891
part-Comp. PlasmaMembrane 0.799
chemo-typy PlasmaMembrane 0.988
Neighboring PlasmaMembrane 0.863
Combined SVM classifier:
Extracellular 0.026
PlasmaMembrane 4.290 *
Cytoplasmic 0.096
Cytoskeletal 0.004
ER 0.061
Golgi 0.003
Lysosomal 0.047
Mitochondrial 0.164
Chloroplast 0.085
Peroxisomal 0.171
Vacuole 0.039
Nuclear 0.014
*********************************************************************************
SeqID: BrPIP2-1
CELLO prediction:
(predictor location reliable-index)
Composition PlasmaMembrane 0.980
Di-peptide PlasmaMembrane 0.985
part-Comp. PlasmaMembrane 0.974
chemo-typy PlasmaMembrane 0.928
Neighboring PlasmaMembrane 0.983
Combined SVM classifier:
Extracellular 0.019
PlasmaMembrane 4.850 *
Cytoplasmic 0.013
Cytoskeletal 0.001
ER 0.009
Golgi 0.001
Lysosomal 0.013
Mitochondrial 0.011
Chloroplast 0.012
Peroxisomal 0.010
Vacuole 0.016
Nuclear 0.046
*********************************************************************************
SeqID: BrPIP2-2a
CELLO prediction:
(predictor location reliable-index)
Composition PlasmaMembrane 0.976
Di-peptide PlasmaMembrane 0.987
part-Comp. PlasmaMembrane 0.986
chemo-typy PlasmaMembrane 0.969
Neighboring PlasmaMembrane 0.981
Combined SVM classifier:
Extracellular 0.009
PlasmaMembrane 4.900 *
Cytoplasmic 0.008
Cytoskeletal 0.001
ER 0.009
Golgi 0.001
Lysosomal 0.006
Mitochondrial 0.009
Chloroplast 0.009
Peroxisomal 0.014
Vacuole 0.012
Nuclear 0.021
*********************************************************************************
SeqID: BrPIP2-2b
CELLO prediction:
(predictor location reliable-index)
Composition PlasmaMembrane 0.969
Di-peptide PlasmaMembrane 0.987
part-Comp. PlasmaMembrane 0.956
chemo-typy PlasmaMembrane 0.924
Neighboring PlasmaMembrane 0.974
Combined SVM classifier:
Extracellular 0.025
PlasmaMembrane 4.811 *
Cytoplasmic 0.022
Cytoskeletal 0.002
ER 0.016
Golgi 0.001
Lysosomal 0.009
Mitochondrial 0.012
Chloroplast 0.016
Peroxisomal 0.019
Vacuole 0.023
Nuclear 0.045
*********************************************************************************
SeqID: BrPIP2-2c
CELLO prediction:
(predictor location reliable-index)
Composition PlasmaMembrane 0.886
Di-peptide PlasmaMembrane 0.963
part-Comp. PlasmaMembrane 0.974
chemo-typy PlasmaMembrane 0.985
Neighboring PlasmaMembrane 0.920
Combined SVM classifier:
Extracellular 0.054
PlasmaMembrane 4.728 *
Cytoplasmic 0.026
Cytoskeletal 0.004
ER 0.009
Golgi 0.002
Lysosomal 0.011
Mitochondrial 0.040
Chloroplast 0.049
Peroxisomal 0.016
Vacuole 0.050
Nuclear 0.012
*********************************************************************************
SeqID: BrPIP2-2d
CELLO prediction:
(predictor location reliable-index)
Composition PlasmaMembrane 0.958
Di-peptide PlasmaMembrane 0.991
part-Comp. PlasmaMembrane 0.857
chemo-typy PlasmaMembrane 0.946
Neighboring PlasmaMembrane 0.977
Combined SVM classifier:
Extracellular 0.072
PlasmaMembrane 4.729 *
Cytoplasmic 0.024
Cytoskeletal 0.002
ER 0.014
Golgi 0.003
Lysosomal 0.016
Mitochondrial 0.026
Chloroplast 0.028
Peroxisomal 0.015
Vacuole 0.046
Nuclear 0.024
*********************************************************************************
SeqID: BrPIP2-4a
CELLO prediction:
(predictor location reliable-index)
Composition PlasmaMembrane 0.865
Di-peptide PlasmaMembrane 0.907
part-Comp. PlasmaMembrane 0.938
chemo-typy PlasmaMembrane 0.973
Neighboring PlasmaMembrane 0.938
Combined SVM classifier:
Extracellular 0.032
PlasmaMembrane 4.622 *
Cytoplasmic 0.042
Cytoskeletal 0.004
ER 0.026
Golgi 0.003
Lysosomal 0.015
Mitochondrial 0.058
Chloroplast 0.068
Peroxisomal 0.084
Vacuole 0.030
Nuclear 0.015
*********************************************************************************
SeqID: BrPIP2-4b
CELLO prediction:
(predictor location reliable-index)
Composition PlasmaMembrane 0.903
Di-peptide PlasmaMembrane 0.941
part-Comp. PlasmaMembrane 0.938
chemo-typy PlasmaMembrane 0.933
Neighboring PlasmaMembrane 0.926
Combined SVM classifier:
Extracellular 0.041
PlasmaMembrane 4.641 *
Cytoplasmic 0.039
Cytoskeletal 0.004
ER 0.031
Golgi 0.003
Lysosomal 0.033
Mitochondrial 0.037
Chloroplast 0.047
Peroxisomal 0.060
Vacuole 0.036
Nuclear 0.029
*********************************************************************************
SeqID: BrPIP2-4c
CELLO prediction:
(predictor location reliable-index)
Composition PlasmaMembrane 0.843
Di-peptide PlasmaMembrane 0.667
part-Comp. PlasmaMembrane 0.980
chemo-typy PlasmaMembrane 0.870
Neighboring PlasmaMembrane 0.884
Combined SVM classifier:
Extracellular 0.049
PlasmaMembrane 4.243 *
Cytoplasmic 0.172
Cytoskeletal 0.006
ER 0.032
Golgi 0.005
Lysosomal 0.046
Mitochondrial 0.077
Chloroplast 0.134
Peroxisomal 0.075
Vacuole 0.076
Nuclear 0.084
*********************************************************************************
SeqID: BrPIP2-5a
CELLO prediction:
(predictor location reliable-index)
Composition PlasmaMembrane 0.977
Di-peptide PlasmaMembrane 0.980
part-Comp. PlasmaMembrane 0.958
chemo-typy PlasmaMembrane 0.933
Neighboring PlasmaMembrane 0.985
Combined SVM classifier:
Extracellular 0.012
PlasmaMembrane 4.833 *
Cytoplasmic 0.014
Cytoskeletal 0.001
ER 0.009
Golgi 0.001
Lysosomal 0.017
Mitochondrial 0.013
Chloroplast 0.009
Peroxisomal 0.032
Vacuole 0.010
Nuclear 0.048
*********************************************************************************
SeqID: BrPIP2-5b
CELLO prediction:
(predictor location reliable-index)
Composition PlasmaMembrane 0.982
Di-peptide PlasmaMembrane 0.985
part-Comp. PlasmaMembrane 0.973
chemo-typy PlasmaMembrane 0.958
Neighboring PlasmaMembrane 0.990
Combined SVM classifier:
Extracellular 0.010
PlasmaMembrane 4.888 *
Cytoplasmic 0.009
Cytoskeletal 0.001
ER 0.007
Golgi 0.001
Lysosomal 0.011
Mitochondrial 0.011
Chloroplast 0.005
Peroxisomal 0.023
Vacuole 0.006
Nuclear 0.027
*********************************************************************************
SeqID: BrPIP2-6
CELLO prediction:
(predictor location reliable-index)
Composition PlasmaMembrane 0.976
Di-peptide PlasmaMembrane 0.964
part-Comp. PlasmaMembrane 0.968
chemo-typy PlasmaMembrane 0.919
Neighboring PlasmaMembrane 0.958
Combined SVM classifier:
Extracellular 0.020
PlasmaMembrane 4.786 *
Cytoplasmic 0.017
Cytoskeletal 0.001
ER 0.018
Golgi 0.001
Lysosomal 0.021
Mitochondrial 0.016
Chloroplast 0.013
Peroxisomal 0.031
Vacuole 0.020
Nuclear 0.055
*********************************************************************************
SeqID: BrPIP2-7a
CELLO prediction:
(predictor location reliable-index)
Composition PlasmaMembrane 0.857
Di-peptide PlasmaMembrane 0.956
part-Comp. PlasmaMembrane 0.694
chemo-typy PlasmaMembrane 0.987
Neighboring PlasmaMembrane 0.979
Combined SVM classifier:
Extracellular 0.024
PlasmaMembrane 4.473 *
Cytoplasmic 0.066
Cytoskeletal 0.004
ER 0.028
Golgi 0.003
Lysosomal 0.021
Mitochondrial 0.093
Chloroplast 0.137
Peroxisomal 0.109
Vacuole 0.030
Nuclear 0.010
*********************************************************************************
SeqID: BrPIP2-7b
CELLO prediction:
(predictor location reliable-index)
Composition PlasmaMembrane 0.912
Di-peptide PlasmaMembrane 0.952
part-Comp. PlasmaMembrane 0.846
chemo-typy PlasmaMembrane 0.981
Neighboring PlasmaMembrane 0.973
Combined SVM classifier:
Extracellular 0.022
PlasmaMembrane 4.663 *
Cytoplasmic 0.037
Cytoskeletal 0.003
ER 0.028
Golgi 0.002
Lysosomal 0.023
Mitochondrial 0.046
Chloroplast 0.064
Peroxisomal 0.075
Vacuole 0.022
Nuclear 0.014
*********************************************************************************
SeqID: BrPIP2-7c
CELLO prediction:
(predictor location reliable-index)
Composition PlasmaMembrane 0.801
Di-peptide PlasmaMembrane 0.946
part-Comp. PlasmaMembrane 0.722
chemo-typy PlasmaMembrane 0.952
Neighboring PlasmaMembrane 0.941
Combined SVM classifier:
Extracellular 0.045
PlasmaMembrane 4.363 *
Cytoplasmic 0.085
Cytoskeletal 0.007
ER 0.050
Golgi 0.004
Lysosomal 0.035
Mitochondrial 0.094
Chloroplast 0.093
Peroxisomal 0.137
Vacuole 0.047
Nuclear 0.040
*********************************************************************************
SeqID: BrSIP1-1a
CELLO prediction:
(predictor location reliable-index)
Composition PlasmaMembrane 0.780
Di-peptide PlasmaMembrane 1.000
part-Comp. PlasmaMembrane 0.931
chemo-typy PlasmaMembrane 1.000
Neighboring PlasmaMembrane 0.962
Combined SVM classifier:
Extracellular 0.030
PlasmaMembrane 4.674 *
Cytoplasmic 0.021
Cytoskeletal 0.004
ER 0.015
Golgi 0.003
Lysosomal 0.005
Mitochondrial 0.148
Chloroplast 0.057
Peroxisomal 0.023
Vacuole 0.006
Nuclear 0.015
*********************************************************************************
SeqID: BrSIP1-1b
CELLO prediction:
(predictor location reliable-index)
Composition PlasmaMembrane 0.869
Di-peptide PlasmaMembrane 1.000
part-Comp. PlasmaMembrane 0.988
chemo-typy PlasmaMembrane 1.000
Neighboring PlasmaMembrane 0.980
Combined SVM classifier:
Extracellular 0.020
PlasmaMembrane 4.837 *
Cytoplasmic 0.010
Cytoskeletal 0.003
ER 0.012
Golgi 0.002
Lysosomal 0.004
Mitochondrial 0.062
Chloroplast 0.018
Peroxisomal 0.013
Vacuole 0.006
Nuclear 0.012
*********************************************************************************
SeqID: BrSIP1-2
CELLO prediction:
(predictor location reliable-index)
Composition PlasmaMembrane 0.861
Di-peptide PlasmaMembrane 1.000
part-Comp. PlasmaMembrane 0.995
chemo-typy PlasmaMembrane 1.000
Neighboring PlasmaMembrane 0.995
Combined SVM classifier:
Extracellular 0.014
PlasmaMembrane 4.851 *
Cytoplasmic 0.004
Cytoskeletal 0.001
ER 0.008
Golgi 0.001
Lysosomal 0.002
Mitochondrial 0.098
Chloroplast 0.008
Peroxisomal 0.004
Vacuole 0.003
Nuclear 0.006
*********************************************************************************
SeqID: BrSIP2-1a
CELLO prediction:
(predictor location reliable-index)
Composition PlasmaMembrane 0.988
Di-peptide PlasmaMembrane 0.517
part-Comp. PlasmaMembrane 0.955
chemo-typy PlasmaMembrane 0.988
Neighboring PlasmaMembrane 0.919
Combined SVM classifier:
Extracellular 0.036
PlasmaMembrane 4.367 *
Cytoplasmic 0.096
Cytoskeletal 0.004
ER 0.110
Golgi 0.009
Lysosomal 0.017
Mitochondrial 0.077
Chloroplast 0.105
Peroxisomal 0.164
Vacuole 0.007
Nuclear 0.009
*********************************************************************************
SeqID: BrSIP2-1b
CELLO prediction:
(predictor location reliable-index)
Composition PlasmaMembrane 0.987
Di-peptide PlasmaMembrane 0.550
part-Comp. PlasmaMembrane 0.928
chemo-typy PlasmaMembrane 0.985
Neighboring PlasmaMembrane 0.873
Combined SVM classifier:
Extracellular 0.059
PlasmaMembrane 4.323 *
Cytoplasmic 0.069
Cytoskeletal 0.004
ER 0.205
Golgi 0.017
Lysosomal 0.020
Mitochondrial 0.074
Chloroplast 0.125
Peroxisomal 0.084
Vacuole 0.010
Nuclear 0.010
*********************************************************************************
SeqID: BrSIP2-1c
CELLO prediction:
(predictor location reliable-index)
Composition PlasmaMembrane 0.993
Di-peptide PlasmaMembrane 0.865
part-Comp. PlasmaMembrane 0.953
chemo-typy PlasmaMembrane 0.995
Neighboring PlasmaMembrane 0.879
Combined SVM classifier:
Extracellular 0.025
PlasmaMembrane 4.685 *
Cytoplasmic 0.037
Cytoskeletal 0.002
ER 0.105
Golgi 0.007
Lysosomal 0.011
Mitochondrial 0.046
Chloroplast 0.051
Peroxisomal 0.024
Vacuole 0.004
Nuclear 0.004
*********************************************************************************
SeqID: BrTIP1-1
CELLO prediction:
(predictor location reliable-index)
Composition PlasmaMembrane 0.757
Di-peptide PlasmaMembrane 0.987
part-Comp. PlasmaMembrane 0.942
chemo-typy PlasmaMembrane 0.995
Neighboring PlasmaMembrane 0.863
Combined SVM classifier:
Extracellular 0.090
PlasmaMembrane 4.544 *
Cytoplasmic 0.042
Cytoskeletal 0.005
ER 0.012
Golgi 0.007
Lysosomal 0.012
Mitochondrial 0.072
Chloroplast 0.105
Peroxisomal 0.028
Vacuole 0.060
Nuclear 0.022
*********************************************************************************
SeqID: BrTIP1-2a
CELLO prediction:
(predictor location reliable-index)
Composition PlasmaMembrane 0.797
Di-peptide PlasmaMembrane 0.984
part-Comp. PlasmaMembrane 0.973
chemo-typy PlasmaMembrane 0.990
Neighboring PlasmaMembrane 0.899
Combined SVM classifier:
Extracellular 0.092
PlasmaMembrane 4.642 *
Cytoplasmic 0.032
Cytoskeletal 0.004
ER 0.009
Golgi 0.007
Lysosomal 0.008
Mitochondrial 0.047
Chloroplast 0.083
Peroxisomal 0.012
Vacuole 0.047
Nuclear 0.018
*********************************************************************************
SeqID: BrTIP1-2b
CELLO prediction:
(predictor location reliable-index)
Composition PlasmaMembrane 0.853
Di-peptide PlasmaMembrane 0.992
part-Comp. PlasmaMembrane 0.979
chemo-typy PlasmaMembrane 0.994
Neighboring PlasmaMembrane 0.919
Combined SVM classifier:
Extracellular 0.066
PlasmaMembrane 4.737 *
Cytoplasmic 0.022
Cytoskeletal 0.003
ER 0.009
Golgi 0.006
Lysosomal 0.007
Mitochondrial 0.033
Chloroplast 0.058
Peroxisomal 0.009
Vacuole 0.038
Nuclear 0.012
*********************************************************************************
SeqID: BrTIP1-3
CELLO prediction:
(predictor location reliable-index)
Composition PlasmaMembrane 0.820
Di-peptide PlasmaMembrane 0.933
part-Comp. PlasmaMembrane 0.973
chemo-typy PlasmaMembrane 0.995
Neighboring PlasmaMembrane 0.675
Combined SVM classifier:
Extracellular 0.223
PlasmaMembrane 4.396 *
Cytoplasmic 0.068
Cytoskeletal 0.006
ER 0.011
Golgi 0.006
Lysosomal 0.014
Mitochondrial 0.060
Chloroplast 0.100
Peroxisomal 0.035
Vacuole 0.067
Nuclear 0.015
*********************************************************************************
SeqID: BrTIP2-1a
CELLO prediction:
(predictor location reliable-index)
Composition PlasmaMembrane 0.831
Di-peptide PlasmaMembrane 0.982
part-Comp. PlasmaMembrane 0.832
chemo-typy PlasmaMembrane 1.000
Neighboring PlasmaMembrane 0.926
Combined SVM classifier:
Extracellular 0.070
PlasmaMembrane 4.570 *
Cytoplasmic 0.055
Cytoskeletal 0.004
ER 0.028
Golgi 0.005
Lysosomal 0.007
Mitochondrial 0.059
Chloroplast 0.085
Peroxisomal 0.015
Vacuole 0.083
Nuclear 0.017
*********************************************************************************
SeqID: BrTIP2-1b
CELLO prediction:
(predictor location reliable-index)
Composition PlasmaMembrane 0.778
Di-peptide PlasmaMembrane 0.984
part-Comp. PlasmaMembrane 0.945
chemo-typy PlasmaMembrane 0.998
Neighboring PlasmaMembrane 0.941
Combined SVM classifier:
Extracellular 0.059
PlasmaMembrane 4.646 *
Cytoplasmic 0.046
Cytoskeletal 0.005
ER 0.022
Golgi 0.005
Lysosomal 0.006
Mitochondrial 0.065
Chloroplast 0.088
Peroxisomal 0.012
Vacuole 0.027
Nuclear 0.021
*********************************************************************************
SeqID: BrTIP2-1c
CELLO prediction:
(predictor location reliable-index)
Composition PlasmaMembrane 0.834
Di-peptide PlasmaMembrane 0.955
part-Comp. PlasmaMembrane 0.932
chemo-typy PlasmaMembrane 0.988
Neighboring PlasmaMembrane 0.862
Combined SVM classifier:
Extracellular 0.072
PlasmaMembrane 4.572 *
Cytoplasmic 0.047
Cytoskeletal 0.005
ER 0.019
Golgi 0.005
Lysosomal 0.009
Mitochondrial 0.057
Chloroplast 0.117
Peroxisomal 0.019
Vacuole 0.057
Nuclear 0.020
*********************************************************************************
SeqID: BrTIP2-2
CELLO prediction:
(predictor location reliable-index)
Composition PlasmaMembrane 0.800
Di-peptide PlasmaMembrane 0.996
part-Comp. PlasmaMembrane 0.920
chemo-typy PlasmaMembrane 1.000
Neighboring PlasmaMembrane 0.921
Combined SVM classifier:
Extracellular 0.088
PlasmaMembrane 4.637 *
Cytoplasmic 0.040
Cytoskeletal 0.005
ER 0.018
Golgi 0.004
Lysosomal 0.007
Mitochondrial 0.046
Chloroplast 0.067
Peroxisomal 0.018
Vacuole 0.046
Nuclear 0.024
*********************************************************************************
SeqID: BrTIP2-3a
CELLO prediction:
(predictor location reliable-index)
Composition PlasmaMembrane 0.854
Di-peptide PlasmaMembrane 0.998
part-Comp. PlasmaMembrane 0.965
chemo-typy PlasmaMembrane 0.997
Neighboring PlasmaMembrane 0.959
Combined SVM classifier:
Extracellular 0.042
PlasmaMembrane 4.773 *
Cytoplasmic 0.035
Cytoskeletal 0.003
ER 0.011
Golgi 0.003
Lysosomal 0.004
Mitochondrial 0.028
Chloroplast 0.046
Peroxisomal 0.018
Vacuole 0.020
Nuclear 0.017
*********************************************************************************
SeqID: BrTIP2-3b
CELLO prediction:
(predictor location reliable-index)
Composition PlasmaMembrane 0.851
Di-peptide PlasmaMembrane 0.994
part-Comp. PlasmaMembrane 0.964
chemo-typy PlasmaMembrane 0.974
Neighboring PlasmaMembrane 0.958
Combined SVM classifier:
Extracellular 0.080
PlasmaMembrane 4.742 *
Cytoplasmic 0.030
Cytoskeletal 0.004
ER 0.007
Golgi 0.003
Lysosomal 0.008
Mitochondrial 0.025
Chloroplast 0.051
Peroxisomal 0.013
Vacuole 0.022
Nuclear 0.015
*********************************************************************************
SeqID: BrTIP3-1a
CELLO prediction:
(predictor location reliable-index)
Composition PlasmaMembrane 0.835
Di-peptide PlasmaMembrane 0.964
part-Comp. PlasmaMembrane 0.859
chemo-typy PlasmaMembrane 0.994
Neighboring PlasmaMembrane 0.946
Combined SVM classifier:
Extracellular 0.038
PlasmaMembrane 4.599 *
Cytoplasmic 0.034
Cytoskeletal 0.009
ER 0.019
Golgi 0.006
Lysosomal 0.008
Mitochondrial 0.093
Chloroplast 0.124
Peroxisomal 0.032
Vacuole 0.025
Nuclear 0.012
*********************************************************************************
SeqID: BrTIP3-1b
CELLO prediction:
(predictor location reliable-index)
Composition PlasmaMembrane 0.939
Di-peptide PlasmaMembrane 0.986
part-Comp. PlasmaMembrane 0.941
chemo-typy PlasmaMembrane 0.998
Neighboring PlasmaMembrane 0.823
Combined SVM classifier:
Extracellular 0.059
PlasmaMembrane 4.687 *
Cytoplasmic 0.024
Cytoskeletal 0.004
ER 0.025
Golgi 0.005
Lysosomal 0.009
Mitochondrial 0.074
Chloroplast 0.055
Peroxisomal 0.034
Vacuole 0.018
Nuclear 0.006
*********************************************************************************
SeqID: BrTIP3-2a
CELLO prediction:
(predictor location reliable-index)
Composition PlasmaMembrane 0.968
Di-peptide PlasmaMembrane 0.989
part-Comp. PlasmaMembrane 0.973
chemo-typy PlasmaMembrane 0.997
Neighboring PlasmaMembrane 0.968
Combined SVM classifier:
Extracellular 0.010
PlasmaMembrane 4.895 *
Cytoplasmic 0.005
Cytoskeletal 0.002
ER 0.011
Golgi 0.002
Lysosomal 0.005
Mitochondrial 0.017
Chloroplast 0.020
Peroxisomal 0.020
Vacuole 0.011
Nuclear 0.002
*********************************************************************************
SeqID: BrTIP3-2b
CELLO prediction:
(predictor location reliable-index)
Composition PlasmaMembrane 0.940
Di-peptide PlasmaMembrane 0.992
part-Comp. PlasmaMembrane 0.971
chemo-typy PlasmaMembrane 0.998
Neighboring PlasmaMembrane 0.967
Combined SVM classifier:
Extracellular 0.013
PlasmaMembrane 4.868 *
Cytoplasmic 0.007
Cytoskeletal 0.004
ER 0.017
Golgi 0.003
Lysosomal 0.004
Mitochondrial 0.028
Chloroplast 0.023
Peroxisomal 0.022
Vacuole 0.008
Nuclear 0.003
*********************************************************************************
SeqID: BrTIP4-1
CELLO prediction:
(predictor location reliable-index)
Composition PlasmaMembrane 0.978
Di-peptide PlasmaMembrane 0.999
part-Comp. PlasmaMembrane 0.952
chemo-typy PlasmaMembrane 0.988
Neighboring PlasmaMembrane 0.989
Combined SVM classifier:
Extracellular 0.016
PlasmaMembrane 4.906 *
Cytoplasmic 0.006
Cytoskeletal 0.001
ER 0.017
Golgi 0.001
Lysosomal 0.005
Mitochondrial 0.004
Chloroplast 0.014
Peroxisomal 0.006
Vacuole 0.018
Nuclear 0.006
*********************************************************************************
SeqID: BrTIP5-1
CELLO prediction:
(predictor location reliable-index)
Composition PlasmaMembrane 0.753
Di-peptide PlasmaMembrane 0.919
part-Comp. PlasmaMembrane 0.839
chemo-typy PlasmaMembrane 1.000
Neighboring PlasmaMembrane 0.591
Combined SVM classifier:
Extracellular 0.169
PlasmaMembrane 4.102 *
Cytoplasmic 0.042
Cytoskeletal 0.005
ER 0.045
Golgi 0.010
Lysosomal 0.063
Mitochondrial 0.126
Chloroplast 0.211
Peroxisomal 0.046
Vacuole 0.158
Nuclear 0.022

## Sheet: Brapa0-cell
#SeqNO. Comp.Result Di-pep.Result part-Comp.Result chemo-type.Result Neighbor #Combined: extra plas cytop cytos er golgi lyso mito chlo pero vacu nuc #Most-likely-Location #SeqName
#1 PlasmaMembrane PlasmaMembrane PlasmaMembrane PlasmaMembrane PlasmaMembrane : 0.022429073 4.806216 0.0225773736 0.001368363163 0.0049254183 0.003196411 0.002495263 0.048540845 0.0333187284 0.035532735 0.0108131298 0.0085865442 PlasmaMembrane BrNIP1-2a
#2 PlasmaMembrane PlasmaMembrane PlasmaMembrane PlasmaMembrane PlasmaMembrane : 0.031879968 4.77157 0.032625038 0.00111723312 0.0075336338 0.002561489 0.007508913 0.032474009 0.0342587084 0.050798257 0.0158942576 0.011778556 PlasmaMembrane BrNIP1-2b
#3 PlasmaMembrane PlasmaMembrane PlasmaMembrane PlasmaMembrane PlasmaMembrane : 0.058674185516 4.876554 0.007637963827 0.000435264797 0.002581110571 0.005313437797 0.002683132978 0.016508411356 0.0112804818 0.0116677743 0.0048286585 0.0018360462 PlasmaMembrane BrNIP2-1a
#4 PlasmaMembrane PlasmaMembrane PlasmaMembrane PlasmaMembrane PlasmaMembrane : 0.0313704704 4.911711 0.0054992366 0.0002289289 0.0026987514 0.0029928162 0.0016212904 0.0171644024 0.009745863 0.009095668 0.0041894179 0.0036814516 PlasmaMembrane BrNIP2-1b
#5 PlasmaMembrane PlasmaMembrane PlasmaMembrane PlasmaMembrane PlasmaMembrane : 0.051066216 4.7181 0.04141709717 0.0009521135 0.0032565117 0.0014981926 0.014892762 0.0219072185 0.0419513672 0.034058868 0.0298351569 0.0410649382 PlasmaMembrane BrNIP3-1a
#6 PlasmaMembrane PlasmaMembrane PlasmaMembrane PlasmaMembrane PlasmaMembrane : 0.036807328173 4.79284 0.0360816010716 0.0003447429305 0.0011228025291 0.0018585949841 0.004084972739 0.021936295909 0.040120791839 0.0223963891383 0.00895727474 0.0334505879077 PlasmaMembrane BrNIP3-1b
#7 PlasmaMembrane PlasmaMembrane PlasmaMembrane PlasmaMembrane PlasmaMembrane : 0.000866660835 4.95501 0.004819395681 0.0003553399826 0.000414737672 0.0004323988005 0.000472862143 0.003448430462 0.004772358518 0.001954087281 0.0006863702 0.026767407238 PlasmaMembrane BrNIP4-1a
#8 PlasmaMembrane PlasmaMembrane PlasmaMembrane PlasmaMembrane PlasmaMembrane : 0.00229122834 4.967018 0.006503845368 0.000144303791 0.000800529693 0.000198097284 0.001120167041 0.006040894708 0.0047927489 0.003781401675 0.0008058171 0.00650239213 PlasmaMembrane BrNIP4-1b
#9 PlasmaMembrane PlasmaMembrane PlasmaMembrane PlasmaMembrane PlasmaMembrane : 0.02850494 4.757861 0.017917024 0.003183242551 0.00546521308 0.0064026759 0.0114726937 0.050017629 0.049309499 0.038087084 0.0235805522 0.008199159 PlasmaMembrane BrNIP5-1a
#10 PlasmaMembrane PlasmaMembrane PlasmaMembrane PlasmaMembrane PlasmaMembrane : 0.02799071 4.73559 0.020822887 0.003200156707 0.0060301529 0.0047089854 0.0100120261 0.053207011 0.06155078 0.045124921 0.0217272809 0.010035113 PlasmaMembrane BrNIP5-1b
#11 PlasmaMembrane PlasmaMembrane PlasmaMembrane PlasmaMembrane PlasmaMembrane : 0.067697445 3.897536 0.0946884224 0.008916140578 0.02193980125 0.0120101149 0.01904030269 0.22458713 0.320577004 0.2554777385 0.055915547 0.021614007 PlasmaMembrane BrNIP6-1a
#12 PlasmaMembrane PlasmaMembrane PlasmaMembrane PlasmaMembrane PlasmaMembrane : 0.0659370011 3.515845 0.1298469024 0.015280111449 0.02781396155 0.0115309188 0.02535804907 0.313985607 0.396161731 0.417198138 0.0485225405 0.032520412 PlasmaMembrane BrNIP6-1b
#13 PlasmaMembrane PlasmaMembrane PlasmaMembrane PlasmaMembrane PlasmaMembrane : 0.009395178 4.922756 0.0060284916 0.00022990646 0.003265936 0.0008202288 0.0015985258 0.0102528236 0.009184184 0.001575328 0.0030819827 0.031811576 PlasmaMembrane BrNIP7-1
#14 PlasmaMembrane PlasmaMembrane PlasmaMembrane PlasmaMembrane PlasmaMembrane : 0.024897759 4.72949 0.013620173 0.0026825876 0.0192308505 0.0014119098 0.025329475 0.05664512 0.032813438 0.04284143 0.0328805349 0.01815653 PlasmaMembrane BrPIP1-1a
#15 PlasmaMembrane PlasmaMembrane PlasmaMembrane PlasmaMembrane PlasmaMembrane : 0.010778117 4.790757 0.011194401 0.00192106976 0.01126326201 0.0008177529 0.0096994795 0.063261358 0.0281432699 0.049861972 0.0140847343 0.0082179268 PlasmaMembrane BrPIP1-1b
#16 PlasmaMembrane PlasmaMembrane PlasmaMembrane PlasmaMembrane PlasmaMembrane : 0.007457149 4.764479 0.020955298 0.00132619831 0.03042464161 0.00220294392 0.0080247205 0.028934221 0.0299301202 0.095678346 0.0061012576 0.004485466 PlasmaMembrane BrPIP1-2a
#17 PlasmaMembrane PlasmaMembrane PlasmaMembrane PlasmaMembrane PlasmaMembrane : 0.0301091937 4.511882 0.034532798 0.00477663695 0.01763906325 0.002116109 0.0139644959 0.154019572 0.082482506 0.109609144 0.0272652574 0.011603828 PlasmaMembrane BrPIP1-2b
#18 PlasmaMembrane PlasmaMembrane PlasmaMembrane PlasmaMembrane PlasmaMembrane : 0.014229102 4.72298 0.022022561 0.00209538051 0.0205872488 0.00113476362 0.0155839082 0.0680378 0.031092924 0.069694845 0.0125478621 0.0199942205 PlasmaMembrane BrPIP1-3a
#19 PlasmaMembrane PlasmaMembrane PlasmaMembrane PlasmaMembrane PlasmaMembrane : 0.016868548 4.688018 0.024680322 0.00214635905 0.0247467398 0.00126732027 0.02512949 0.06684368 0.03248567 0.086975066 0.0136028356 0.017235998 PlasmaMembrane BrPIP1-3b
#20 PlasmaMembrane PlasmaMembrane PlasmaMembrane PlasmaMembrane PlasmaMembrane : 0.014051573 4.721378 0.022669709 0.00181173622 0.0193621672 0.00085851335 0.014433584 0.081206495 0.040927365 0.05731854 0.0093963976 0.0165851517 PlasmaMembrane BrPIP1-4
#21 PlasmaMembrane PlasmaMembrane PlasmaMembrane PlasmaMembrane PlasmaMembrane : 0.026253203 4.289869 0.095780464 0.004438223487 0.0606747521 0.0028111113 0.046982421 0.163756591 0.085313971 0.171372317 0.0389619266 0.013784618 PlasmaMembrane BrPIP1-5
#22 PlasmaMembrane PlasmaMembrane PlasmaMembrane PlasmaMembrane PlasmaMembrane : 0.018618494 4.849914 0.012590406 0.0011486912 0.009301391 0.0011967989 0.012676061 0.010624817 0.011785389 0.010213553 0.016413347 0.0455165742 PlasmaMembrane BrPIP2-1
#23 PlasmaMembrane PlasmaMembrane PlasmaMembrane PlasmaMembrane PlasmaMembrane : 0.008633445 4.899994 0.008148739 0.00134647014 0.009466377 0.0012113982 0.005819926 0.009150037 0.008943643 0.013977912 0.012007019 0.0213006552 PlasmaMembrane BrPIP2-2a
#24 PlasmaMembrane PlasmaMembrane PlasmaMembrane PlasmaMembrane PlasmaMembrane : 0.024595839 4.810944 0.02247191 0.0015044969 0.016006446 0.0012379142 0.00937809 0.011807921 0.01581169 0.018571341 0.022744362 0.0449259022 PlasmaMembrane BrPIP2-2b
#25 PlasmaMembrane PlasmaMembrane PlasmaMembrane PlasmaMembrane PlasmaMembrane : 0.0536565 4.727697 0.025545603 0.00384504997 0.0088497979 0.0023120575 0.011491946 0.03998399 0.04947039 0.015722266 0.049687303 0.011737441 PlasmaMembrane BrPIP2-2c
#26 PlasmaMembrane PlasmaMembrane PlasmaMembrane PlasmaMembrane PlasmaMembrane : 0.071790593 4.729094 0.024168192 0.0015849261 0.013984794 0.002761322 0.016374727 0.02642467 0.02799282 0.01543895 0.046179098 0.0242059784 PlasmaMembrane BrPIP2-2d
#27 PlasmaMembrane PlasmaMembrane PlasmaMembrane PlasmaMembrane PlasmaMembrane : 0.03229415 4.621906 0.04247452 0.0042618159 0.025768644 0.0025157642 0.01505556 0.057691306 0.068482277 0.083819639 0.0303808132 0.015349687 PlasmaMembrane BrPIP2-4a
#28 PlasmaMembrane PlasmaMembrane PlasmaMembrane PlasmaMembrane PlasmaMembrane : 0.04113349 4.640808 0.03880858 0.0038750795 0.03070925 0.002540187 0.03332606 0.036814834 0.046836581 0.059951904 0.035718407 0.029476817 PlasmaMembrane BrPIP2-4b
#29 PlasmaMembrane PlasmaMembrane PlasmaMembrane PlasmaMembrane PlasmaMembrane : 0.04916391 4.243189 0.17242082 0.0062063286 0.03184545 0.0047797427 0.04637129 0.07685691 0.13395304 0.07523074 0.076037685 0.083945088 PlasmaMembrane BrPIP2-4c
#30 PlasmaMembrane PlasmaMembrane PlasmaMembrane PlasmaMembrane PlasmaMembrane : 0.01200651 4.833306 0.014078052 0.0012033984 0.009459557 0.0008983985 0.01656717 0.01348658 0.008668478 0.03197093 0.009863075 0.0484926297 PlasmaMembrane BrPIP2-5a
#31 PlasmaMembrane PlasmaMembrane PlasmaMembrane PlasmaMembrane PlasmaMembrane : 0.010299302 4.88773 0.009276476 0.0011284237 0.00748635 0.0009198438 0.011035979 0.01093302 0.005299274 0.02263851 0.006144742 0.0271091086 PlasmaMembrane BrPIP2-5b
#32 PlasmaMembrane PlasmaMembrane PlasmaMembrane PlasmaMembrane PlasmaMembrane : 0.01988239 4.786001 0.01710677 0.0008792647 0.0177195226 0.0010574946 0.021406355 0.01606567 0.012877062 0.031244542 0.020462835 0.055296461 PlasmaMembrane BrPIP2-6
#33 PlasmaMembrane PlasmaMembrane PlasmaMembrane PlasmaMembrane PlasmaMembrane : 0.02441167 4.473288 0.066224944 0.00448152273 0.027591061 0.0025198801 0.021082452 0.093168996 0.137285492 0.1093968869 0.0304203017 0.0101293086 PlasmaMembrane BrPIP2-7a
#34 PlasmaMembrane PlasmaMembrane PlasmaMembrane PlasmaMembrane PlasmaMembrane : 0.02157346 4.663341 0.037290408 0.00346663026 0.0283193683 0.0017577473 0.02343352 0.045954196 0.063530098 0.07496545 0.0224740831 0.0138940866 PlasmaMembrane BrPIP2-7b
#35 PlasmaMembrane PlasmaMembrane PlasmaMembrane PlasmaMembrane PlasmaMembrane : 0.04515222 4.363337 0.08513931 0.006977222 0.049838153 0.0037724372 0.03525772 0.09384423 0.093101002 0.136794718 0.047229402 0.039556332 PlasmaMembrane BrPIP2-7c
#36 PlasmaMembrane PlasmaMembrane PlasmaMembrane PlasmaMembrane PlasmaMembrane : 0.029821542902 4.673519 0.020595569441 0.0035665866549 0.015209129386 0.0031636831371 0.005247252773 0.147881167916 0.057044380968 0.02345749705 0.0058945041 0.014601546561 PlasmaMembrane BrSIP1-1a
#37 PlasmaMembrane PlasmaMembrane PlasmaMembrane PlasmaMembrane PlasmaMembrane : 0.02038947224 4.837011 0.0103100427268 0.0032979154675 0.0121681013096 0.0021709807745 0.0044285721145 0.0617569611003 0.0176552202195 0.0127042146165 0.0062449715 0.0118619823152 PlasmaMembrane BrSIP1-1b
#38 PlasmaMembrane PlasmaMembrane PlasmaMembrane PlasmaMembrane PlasmaMembrane : 0.014115182851 4.851209 0.003512363459 0.0013688114139 0.007513915918 0.001344561471 0.002222217318 0.097872674177 0.007718469207 0.00392555968 0.0028012512 0.006395577419 PlasmaMembrane BrSIP1-2
#39 PlasmaMembrane PlasmaMembrane PlasmaMembrane PlasmaMembrane PlasmaMembrane : 0.035947897 4.366628 0.095802623 0.00390911552 0.1103666406 0.008736037 0.0166438677 0.07686387 0.10517968 0.164322331 0.0069443741 0.0086557737 PlasmaMembrane BrSIP2-1a
#40 PlasmaMembrane PlasmaMembrane PlasmaMembrane PlasmaMembrane PlasmaMembrane : 0.059004253 4.323381 0.068742106 0.00428883066 0.204519111 0.016507315 0.020208696 0.07382328 0.12492746 0.084242149 0.0101434234 0.010211386 PlasmaMembrane BrSIP2-1b
#41 PlasmaMembrane PlasmaMembrane PlasmaMembrane PlasmaMembrane PlasmaMembrane : 0.025332016 4.685087 0.0366921199 0.00159318756 0.1048809045 0.0066157057 0.0110882988 0.04552565 0.051404692 0.02405249 0.0041799534 0.0035485968 PlasmaMembrane BrSIP2-1c
#42 PlasmaMembrane PlasmaMembrane PlasmaMembrane PlasmaMembrane PlasmaMembrane : 0.09023936 4.543548 0.0424570571 0.00464787807 0.01249297147 0.0071058072 0.011940219 0.072375959 0.105440928 0.027942192 0.0595608486 0.0222483298 PlasmaMembrane BrTIP1-1
#43 PlasmaMembrane PlasmaMembrane PlasmaMembrane PlasmaMembrane PlasmaMembrane : 0.09221141 4.64196 0.032196345 0.003641221647 0.0091269256 0.0066087273 0.008033834 0.046536916 0.083395617 0.012197043 0.0465107835 0.017580335 PlasmaMembrane BrTIP1-2a
#44 PlasmaMembrane PlasmaMembrane PlasmaMembrane PlasmaMembrane PlasmaMembrane : 0.065750591 4.737426 0.021739724 0.00298080591 0.00876554841 0.006024456 0.006748757 0.033148026 0.058231475 0.0092599167 0.037866486 0.01205851567 PlasmaMembrane BrTIP1-2b
#45 PlasmaMembrane PlasmaMembrane PlasmaMembrane PlasmaMembrane PlasmaMembrane : 0.22288565 4.395715 0.0682304493 0.00598591266 0.01142924261 0.0057452187 0.0141974326 0.059504911 0.099626199 0.034783829 0.0668929712 0.015003592 PlasmaMembrane BrTIP1-3
#46 PlasmaMembrane PlasmaMembrane PlasmaMembrane PlasmaMembrane PlasmaMembrane : 0.06954433421 4.570187 0.055037090219 0.004472552848 0.02768044858 0.00525972904 0.00735290277 0.059155443976 0.08522542792 0.01543915456 0.0834816201 0.01716453734 PlasmaMembrane BrTIP2-1a
#47 PlasmaMembrane PlasmaMembrane PlasmaMembrane PlasmaMembrane PlasmaMembrane : 0.058532867 4.64573 0.0457674669 0.004520137417 0.02176257662 0.00482029733 0.00595054 0.0648102811 0.08785311 0.012034861 0.02685566203 0.0213623181 PlasmaMembrane BrTIP2-1b
#48 PlasmaMembrane PlasmaMembrane PlasmaMembrane PlasmaMembrane PlasmaMembrane : 0.07247278 4.57186 0.0466328445 0.00540175936 0.019098587 0.0054886578 0.009244212 0.057147283 0.116787507 0.0190735609 0.056987407 0.01980531 PlasmaMembrane BrTIP2-1c
#49 PlasmaMembrane PlasmaMembrane PlasmaMembrane PlasmaMembrane PlasmaMembrane : 0.08775732425 4.637374 0.039785888054 0.004568628327 0.017960292336 0.004473604568 0.007139177978 0.046102075176 0.06739311025 0.018029538005 0.04580385785 0.02361183602 PlasmaMembrane BrTIP2-2
#50 PlasmaMembrane PlasmaMembrane PlasmaMembrane PlasmaMembrane PlasmaMembrane : 0.041693782 4.772704 0.0345639545 0.003464630636 0.01083618706 0.00307664264 0.004268212 0.0279707584 0.046106684 0.018264964 0.0198230188 0.01722719901 PlasmaMembrane BrTIP2-3a
#51 PlasmaMembrane PlasmaMembrane PlasmaMembrane PlasmaMembrane PlasmaMembrane : 0.08000325 4.741826 0.029592692 0.00361725752 0.0070661477 0.003360043 0.007921352 0.025248195 0.05071226 0.0134819638 0.022141414 0.0150298911 PlasmaMembrane BrTIP2-3b
#52 PlasmaMembrane PlasmaMembrane PlasmaMembrane PlasmaMembrane PlasmaMembrane : 0.0378169879 4.599348 0.033771362 0.00879797786 0.0193962111 0.0060626482 0.0084330418 0.0930283576 0.1237576487 0.032470145 0.0249214866 0.01219724 PlasmaMembrane BrTIP3-1a
#53 PlasmaMembrane PlasmaMembrane PlasmaMembrane PlasmaMembrane PlasmaMembrane : 0.0590020846 4.686694 0.024071018 0.004354227389 0.02542962572 0.004678985 0.008761855 0.073659535 0.0551815225 0.0340866759 0.01779863112 0.0062805639 PlasmaMembrane BrTIP3-1b
#54 PlasmaMembrane PlasmaMembrane PlasmaMembrane PlasmaMembrane PlasmaMembrane : 0.0095238173 4.894816 0.005198686 0.002041228492 0.01075235846 0.002469535 0.0053916531 0.0170849165 0.019714334 0.019965894 0.01075767364 0.0022836917 PlasmaMembrane BrTIP3-2a
#55 PlasmaMembrane PlasmaMembrane PlasmaMembrane PlasmaMembrane PlasmaMembrane : 0.0130607352 4.867898 0.007292891 0.003676910791 0.01669085144 0.002803936 0.0037359554 0.02839643 0.0234905164 0.021663827 0.00827661664 0.0030128563 PlasmaMembrane BrTIP3-2b
#56 PlasmaMembrane PlasmaMembrane PlasmaMembrane PlasmaMembrane PlasmaMembrane : 0.01615949736 4.906263 0.00582192744 0.000721179811 0.01656405603 0.00107031912 0.00508365704 0.00434949326 0.01391561584 0.00605631525 0.0176566057 0.00633762143 PlasmaMembrane BrTIP4-1
#57 PlasmaMembrane PlasmaMembrane PlasmaMembrane PlasmaMembrane PlasmaMembrane : 0.169017740937 4.102144 0.042191771698 0.0052944990412 0.045064052015 0.009838434407 0.063349062625 0.126473291121 0.211031684511 0.045569160944 0.1577974346 0.022228575766 PlasmaMembrane BrTIP5-1

## Sheet: Cagra-cello
CELLO RESULTS
SeqID: Cagra-NIP1-1
CELLO prediction:
(predictor location reliable-index)
Composition PlasmaMembrane 0.926
Di-peptide PlasmaMembrane 0.942
part-Comp. PlasmaMembrane 0.918
chemo-typy PlasmaMembrane 0.989
Neighboring PlasmaMembrane 0.981
Combined SVM classifier:
Extracellular 0.032
PlasmaMembrane 4.756 *
Cytoplasmic 0.026
Cytoskeletal 0.001
ER 0.012
Golgi 0.003
Lysosomal 0.010
Mitochondrial 0.026
Chloroplast 0.039
Peroxisomal 0.046
Vacuole 0.038
Nuclear 0.010
*********************************************************************************
SeqID: Cagra-NIP1-2
CELLO prediction:
(predictor location reliable-index)
Composition PlasmaMembrane 0.933
Di-peptide PlasmaMembrane 0.946
part-Comp. PlasmaMembrane 0.944
chemo-typy PlasmaMembrane 0.980
Neighboring PlasmaMembrane 0.985
Combined SVM classifier:
Extracellular 0.043
PlasmaMembrane 4.788 *
Cytoplasmic 0.026
Cytoskeletal 0.001
ER 0.009
Golgi 0.002
Lysosomal 0.014
Mitochondrial 0.024
Chloroplast 0.018
Peroxisomal 0.023
Vacuole 0.036
Nuclear 0.015
*********************************************************************************
SeqID: Cagra-NIP2-1
CELLO prediction:
(predictor location reliable-index)
Composition PlasmaMembrane 0.974
Di-peptide PlasmaMembrane 0.993
part-Comp. PlasmaMembrane 0.997
chemo-typy PlasmaMembrane 0.994
Neighboring PlasmaMembrane 0.998
Combined SVM classifier:
Extracellular 0.017
PlasmaMembrane 4.956 *
Cytoplasmic 0.003
Cytoskeletal 0.000
ER 0.002
Golgi 0.002
Lysosomal 0.001
Mitochondrial 0.005
Chloroplast 0.002
Peroxisomal 0.005
Vacuole 0.003
Nuclear 0.004
*********************************************************************************
SeqID: Cagra-NIP3-1
CELLO prediction:
(predictor location reliable-index)
Composition PlasmaMembrane 0.860
Di-peptide PlasmaMembrane 0.765
part-Comp. PlasmaMembrane 0.973
chemo-typy PlasmaMembrane 0.780
Neighboring PlasmaMembrane 0.998
Combined SVM classifier:
Extracellular 0.174
PlasmaMembrane 4.376 *
Cytoplasmic 0.068
Cytoskeletal 0.002
ER 0.009
Golgi 0.004
Lysosomal 0.010
Mitochondrial 0.066
Chloroplast 0.054
Peroxisomal 0.070
Vacuole 0.058
Nuclear 0.109
*********************************************************************************
SeqID: Cagra-NIP4-1
CELLO prediction:
(predictor location reliable-index)
Composition PlasmaMembrane 0.997
Di-peptide PlasmaMembrane 0.991
part-Comp. PlasmaMembrane 0.998
chemo-typy PlasmaMembrane 0.983
Neighboring PlasmaMembrane 0.999
Combined SVM classifier:
Extracellular 0.001
PlasmaMembrane 4.967 *
Cytoplasmic 0.005
Cytoskeletal 0.000
ER 0.001
Golgi 0.000
Lysosomal 0.000
Mitochondrial 0.003
Chloroplast 0.005
Peroxisomal 0.003
Vacuole 0.001
Nuclear 0.014
*********************************************************************************
SeqID: Cagra-NIP4-2
CELLO prediction:
(predictor location reliable-index)
Composition PlasmaMembrane 0.997
Di-peptide PlasmaMembrane 0.998
part-Comp. PlasmaMembrane 1.000
chemo-typy PlasmaMembrane 0.994
Neighboring PlasmaMembrane 1.000
Combined SVM classifier:
Extracellular 0.001
PlasmaMembrane 4.989 *
Cytoplasmic 0.002
Cytoskeletal 0.000
ER 0.001
Golgi 0.000
Lysosomal 0.001
Mitochondrial 0.001
Chloroplast 0.001
Peroxisomal 0.000
Vacuole 0.001
Nuclear 0.004
*********************************************************************************
SeqID: Cagra-NIP5-1
CELLO prediction:
(predictor location reliable-index)
Composition PlasmaMembrane 0.946
Di-peptide PlasmaMembrane 0.932
part-Comp. PlasmaMembrane 0.935
chemo-typy PlasmaMembrane 0.992
Neighboring PlasmaMembrane 0.995
Combined SVM classifier:
Extracellular 0.022
PlasmaMembrane 4.800 *
Cytoplasmic 0.019
Cytoskeletal 0.003
ER 0.005
Golgi 0.003
Lysosomal 0.008
Mitochondrial 0.036
Chloroplast 0.044
Peroxisomal 0.029
Vacuole 0.026
Nuclear 0.007
*********************************************************************************
SeqID: Cagra-NIP6-1
CELLO prediction:
(predictor location reliable-index)
Composition PlasmaMembrane 0.331
Di-peptide PlasmaMembrane 0.762
part-Comp. PlasmaMembrane 0.505
chemo-typy PlasmaMembrane 0.994
Neighboring PlasmaMembrane 0.969
Combined SVM classifier:
Extracellular 0.061
PlasmaMembrane 3.561 *
Cytoplasmic 0.106
Cytoskeletal 0.014
ER 0.027
Golgi 0.013
Lysosomal 0.027
Mitochondrial 0.311
Chloroplast 0.438
Peroxisomal 0.365
Vacuole 0.043
Nuclear 0.034
*********************************************************************************
SeqID: Cagra-NIP7-1
CELLO prediction:
(predictor location reliable-index)
Composition PlasmaMembrane 0.980
Di-peptide PlasmaMembrane 0.992
part-Comp. PlasmaMembrane 0.996
chemo-typy PlasmaMembrane 0.969
Neighboring PlasmaMembrane 0.997
Combined SVM classifier:
Extracellular 0.013
PlasmaMembrane 4.934 *
Cytoplasmic 0.004
Cytoskeletal 0.000
ER 0.003
Golgi 0.001
Lysosomal 0.002
Mitochondrial 0.005
Chloroplast 0.006
Peroxisomal 0.002
Vacuole 0.003
Nuclear 0.026
*********************************************************************************
SeqID: Cagra-PIP1-1
CELLO prediction:
(predictor location reliable-index)
Composition PlasmaMembrane 0.930
Di-peptide PlasmaMembrane 0.947
part-Comp. PlasmaMembrane 0.936
chemo-typy PlasmaMembrane 0.990
Neighboring PlasmaMembrane 0.938
Combined SVM classifier:
Extracellular 0.015
PlasmaMembrane 4.741 *
Cytoplasmic 0.014
Cytoskeletal 0.002
ER 0.030
Golgi 0.001
Lysosomal 0.013
Mitochondrial 0.061
Chloroplast 0.029
Peroxisomal 0.055
Vacuole 0.029
Nuclear 0.010
*********************************************************************************
SeqID: Cagra-PIP1-2
CELLO prediction:
(predictor location reliable-index)
Composition PlasmaMembrane 0.824
Di-peptide PlasmaMembrane 0.950
part-Comp. PlasmaMembrane 0.922
chemo-typy PlasmaMembrane 0.993
Neighboring PlasmaMembrane 0.966
Combined SVM classifier:
Extracellular 0.017
PlasmaMembrane 4.656 *
Cytoplasmic 0.021
Cytoskeletal 0.004
ER 0.016
Golgi 0.001
Lysosomal 0.011
Mitochondrial 0.120
Chloroplast 0.048
Peroxisomal 0.081
Vacuole 0.017
Nuclear 0.008
*********************************************************************************
SeqID: Cagra-PIP1-3
CELLO prediction:
(predictor location reliable-index)
Composition PlasmaMembrane 0.881
Di-peptide PlasmaMembrane 0.937
part-Comp. PlasmaMembrane 0.911
chemo-typy PlasmaMembrane 0.974
Neighboring PlasmaMembrane 0.953
Combined SVM classifier:
Extracellular 0.015
PlasmaMembrane 4.656 *
Cytoplasmic 0.026
Cytoskeletal 0.003
ER 0.033
Golgi 0.001
Lysosomal 0.013
Mitochondrial 0.091
Chloroplast 0.036
Peroxisomal 0.088
Vacuole 0.014
Nuclear 0.025
*********************************************************************************
SeqID: Cagra-PIP1-4
CELLO prediction:
(predictor location reliable-index)
Composition PlasmaMembrane 0.882
Di-peptide PlasmaMembrane 0.914
part-Comp. PlasmaMembrane 0.888
chemo-typy PlasmaMembrane 0.984
Neighboring PlasmaMembrane 0.971
Combined SVM classifier:
Extracellular 0.011
PlasmaMembrane 4.639 *
Cytoplasmic 0.036
Cytoskeletal 0.002
ER 0.026
Golgi 0.001
Lysosomal 0.021
Mitochondrial 0.096
Chloroplast 0.048
Peroxisomal 0.089
Vacuole 0.015
Nuclear 0.015
*********************************************************************************
SeqID: Cagra-PIP1-5
CELLO prediction:
(predictor location reliable-index)
Composition PlasmaMembrane 0.699
Di-peptide PlasmaMembrane 0.897
part-Comp. PlasmaMembrane 0.758
chemo-typy PlasmaMembrane 0.975
Neighboring PlasmaMembrane 0.963
Combined SVM classifier:
Extracellular 0.028
PlasmaMembrane 4.293 *
Cytoplasmic 0.087
Cytoskeletal 0.005
ER 0.029
Golgi 0.002
Lysosomal 0.035
Mitochondrial 0.196
Chloroplast 0.084
Peroxisomal 0.180
Vacuole 0.033
Nuclear 0.027
*********************************************************************************
SeqID: Cagra-PIP2-1
CELLO prediction:
(predictor location reliable-index)
Composition PlasmaMembrane 0.962
Di-peptide PlasmaMembrane 0.936
part-Comp. PlasmaMembrane 0.866
chemo-typy PlasmaMembrane 0.961
Neighboring PlasmaMembrane 0.994
Combined SVM classifier:
Extracellular 0.053
PlasmaMembrane 4.719 *
Cytoplasmic 0.038
Cytoskeletal 0.002
ER 0.030
Golgi 0.002
Lysosomal 0.018
Mitochondrial 0.038
Chloroplast 0.036
Peroxisomal 0.016
Vacuole 0.036
Nuclear 0.012
*********************************************************************************
SeqID: Cagra-PIP2-2
CELLO prediction:
(predictor location reliable-index)
Composition PlasmaMembrane 0.979
Di-peptide PlasmaMembrane 0.991
part-Comp. PlasmaMembrane 0.976
chemo-typy PlasmaMembrane 0.948
Neighboring PlasmaMembrane 0.985
Combined SVM classifier:
Extracellular 0.011
PlasmaMembrane 4.879 *
Cytoplasmic 0.011
Cytoskeletal 0.001
ER 0.008
Golgi 0.001
Lysosomal 0.009
Mitochondrial 0.007
Chloroplast 0.009
Peroxisomal 0.013
Vacuole 0.011
Nuclear 0.039
*********************************************************************************
SeqID: Cagra-PIP2-3
CELLO prediction:
(predictor location reliable-index)
Composition PlasmaMembrane 0.958
Di-peptide PlasmaMembrane 0.937
part-Comp. PlasmaMembrane 0.949
chemo-typy PlasmaMembrane 0.991
Neighboring PlasmaMembrane 0.975
Combined SVM classifier:
Extracellular 0.030
PlasmaMembrane 4.810 *
Cytoplasmic 0.021
Cytoskeletal 0.002
ER 0.037
Golgi 0.003
Lysosomal 0.007
Mitochondrial 0.021
Chloroplast 0.025
Peroxisomal 0.022
Vacuole 0.016
Nuclear 0.007
*********************************************************************************
SeqID: Cagra-PIP2-4
CELLO prediction:
(predictor location reliable-index)
Composition PlasmaMembrane 0.835
Di-peptide PlasmaMembrane 0.926
part-Comp. PlasmaMembrane 0.846
chemo-typy PlasmaMembrane 0.921
Neighboring PlasmaMembrane 0.944
Combined SVM classifier:
Extracellular 0.044
PlasmaMembrane 4.472 *
Cytoplasmic 0.074
Cytoskeletal 0.005
ER 0.037
Golgi 0.004
Lysosomal 0.042
Mitochondrial 0.065
Chloroplast 0.075
Peroxisomal 0.109
Vacuole 0.041
Nuclear 0.031
*********************************************************************************
SeqID: Cagra-PIP2-5
CELLO prediction:
(predictor location reliable-index)
Composition PlasmaMembrane 0.938
Di-peptide PlasmaMembrane 0.978
part-Comp. PlasmaMembrane 0.786
chemo-typy PlasmaMembrane 0.895
Neighboring PlasmaMembrane 0.949
Combined SVM classifier:
Extracellular 0.107
PlasmaMembrane 4.546 *
Cytoplasmic 0.049
Cytoskeletal 0.001
ER 0.032
Golgi 0.002
Lysosomal 0.034
Mitochondrial 0.041
Chloroplast 0.035
Peroxisomal 0.020
Vacuole 0.054
Nuclear 0.079
*********************************************************************************
SeqID: Cagra-PIP2-6
CELLO prediction:
(predictor location reliable-index)
Composition PlasmaMembrane 0.960
Di-peptide PlasmaMembrane 0.965
part-Comp. PlasmaMembrane 0.930
chemo-typy PlasmaMembrane 0.946
Neighboring PlasmaMembrane 0.947
Combined SVM classifier:
Extracellular 0.020
PlasmaMembrane 4.748 *
Cytoplasmic 0.028
Cytoskeletal 0.001
ER 0.018
Golgi 0.001
Lysosomal 0.035
Mitochondrial 0.019
Chloroplast 0.025
Peroxisomal 0.029
Vacuole 0.043
Nuclear 0.033
*********************************************************************************
SeqID: Cagra-PIP2-7
CELLO prediction:
(predictor location reliable-index)
Composition PlasmaMembrane 0.916
Di-peptide PlasmaMembrane 0.956
part-Comp. PlasmaMembrane 0.914
chemo-typy PlasmaMembrane 0.973
Neighboring PlasmaMembrane 0.976
Combined SVM classifier:
Extracellular 0.018
PlasmaMembrane 4.734 *
Cytoplasmic 0.025
Cytoskeletal 0.002
ER 0.027
Golgi 0.001
Lysosomal 0.024
Mitochondrial 0.034
Chloroplast 0.043
Peroxisomal 0.052
Vacuole 0.020
Nuclear 0.020
*********************************************************************************
SeqID: Cagra-PIP2-8
CELLO prediction:
(predictor location reliable-index)
Composition PlasmaMembrane 0.929
Di-peptide PlasmaMembrane 0.954
part-Comp. PlasmaMembrane 0.884
chemo-typy PlasmaMembrane 0.969
Neighboring PlasmaMembrane 0.943
Combined SVM classifier:
Extracellular 0.025
PlasmaMembrane 4.678 *
Cytoplasmic 0.039
Cytoskeletal 0.002
ER 0.028
Golgi 0.001
Lysosomal 0.026
Mitochondrial 0.082
Chloroplast 0.036
Peroxisomal 0.037
Vacuole 0.026
Nuclear 0.020
*********************************************************************************
SeqID: Cagra-SIP1-1
CELLO prediction:
(predictor location reliable-index)
Composition PlasmaMembrane 0.980
Di-peptide PlasmaMembrane 0.999
part-Comp. PlasmaMembrane 0.988
chemo-typy PlasmaMembrane 1.000
Neighboring PlasmaMembrane 0.996
Combined SVM classifier:
Extracellular 0.003
PlasmaMembrane 4.964 *
Cytoplasmic 0.001
Cytoskeletal 0.001
ER 0.004
Golgi 0.001
Lysosomal 0.001
Mitochondrial 0.013
Chloroplast 0.004
Peroxisomal 0.005
Vacuole 0.003
Nuclear 0.001
*********************************************************************************
SeqID: Cagra-SIP1-2
CELLO prediction:
(predictor location reliable-index)
Composition PlasmaMembrane 0.978
Di-peptide PlasmaMembrane 0.999
part-Comp. PlasmaMembrane 0.990
chemo-typy PlasmaMembrane 1.000
Neighboring PlasmaMembrane 0.971
Combined SVM classifier:
Extracellular 0.007
PlasmaMembrane 4.938 *
Cytoplasmic 0.002
Cytoskeletal 0.001
ER 0.005
Golgi 0.002
Lysosomal 0.003
Mitochondrial 0.026
Chloroplast 0.008
Peroxisomal 0.004
Vacuole 0.003
Nuclear 0.001
*********************************************************************************
SeqID: Cagra-SIP2-1
CELLO prediction:
(predictor location reliable-index)
Composition PlasmaMembrane 0.986
Di-peptide PlasmaMembrane 0.731
part-Comp. PlasmaMembrane 0.919
chemo-typy PlasmaMembrane 0.983
Neighboring PlasmaMembrane 0.918
Combined SVM classifier:
Extracellular 0.022
PlasmaMembrane 4.537 *
Cytoplasmic 0.058
Cytoskeletal 0.002
ER 0.098
Golgi 0.010
Lysosomal 0.011
Mitochondrial 0.070
Chloroplast 0.088
Peroxisomal 0.091
Vacuole 0.007
Nuclear 0.007
*********************************************************************************
SeqID: Cagra-TIP1-1
CELLO prediction:
(predictor location reliable-index)
Composition PlasmaMembrane 0.821
Di-peptide PlasmaMembrane 0.999
part-Comp. PlasmaMembrane 0.955
chemo-typy PlasmaMembrane 0.996
Neighboring PlasmaMembrane 0.955
Combined SVM classifier:
Extracellular 0.043
PlasmaMembrane 4.725 *
Cytoplasmic 0.029
Cytoskeletal 0.004
ER 0.009
Golgi 0.005
Lysosomal 0.006
Mitochondrial 0.041
Chloroplast 0.068
Peroxisomal 0.022
Vacuole 0.033
Nuclear 0.015
*********************************************************************************
SeqID: Cagra-TIP1-3
CELLO prediction:
(predictor location reliable-index)
Composition PlasmaMembrane 0.860
Di-peptide PlasmaMembrane 0.962
part-Comp. PlasmaMembrane 0.957
chemo-typy PlasmaMembrane 0.996
Neighboring PlasmaMembrane 0.698
Combined SVM classifier:
Extracellular 0.224
PlasmaMembrane 4.473 *
Cytoplasmic 0.043
Cytoskeletal 0.005
ER 0.009
Golgi 0.004
Lysosomal 0.014
Mitochondrial 0.045
Chloroplast 0.078
Peroxisomal 0.025
Vacuole 0.068
Nuclear 0.011
*********************************************************************************
SeqID: Cagra-TIP2-1a
CELLO prediction:
(predictor location reliable-index)
Composition PlasmaMembrane 0.889
Di-peptide PlasmaMembrane 0.995
part-Comp. PlasmaMembrane 0.958
chemo-typy PlasmaMembrane 0.993
Neighboring PlasmaMembrane 0.981
Combined SVM classifier:
Extracellular 0.028
PlasmaMembrane 4.816 *
Cytoplasmic 0.026
Cytoskeletal 0.003
ER 0.012
Golgi 0.002
Lysosomal 0.007
Mitochondrial 0.025
Chloroplast 0.039
Peroxisomal 0.010
Vacuole 0.023
Nuclear 0.007
*********************************************************************************
SeqID: Cagra-TIP2-1b
CELLO prediction:
(predictor location reliable-index)
Composition PlasmaMembrane 0.835
Di-peptide PlasmaMembrane 0.982
part-Comp. PlasmaMembrane 0.890
chemo-typy PlasmaMembrane 1.000
Neighboring PlasmaMembrane 0.937
Combined SVM classifier:
Extracellular 0.064
PlasmaMembrane 4.644 *
Cytoplasmic 0.040
Cytoskeletal 0.004
ER 0.025
Golgi 0.005
Lysosomal 0.006
Mitochondrial 0.055
Chloroplast 0.082
Peroxisomal 0.015
Vacuole 0.046
Nuclear 0.015
*********************************************************************************
SeqID: Cagra-TIP2-3
CELLO prediction:
(predictor location reliable-index)
Composition PlasmaMembrane 0.905
Di-peptide PlasmaMembrane 0.998
part-Comp. PlasmaMembrane 0.993
chemo-typy PlasmaMembrane 1.000
Neighboring PlasmaMembrane 0.985
Combined SVM classifier:
Extracellular 0.020
PlasmaMembrane 4.880 *
Cytoplasmic 0.019
Cytoskeletal 0.003
ER 0.006
Golgi 0.002
Lysosomal 0.002
Mitochondrial 0.017
Chloroplast 0.024
Peroxisomal 0.010
Vacuole 0.009
Nuclear 0.008
*********************************************************************************
SeqID: Cagra-TIP3-1
CELLO prediction:
(predictor location reliable-index)
Composition PlasmaMembrane 0.890
Di-peptide PlasmaMembrane 0.993
part-Comp. PlasmaMembrane 0.941
chemo-typy PlasmaMembrane 0.994
Neighboring PlasmaMembrane 0.949
Combined SVM classifier:
Extracellular 0.022
PlasmaMembrane 4.766 *
Cytoplasmic 0.018
Cytoskeletal 0.005
ER 0.017
Golgi 0.005
Lysosomal 0.005
Mitochondrial 0.066
Chloroplast 0.046
Peroxisomal 0.028
Vacuole 0.012
Nuclear 0.010
*********************************************************************************
SeqID: Cagra-TIP3-2
CELLO prediction:
(predictor location reliable-index)
Composition PlasmaMembrane 0.911
Di-peptide PlasmaMembrane 0.987
part-Comp. PlasmaMembrane 0.948
chemo-typy PlasmaMembrane 0.997
Neighboring PlasmaMembrane 0.965
Combined SVM classifier:
Extracellular 0.020
PlasmaMembrane 4.808 *
Cytoplasmic 0.013
Cytoskeletal 0.005
ER 0.016
Golgi 0.004
Lysosomal 0.005
Mitochondrial 0.044
Chloroplast 0.039
Peroxisomal 0.029
Vacuole 0.013
Nuclear 0.005
*********************************************************************************
SeqID: Cagra-TIP4-1
CELLO prediction:
(predictor location reliable-index)
Composition PlasmaMembrane 0.981
Di-peptide PlasmaMembrane 1.000
part-Comp. PlasmaMembrane 0.954
chemo-typy PlasmaMembrane 0.980
Neighboring PlasmaMembrane 0.984
Combined SVM classifier:
Extracellular 0.009
PlasmaMembrane 4.899 *
Cytoplasmic 0.008
Cytoskeletal 0.001
ER 0.028
Golgi 0.001
Lysosomal 0.004
Mitochondrial 0.005
Chloroplast 0.013
Peroxisomal 0.016
Vacuole 0.009
Nuclear 0.007
*********************************************************************************
SeqID: Cagra-TIP5-1
CELLO prediction:
(predictor location reliable-index)
Composition PlasmaMembrane 0.647
Di-peptide PlasmaMembrane 0.883
part-Comp. PlasmaMembrane 0.855
chemo-typy PlasmaMembrane 1.000
Neighboring PlasmaMembrane 0.595
Combined SVM classifier:
Extracellular 0.169
PlasmaMembrane 3.981 *
Cytoplasmic 0.047
Cytoskeletal 0.006
ER 0.028
Golgi 0.009
Lysosomal 0.075
Mitochondrial 0.144
Chloroplast 0.310
Peroxisomal 0.037
Vacuole 0.154
Nuclear 0.040

## Sheet: Cagra-c
#SeqNO.	Comp.Result	Di-pep.Result	part-Comp.Result	chemo-type.Result	Neighbor	#Combined:	extra	plas	cytop	cytos	er	golgi	lyso	mito	chlo	pero	vacu	nuc	#Most-likely-Location	#SeqName
#1	PlasmaMembrane	PlasmaMembrane	PlasmaMembrane	PlasmaMembrane	PlasmaMembrane	:	0.032481	4.75596	0.0263876	0.00116115	0.0123903	0.0029101	0.00996948	0.0257489	0.0386793	0.045986	0.0378536	0.01047	PlasmaMembrane	Cagra-NIP1-1
#2	PlasmaMembrane	PlasmaMembrane	PlasmaMembrane	PlasmaMembrane	PlasmaMembrane	:	0.0428526	4.78823	0.0261196	0.00108297	0.00853012	0.00233441	0.0141611	0.0237184	0.0182286	0.0229095	0.0364775	0.0153582	PlasmaMembrane	Cagra-NIP1-2
#3	PlasmaMembrane	PlasmaMembrane	PlasmaMembrane	PlasmaMembrane	PlasmaMembrane	:	0.017053	4.95592	0.00297089	0.000133144	0.00187168	0.00205327	0.000672061	0.00543444	0.00238279	0.00490721	0.00253316	0.00406879	PlasmaMembrane	Cagra-NIP2-1
#4	PlasmaMembrane	PlasmaMembrane	PlasmaMembrane	PlasmaMembrane	PlasmaMembrane	:	0.174462	4.37639	0.0684	0.00204609	0.00872352	0.00396157	0.00974996	0.0659905	0.0541284	0.0695859	0.0580288	0.108537	PlasmaMembrane	Cagra-NIP3-1
#5	PlasmaMembrane	PlasmaMembrane	PlasmaMembrane	PlasmaMembrane	PlasmaMembrane	:	0.000817775	4.96694	0.00478657	0.000181101	0.000625945	0.000307619	0.000314501	0.00305267	0.00528375	0.00277289	0.00137603	0.0135451	PlasmaMembrane	Cagra-NIP4-1
#6	PlasmaMembrane	PlasmaMembrane	PlasmaMembrane	PlasmaMembrane	PlasmaMembrane	:	0.000753267	4.98861	0.0016415	0.000143279	0.000610507	0.00025116	0.00094227	0.000900524	0.000622456	0.00049729	0.000579106	0.00444834	PlasmaMembrane	Cagra-NIP4-2
#7	PlasmaMembrane	PlasmaMembrane	PlasmaMembrane	PlasmaMembrane	PlasmaMembrane	:	0.0218075	4.80008	0.0189182	0.00254823	0.00485834	0.00252598	0.00751802	0.0361522	0.0437408	0.029365	0.0259129	0.00657698	PlasmaMembrane	Cagra-NIP5-1
#8	PlasmaMembrane	PlasmaMembrane	PlasmaMembrane	PlasmaMembrane	PlasmaMembrane	:	0.0614355	3.56103	0.10638	0.0140209	0.0270946	0.0125989	0.0269047	0.311454	0.437726	0.364567	0.0430387	0.0337552	PlasmaMembrane	Cagra-NIP6-1
#9	PlasmaMembrane	PlasmaMembrane	PlasmaMembrane	PlasmaMembrane	PlasmaMembrane	:	0.0128854	4.93423	0.00384953	0.000227757	0.00298724	0.000682067	0.00220688	0.00526822	0.00627612	0.00233946	0.0025897	0.0264545	PlasmaMembrane	Cagra-NIP7-1
#10	PlasmaMembrane	PlasmaMembrane	PlasmaMembrane	PlasmaMembrane	PlasmaMembrane	:	0.0148395	4.74141	0.0139261	0.00204353	0.0300905	0.00115248	0.0129464	0.060844	0.0294259	0.0550387	0.0285145	0.0097719	PlasmaMembrane	Cagra-PIP1-1
#11	PlasmaMembrane	PlasmaMembrane	PlasmaMembrane	PlasmaMembrane	PlasmaMembrane	:	0.0167615	4.65551	0.0214152	0.00362649	0.0163443	0.00139244	0.0107118	0.119762	0.0481796	0.0809001	0.0171148	0.00827817	PlasmaMembrane	Cagra-PIP1-2
#12	PlasmaMembrane	PlasmaMembrane	PlasmaMembrane	PlasmaMembrane	PlasmaMembrane	:	0.0148081	4.65617	0.0260684	0.00263652	0.0327755	0.0012611	0.0133835	0.0907608	0.0358243	0.0876872	0.0140882	0.0245334	PlasmaMembrane	Cagra-PIP1-3
#13	PlasmaMembrane	PlasmaMembrane	PlasmaMembrane	PlasmaMembrane	PlasmaMembrane	:	0.0110263	4.63922	0.035713	0.00204608	0.0260961	0.00100006	0.0213334	0.0961705	0.0480907	0.0891208	0.0147741	0.0154079	PlasmaMembrane	Cagra-PIP1-4
#14	PlasmaMembrane	PlasmaMembrane	PlasmaMembrane	PlasmaMembrane	PlasmaMembrane	:	0.0283656	4.2931	0.0874947	0.00495395	0.0288401	0.00234337	0.0345594	0.196389	0.0844297	0.179866	0.0328181	0.0268416	PlasmaMembrane	Cagra-PIP1-5
#15	PlasmaMembrane	PlasmaMembrane	PlasmaMembrane	PlasmaMembrane	PlasmaMembrane	:	0.0532176	4.71904	0.0376266	0.001507	0.0300752	0.00200386	0.0184417	0.0378946	0.0355199	0.0164529	0.0361816	0.0120404	PlasmaMembrane	Cagra-PIP2-1
#16	PlasmaMembrane	PlasmaMembrane	PlasmaMembrane	PlasmaMembrane	PlasmaMembrane	:	0.0114902	4.87874	0.011231	0.00111844	0.00833856	0.000931492	0.00864089	0.00693926	0.00923732	0.0126252	0.0113946	0.0393134	PlasmaMembrane	Cagra-PIP2-2
#17	PlasmaMembrane	PlasmaMembrane	PlasmaMembrane	PlasmaMembrane	PlasmaMembrane	:	0.029855	4.80985	0.0210334	0.00212299	0.0366291	0.00278802	0.00733522	0.0211072	0.024588	0.0218698	0.0157977	0.00702216	PlasmaMembrane	Cagra-PIP2-3
#18	PlasmaMembrane	PlasmaMembrane	PlasmaMembrane	PlasmaMembrane	PlasmaMembrane	:	0.0444823	4.47187	0.0738651	0.0051738	0.0371501	0.00394682	0.0423155	0.0650313	0.0748456	0.109069	0.0408453	0.0314055	PlasmaMembrane	Cagra-PIP2-4
#19	PlasmaMembrane	PlasmaMembrane	PlasmaMembrane	PlasmaMembrane	PlasmaMembrane	:	0.107144	4.54594	0.0494417	0.000893673	0.0319742	0.00180356	0.0343617	0.040961	0.035085	0.0195188	0.0539382	0.0789404	PlasmaMembrane	Cagra-PIP2-5
#20	PlasmaMembrane	PlasmaMembrane	PlasmaMembrane	PlasmaMembrane	PlasmaMembrane	:	0.0196076	4.74765	0.0283887	0.000910852	0.0178843	0.00110654	0.0347153	0.0194515	0.0245885	0.0293181	0.0432817	0.0330958	PlasmaMembrane	Cagra-PIP2-6
#21	PlasmaMembrane	PlasmaMembrane	PlasmaMembrane	PlasmaMembrane	PlasmaMembrane	:	0.0177707	4.734	0.0250031	0.00189073	0.0273034	0.0011971	0.0236368	0.0341821	0.0427584	0.052092	0.0202314	0.019936	PlasmaMembrane	Cagra-PIP2-7
#22	PlasmaMembrane	PlasmaMembrane	PlasmaMembrane	PlasmaMembrane	PlasmaMembrane	:	0.0253569	4.67836	0.038896	0.00208549	0.0276304	0.00126137	0.0259183	0.0816797	0.0359283	0.0368123	0.025924	0.0201505	PlasmaMembrane	Cagra-PIP2-8
#23	PlasmaMembrane	PlasmaMembrane	PlasmaMembrane	PlasmaMembrane	PlasmaMembrane	:	0.00265937	4.96381	0.00123619	0.00108716	0.00360108	0.000712514	0.0013211	0.0133865	0.00413502	0.00484457	0.00261071	0.000595707	PlasmaMembrane	Cagra-SIP1-1
#24	PlasmaMembrane	PlasmaMembrane	PlasmaMembrane	PlasmaMembrane	PlasmaMembrane	:	0.00694077	4.93805	0.00240182	0.000768723	0.00506025	0.00182341	0.00345756	0.0257098	0.00770888	0.00363764	0.00347826	0.000958362	PlasmaMembrane	Cagra-SIP1-2
#25	PlasmaMembrane	PlasmaMembrane	PlasmaMembrane	PlasmaMembrane	PlasmaMembrane	:	0.0216222	4.53689	0.0575217	0.00222868	0.0983639	0.00988228	0.0113672	0.0698381	0.0876914	0.0911062	0.00678404	0.00670154	PlasmaMembrane	Cagra-SIP2-1
#26	PlasmaMembrane	PlasmaMembrane	PlasmaMembrane	PlasmaMembrane	PlasmaMembrane	:	0.042896	4.72499	0.0290838	0.00374686	0.00880973	0.00518761	0.00639946	0.0410176	0.0677861	0.0215257	0.0334504	0.0151092	PlasmaMembrane	Cagra-TIP1-1
#27	PlasmaMembrane	PlasmaMembrane	PlasmaMembrane	PlasmaMembrane	PlasmaMembrane	:	0.223762	4.4732	0.0431832	0.00491245	0.00949506	0.00446027	0.0136214	0.0451823	0.0775571	0.0254499	0.0679872	0.0111911	PlasmaMembrane	Cagra-TIP1-3
#28	PlasmaMembrane	PlasmaMembrane	PlasmaMembrane	PlasmaMembrane	PlasmaMembrane	:	0.0283934	4.81629	0.0262082	0.00262426	0.0119837	0.00242243	0.0068731	0.0252838	0.0394504	0.0101619	0.0233334	0.00697633	PlasmaMembrane	Cagra-TIP2-1a
#29	PlasmaMembrane	PlasmaMembrane	PlasmaMembrane	PlasmaMembrane	PlasmaMembrane	:	0.0640474	4.64428	0.040145	0.00375281	0.0245305	0.00485306	0.00579371	0.0553919	0.0822991	0.0145081	0.0456705	0.0147338	PlasmaMembrane	Cagra-TIP2-1b
#30	PlasmaMembrane	PlasmaMembrane	PlasmaMembrane	PlasmaMembrane	PlasmaMembrane	:	0.0204412	4.88037	0.0186309	0.00259872	0.00592306	0.00191217	0.00246829	0.0172177	0.0238703	0.00987667	0.00908631	0.0076028	PlasmaMembrane	Cagra-TIP2-3
#31	PlasmaMembrane	PlasmaMembrane	PlasmaMembrane	PlasmaMembrane	PlasmaMembrane	:	0.0219605	4.76639	0.0180437	0.00523899	0.0166467	0.00455936	0.00545849	0.0657097	0.0455448	0.0283171	0.0117932	0.0103405	PlasmaMembrane	Cagra-TIP3-1
#32	PlasmaMembrane	PlasmaMembrane	PlasmaMembrane	PlasmaMembrane	PlasmaMembrane	:	0.0199946	4.8084	0.0130996	0.00471022	0.015887	0.00378617	0.00509599	0.0435666	0.0390727	0.0290568	0.0125499	0.00477686	PlasmaMembrane	Cagra-TIP3-2
#33	PlasmaMembrane	PlasmaMembrane	PlasmaMembrane	PlasmaMembrane	PlasmaMembrane	:	0.00885416	4.89871	0.00832919	0.000729957	0.0275628	0.00128253	0.00403994	0.00503477	0.0128379	0.0163083	0.00940038	0.00691365	PlasmaMembrane	Cagra-TIP4-1
#34	PlasmaMembrane	PlasmaMembrane	PlasmaMembrane	PlasmaMembrane	PlasmaMembrane	:	0.169058	3.98062	0.0472779	0.00599385	0.0278802	0.0093886	0.0751763	0.144049	0.309752	0.0368555	0.153965	0.0399874	PlasmaMembrane	Cagra-TIP5-1

[truncated: 4 more sheets: Crubella-celo, Crubella-cello, ES-cello, Es-cell]
