# Supplementary material for: Analysis of aquaporins in Brassicaceae species reveals high-level of conservation and dynamic role against biotic and abiotic stress in canola
Source: Sci Rep. 2017 Jun 5;7:2771. doi: 10.1038/s41598-017-02877-9 (PMC5459863; doi:10.1038/s41598-017-02877-9)
Supplement: Supplementary file 3 — Dataset 2 [file 41598_2017_2877_MOESM3_ESM.xls]

## Sheet: A. lyrata
Analysis of aquaporins in Brassicaceae species reveals high-level of conservation and dynamic role against biotic and abiotic stress in canola
Humira Sonah, Rupesh K. Deshmukh, Caroline Labbé, Richard R. Bélanger
Supplementary Dataset 2. Transmembrane domains and Protein localization predicted by using SOSUI server in Aquaporins of seven Brassica species
Gene_ID	Localization	Number of TM domains	Region
>AlNIP1-1	MEMBRANE PROTEIN	6	REGION 50-72,84-106,129-151,172-194,206-228,247-269
>AlNIP1-2	MEMBRANE PROTEIN	6	REGION 52-74,86-108,131-153,180-202,208-230,250-272
>AlNIP2-1	MEMBRANE PROTEIN	6	REGION 47-69,74-96,120-141,147-163,170-192,206-228
>AlNIP3-1	MEMBRANE PROTEIN	5	REGION 19-41,66-88,112-134,142-164,181-203
>AlNIP4-1	MEMBRANE PROTEIN	6	REGION 35-57,72-94,115-137,157-179,189-211,227-249
>AlNIP4-2	MEMBRANE PROTEIN	6	REGION 39-61,72-94,115-137,159-181,195-217,231-253
>AlNIP5-1	MEMBRANE PROTEIN	6	REGION 80-102,108-130,146-168,187-209,222-244,265-287
>AlNIP6-1a	MEMBRANE PROTEIN	5	REGION 82-104,110-132,147-169,189-211,221-242
>AlNIP6-1b	MEMBRANE PROTEIN	6	REGION 82-104,110-132,147-169,191-213,224-246,268-290
>AlNIP7-1	MEMBRANE PROTEIN	6	REGION 40-62,76-98,128-150,160-182,192-214,233-254
>AlPIP1-1	MEMBRANE PROTEIN	6	REGION 54-75,83-105,131-153,177-198,214-236,258-280
>AlPIP1-2	MEMBRANE PROTEIN	6	REGION 54-75,83-105,131-153,177-198,205-227,258-280
>AlPIP1-3	MEMBRANE PROTEIN	6	REGION 54-75,83-105,127-149,177-198,214-236,258-280
>AlPIP1-4	MEMBRANE PROTEIN	6	REGION 55-76,84-106,128-150,178-199,215-237,259-281
>AlPIP1-5	MEMBRANE PROTEIN	5	REGION 53-75,84-106,128-150,205-227,259-281
>AlPIP2-1	MEMBRANE PROTEIN	5	REGION 39-61,76-98,120-142,168-190,248-270
>AlPIP2-2a	MEMBRANE PROTEIN	5	REGION 37-59,73-95,118-140,166-188,246-268
>AlPIP2-2b	MEMBRANE PROTEIN	4	REGION 36-58,94-116,142-164,222-244
>AlPIP2-4	MEMBRANE PROTEIN	5	REGION 39-61,77-99,120-142,168-190,253-275
>AlPIP2-5	MEMBRANE PROTEIN	6	REGION 38-60,76-98,119-141,165-186,209-231,256-278
>AlPIP2-6	MEMBRANE PROTEIN	5	REGION 38-60,73-95,116-138,167-189,247-269
>AlPIP2-7	MEMBRANE PROTEIN	4	REGION 37-59,70-92,113-135,161-183
>AlPIP2-8	MEMBRANE PROTEIN	5	REGION 35-57,68-90,111-133,158-180,237-259
>AlSIP1-1	MEMBRANE PROTEIN	5	REGION 8-30,45-67,132-154,166-188,205-227
>AlSIP1-2	MEMBRANE PROTEIN	5	REGION 9-31,45-67,135-157,161-183,215-237
>AlSIP2-1	MEMBRANE PROTEIN	5	REGION 9-31,40-62,68-90,95-117,123-145
>AlTIP1-1	MEMBRANE PROTEIN	6	REGION 20-42,56-78,94-116,135-157,171-193,219-241
>AlTIP1-2	MEMBRANE PROTEIN	6	REGION 23-45,57-79,96-118,138-160,172-194,220-242
>AlTIP1-3	MEMBRANE PROTEIN	6	REGION 16-37,56-78,97-119,138-160,171-193,219-241
>AlTIP2-1a	MEMBRANE PROTEIN	5	REGION 21-43,88-110,133-154,163-185,209-231
>AlTIP2-1b	MEMBRANE PROTEIN	6	REGION 20-42,55-77,96-118,138-160,171-193,217-239
>AlTIP2-2	MEMBRANE PROTEIN	6	REGION 23-45,54-76,93-115,135-157,170-192,219-241
>AlTIP2-3a	MEMBRANE PROTEIN	6	REGION 22-44,54-76,93-115,135-157,170-192,211-233
>AlTIP2-3b	MEMBRANE PROTEIN	9	REGION 22-44,57-79,91-113,149-170,187-209,217-239,245-266,275-297,316-338
>AlTIP3-1	MEMBRANE PROTEIN	6	REGION 25-47,65-87,113-135,145-167,179-201,228-250
>AlTIP3-2	MEMBRANE PROTEIN	6	REGION 25-47,65-87,104-126,150-172,178-200,228-250
>AlTIP4-1	MEMBRANE PROTEIN	7	REGION 15-37,49-71,79-101,110-132,136-157,167-189,202-224
>AlTIP5-1	MEMBRANE PROTEIN	7	REGION 25-46,55-77,85-107,111-133,143-165,171-193,219-241

## Sheet: A. thaliana
Gene_ID	Localization	Number of TM domains	Region
>AtNIP1-1	MEMBRANE PROTEIN	6	REGION 51-73,85-107,130-152,179-201,207-229,242-264
>AtNIP1-2	MEMBRANE PROTEIN	6	REGION 48-70,82-104,127-149,176-198,204-226,246-268
>AtNIP2-1	MEMBRANE PROTEIN	6	REGION 43-65,79-101,121-143,170-191,200-222,236-258
>AtNIP3-1	MEMBRANE PROTEIN	6	REGION 39-61,73-95,120-142,167-189,196-218,235-257
>AtNIP4-1	MEMBRANE PROTEIN	6	REGION 35-57,72-94,115-137,157-179,189-211,227-249
>AtNIP4-2	MEMBRANE PROTEIN	6	REGION 39-61,72-94,115-137,159-181,195-217,231-253
>AtNIP5-1	MEMBRANE PROTEIN	6	REGION 80-102,108-130,146-168,187-209,222-244,265-287
>AtNIP6-1	MEMBRANE PROTEIN	6	REGION 82-104,110-132,147-169,191-213,224-246,268-290
>AtNIP7-1	MEMBRANE PROTEIN	6	REGION 40-62,76-98,128-150,160-182,192-214,233-254
>AtPIP1-1	MEMBRANE PROTEIN	6	REGION 54-75,83-105,131-153,177-198,214-236,258-280
>AtPIP1-2	MEMBRANE PROTEIN	6	REGION 54-75,83-105,131-153,177-198,205-227,258-280
>AtPIP1-3	MEMBRANE PROTEIN	6	REGION 54-75,83-105,127-149,177-198,214-236,258-280
>AtPIP1-4	MEMBRANE PROTEIN	6	REGION 55-76,84-106,128-150,178-199,215-237,259-281
>AtPIP1-5	MEMBRANE PROTEIN	5	REGION 53-75,84-106,128-150,215-237,259-281
>AtPIP2-1	MEMBRANE PROTEIN	5	REGION 39-61,76-98,120-142,168-190,248-270
>AtPIP2-2	MEMBRANE PROTEIN	5	REGION 37-59,74-96,118-140,166-188,246-268
>AtPIP2-3	MEMBRANE PROTEIN	5	REGION 37-59,74-96,118-140,166-188,247-269
>AtPIP2-4	MEMBRANE PROTEIN	5	REGION 39-61,77-99,120-142,168-190,255-277
>AtPIP2-5	MEMBRANE PROTEIN	6	REGION 38-60,76-98,119-141,166-188,206-228,253-275
>AtPIP2-6	MEMBRANE PROTEIN	5	REGION 38-60,73-95,116-138,167-189,247-269
>AtPIP2-7	MEMBRANE PROTEIN	4	REGION 37-59,70-92,113-135,161-183
>AtPIP2-8	MEMBRANE PROTEIN	5	REGION 35-57,68-90,111-133,159-181,237-259
>AtSIP1-1	MEMBRANE PROTEIN	6	REGION 8-30,44-66,82-104,132-154,166-188,205-227
>AtSIP1-2	MEMBRANE PROTEIN	5	REGION 9-31,45-67,135-157,161-183,215-237
>AtSIP2-1	MEMBRANE PROTEIN	5	REGION 9-31,40-62,68-90,95-117,122-144
>AtTIP1-1	MEMBRANE PROTEIN	6	REGION 20-42,56-78,94-116,135-157,171-193,219-241
>AtTIP1-2	MEMBRANE PROTEIN	6	REGION 23-45,57-79,96-118,138-160,172-194,220-242
>AtTIP1-3	MEMBRANE PROTEIN	6	REGION 16-37,56-78,97-119,138-160,171-193,220-241
>AtTIP2-1	MEMBRANE PROTEIN	6	REGION 18-40,54-76,91-113,133-155,170-192,216-238
>AtTIP2-2	MEMBRANE PROTEIN	6	REGION 23-45,54-76,93-115,135-157,170-192,219-241
>AtTIP2-3	MEMBRANE PROTEIN	7	REGION 23-45,54-76,83-105,109-131,137-159,170-192,211-233
>AtTIP3-1	MEMBRANE PROTEIN	6	REGION 25-47,65-87,114-136,145-167,179-201,228-250
>AtTIP3-2	MEMBRANE PROTEIN	6	REGION 25-47,65-87,104-126,151-173,179-201,228-250
>AtTIP4-1	MEMBRANE PROTEIN	6	REGION 17-39,49-71,79-101,138-160,167-189,202-224
>AtTIP5-1	MEMBRANE PROTEIN	7	REGION 25-46,55-77,85-107,111-133,143-165,171-193,215-237

## Sheet: B. napus
Gene_ID	Localization	Number of TM domains	Region
>BnaANIP1-2a	MEMBRANE PROTEIN	6	REGION 51-73,85-107,130-152,179-201,207-229,249-271
>BnaANIP1-2b	MEMBRANE PROTEIN	6	REGION 52-74,86-108,131-153,180-202,208-230,250-272
>BnaANIP2-1a	MEMBRANE PROTEIN	6	REGION 41-63,76-98,119-141,169-189,198-220,234-256
>BnaANIP2-1b	MEMBRANE PROTEIN	6	REGION 49-71,76-98,118-140,169-191,198-220,234-256
>BnaANIP3-1a	MEMBRANE PROTEIN	5	REGION 8-30,36-58,131-153,162-184,200-222
>BnaANIP3-1b	MEMBRANE PROTEIN	4	REGION 52-74,85-107,187-209,228-250
>BnaANIP3-1c	MEMBRANE PROTEIN	4	REGION 15-37,46-68,169-191,209-231
>BnaANIP4-1a	MEMBRANE PROTEIN	6	REGION 35-57,72-94,115-137,160-182,188-210,226-248
>BnaANIP4-1b	MEMBRANE PROTEIN	5	REGION 13-35,67-89,110-132,140-162,177-199
>BnaANIP5-1a	MEMBRANE PROTEIN	5	REGION 105-127,152-174,186-208,219-241,262-284
>BnaANIP5-1b	MEMBRANE PROTEIN	6	REGION 77-99,105-127,147-169,186-208,219-241,261-283
>BnaANIP5-1c	MEMBRANE PROTEIN	6	REGION 77-99,105-127,144-166,186-208,223-245,259-281
>BnaANIP6-1a	MEMBRANE PROTEIN	6	REGION 82-104,109-131,147-169,191-213,224-246,268-290
>BnaANIP6-1b	MEMBRANE PROTEIN	6	REGION 82-104,109-131,147-169,191-213,224-246,268-290
>BnaANIP6-1c	MEMBRANE PROTEIN	6	REGION 83-105,109-131,147-169,191-213,224-246,268-290
>BnaANIP7-1a	MEMBRANE PROTEIN	6	REGION 44-66,75-97,123-145,156-178,197-219,233-254
>BnaAPIP1-1a	MEMBRANE PROTEIN	5	REGION 22-44,70-92,116-137,153-175,197-219
>BnaAPIP1-1b	MEMBRANE PROTEIN	6	REGION 54-75,83-105,127-149,177-198,214-236,258-280
>BnaAPIP1-1c	MEMBRANE PROTEIN	5	REGION 4-26,51-73,97-118,134-156,178-200
>BnaAPIP1-2a	MEMBRANE PROTEIN	6	REGION 54-75,83-105,131-153,177-198,205-227,258-280
>BnaAPIP1-2b	MEMBRANE PROTEIN	6	REGION 54-75,83-105,131-153,177-198,205-227,258-280
>BnaAPIP1-2c	MEMBRANE PROTEIN	6	REGION 54-75,83-105,131-153,177-198,205-227,258-280
>BnaAPIP1-3a	MEMBRANE PROTEIN	6	REGION 54-75,83-105,127-149,177-198,214-236,258-280
>BnaAPIP1-4a	MEMBRANE PROTEIN	6	REGION 54-75,83-105,127-149,177-198,214-236,258-280
>BnaAPIP1-4b	MEMBRANE PROTEIN	6	REGION 54-75,83-105,127-149,177-198,214-236,258-280
>BnaAPIP1-5a	MEMBRANE PROTEIN	6	REGION 53-75,84-106,128-150,178-199,215-237,259-281
>BnaAPIP2-1a	MEMBRANE PROTEIN	5	REGION 39-61,76-98,120-142,168-190,248-270
>BnaAPIP2-2a	MEMBRANE PROTEIN	5	REGION 38-60,75-97,118-140,166-188,246-268
>BnaAPIP2-2b	MEMBRANE PROTEIN	5	REGION 37-59,75-97,118-140,166-188,246-268
>BnaAPIP2-2c	MEMBRANE PROTEIN	6	REGION 38-60,75-97,118-140,166-188,233-255,271-293
>BnaAPIP2-4a	MEMBRANE PROTEIN	4	REGION 50-72,93-115,141-163,225-247
>BnaAPIP2-4b	MEMBRANE PROTEIN	4	REGION 50-72,95-117,143-165,226-248
>BnaAPIP2-4c	MEMBRANE PROTEIN	4	REGION 51-73,95-117,143-165,226-248
>BnaAPIP2-5a	MEMBRANE PROTEIN	6	REGION 38-60,76-98,119-141,166-188,206-228,253-275
>BnaAPIP2-5b	MEMBRANE PROTEIN	6	REGION 38-60,76-98,119-141,166-188,206-228,254-276
>BnaAPIP2-6a	MEMBRANE PROTEIN	5	REGION 37-59,73-95,115-137,166-188,246-268
>BnaAPIP2-7a	MEMBRANE PROTEIN	5	REGION 38-60,71-93,114-136,163-185,240-262
>BnaAPIP2-7b	MEMBRANE PROTEIN	5	REGION 38-60,71-93,114-136,162-184,240-262
>BnaASIP1-1a	MEMBRANE PROTEIN	5	REGION 9-31,39-61,124-146,165-187,206-228
>BnaASIP1-1b	MEMBRANE PROTEIN	5	REGION 3-25,39-61,131-153,166-188,204-226
>BnaASIP1-2a	MEMBRANE PROTEIN	6	REGION 9-31,46-68,96-117,134-156,161-183,211-233
>BnaASIP2-1a	MEMBRANE PROTEIN	6	REGION 8-30,40-62,69-91,125-146,157-179,200-222
>BnaASIP2-1b	MEMBRANE PROTEIN	6	REGION 11-33,43-65,67-89,93-115,122-143,197-219
>BnaATIP1-1a	MEMBRANE PROTEIN	6	REGION 25-47,58-80,85-107,113-134,141-163,189-211
>BnaATIP1-1b	MEMBRANE PROTEIN	6	REGION 25-47,58-80,85-107,113-134,141-163,189-211
>BnaATIP1-2a	MEMBRANE PROTEIN	7	REGION 26-48,57-79,89-111,117-139,144-165,172-194,220-242
>BnaATIP1-2b	MEMBRANE PROTEIN	7	REGION 26-48,57-79,89-111,116-138,144-165,172-194,207-229
>BnaATIP1-3a	MEMBRANE PROTEIN	6	REGION 16-37,56-78,97-119,138-160,171-193,218-240
>BnaATIP2-1a	MEMBRANE PROTEIN	6	REGION 18-40,54-76,96-118,138-160,170-192,216-238
>BnaATIP2-1b	MEMBRANE PROTEIN	6	REGION 18-40,54-76,96-118,138-160,170-192,216-238
>BnaATIP2-1c	MEMBRANE PROTEIN	6	REGION 18-40,54-76,91-113,133-155,170-192,216-238
>BnaATIP2-2a	MEMBRANE PROTEIN	6	REGION 22-44,54-76,93-115,135-157,170-192,219-241
>BnaATIP2-3a	MEMBRANE PROTEIN	5	REGION 15-37,43-65,97-119,130-152,170-192
>BnaATIP2-3b	MEMBRANE PROTEIN	6	REGION 22-44,54-76,93-115,135-157,170-192,214-236
>BnaATIP3-1a	MEMBRANE PROTEIN	6	REGION 25-47,64-86,113-135,145-167,178-200,228-250
>BnaATIP3-1b	MEMBRANE PROTEIN	6	REGION 25-47,65-87,114-136,145-167,179-201,228-249
>BnaATIP3-1c	MEMBRANE PROTEIN	7	REGION 25-47,65-87,93-115,122-144,151-173,178-200,228-249
>BnaATIP3-2a	MEMBRANE PROTEIN	6	REGION 25-47,61-83,112-134,151-173,178-200,228-250
>BnaATIP3-2b	MEMBRANE PROTEIN	6	REGION 25-47,65-87,104-126,151-173,178-200,228-250
>BnaATIP5-1a	MEMBRANE PROTEIN	7	REGION 25-46,55-77,85-107,111-133,143-165,171-193,215-237
>BnaCNIP1-2a	MEMBRANE PROTEIN	6	REGION 51-73,86-108,130-152,179-201,207-229,249-271
>BnaCNIP1-2b	MEMBRANE PROTEIN	6	REGION 52-74,86-108,131-153,180-202,208-230,250-272
>BnaCNIP2-1a	MEMBRANE PROTEIN	6	REGION 41-63,76-98,118-140,169-189,198-220,234-256
>BnaCNIP2-1b	MEMBRANE PROTEIN	6	REGION 41-63,76-98,118-140,168-188,198-220,234-256
>BnaCNIP3-1a	SOLUBLE PROTEIN	NONE
>BnaCNIP3-1b	MEMBRANE PROTEIN	4	REGION 52-74,85-107,187-209,229-251
>BnaCNIP3-1c	MEMBRANE PROTEIN	4	REGION 38-60,73-95,195-217,247-269
>BnaCNIP4-1a	MEMBRANE PROTEIN	6	REGION 35-57,72-94,126-148,158-180,188-210,226-248
>BnaCNIP4-1b	MEMBRANE PROTEIN	6	REGION 37-59,74-96,123-145,158-180,188-210,225-247
>BnaCNIP4-1c	MEMBRANE PROTEIN	5	REGION 24-46,48-70,75-97,131-153,216-238
>BnaCNIP4-2a	MEMBRANE PROTEIN	6	REGION 43-65,79-101,125-147,163-185,193-215,230-252
>BnaCNIP5-1a	MEMBRANE PROTEIN	5	REGION 105-127,152-174,186-208,219-241,262-284
>BnaCNIP5-1b	MEMBRANE PROTEIN	6	REGION 77-99,105-127,147-169,186-208,219-241,262-284
>BnaCNIP6-1a	MEMBRANE PROTEIN	6	REGION 82-104,109-131,147-169,191-213,224-246,268-290
>BnaCNIP7-1a	MEMBRANE PROTEIN	6	REGION 44-66,75-97,123-145,156-178,197-219,233-254
>BnaCPIP1-1a	MEMBRANE PROTEIN	6	REGION 54-75,83-105,127-149,177-198,214-236,258-280
>BnaCPIP1-2a	MEMBRANE PROTEIN	6	REGION 54-75,83-105,131-152,177-198,205-227,258-280
>BnaCPIP1-2b	MEMBRANE PROTEIN	6	REGION 54-75,83-105,131-153,177-198,205-227,258-280
>BnaCPIP1-2c	MEMBRANE PROTEIN	6	REGION 54-75,83-105,131-153,177-198,205-227,258-280
>BnaCPIP1-3a	MEMBRANE PROTEIN	6	REGION 92-113,121-143,165-187,215-236,252-274,296-318
>BnaCPIP1-3b	MEMBRANE PROTEIN	6	REGION 52-74,83-105,127-149,177-198,214-236,258-280
>BnaCPIP1-4a	MEMBRANE PROTEIN	6	REGION 54-75,83-105,127-149,177-198,214-236,258-280
>BnaCPIP1-4b	MEMBRANE PROTEIN	6	REGION 54-75,83-105,127-149,177-198,214-236,258-280
>BnaCPIP1-5a	MEMBRANE PROTEIN	6	REGION 53-75,84-106,128-150,178-199,215-237,258-280
>BnaCPIP2-1a	MEMBRANE PROTEIN	5	REGION 40-62,76-98,120-142,168-190,249-271
>BnaCPIP2-1b	MEMBRANE PROTEIN	5	REGION 39-61,76-98,120-142,168-190,248-270
>BnaCPIP2-2a	MEMBRANE PROTEIN	5	REGION 38-60,75-97,118-140,166-188,246-268
>BnaCPIP2-2b	MEMBRANE PROTEIN	5	REGION 38-60,75-97,118-140,166-188,246-268
>BnaCPIP2-4a	MEMBRANE PROTEIN	4	REGION 50-72,95-117,143-165,226-248
>BnaCPIP2-4b	MEMBRANE PROTEIN	3	REGION 50-72,95-117,143-165
>BnaCPIP2-5a	MEMBRANE PROTEIN	6	REGION 38-60,75-97,119-141,166-188,206-228,253-275
>BnaCPIP2-5b	MEMBRANE PROTEIN	6	REGION 38-60,76-98,119-141,166-188,206-228,242-264
>BnaCPIP2-6a	MEMBRANE PROTEIN	5	REGION 37-59,73-95,115-137,166-188,246-268
>BnaCPIP2-7a	MEMBRANE PROTEIN	5	REGION 38-60,71-93,114-136,162-184,240-262
>BnaCPIP2-7b	MEMBRANE PROTEIN	5	REGION 38-60,71-93,114-136,163-185,240-262
>BnaCPIP2-7c	MEMBRANE PROTEIN	5	REGION 14-35,44-66,87-109,135-157,213-235
>BnaCSIP1-1a	MEMBRANE PROTEIN	5	REGION 4-26,41-63,126-148,167-189,207-229
>BnaCSIP1-1b	MEMBRANE PROTEIN	5	REGION 3-25,39-61,131-153,166-188,204-226
>BnaCSIP1-2a	MEMBRANE PROTEIN	6	REGION 9-31,46-68,96-117,134-156,161-183,211-233
>BnaCSIP2-1a	MEMBRANE PROTEIN	5	REGION 8-30,40-62,68-90,125-146,157-179
>BnaCSIP2-1b	MEMBRANE PROTEIN	5	REGION 8-30,40-62,68-90,125-146,157-179
>BnaCSIP2-1c	MEMBRANE PROTEIN	6	REGION 8-30,40-62,68-90,125-146,157-179,200-222
>BnaCTIP1-1a	MEMBRANE PROTEIN	7	REGION 20-42,56-78,88-110,115-137,143-164,171-193,219-241
>BnaCTIP1-2a	MEMBRANE PROTEIN	7	REGION 26-48,57-79,89-111,117-139,144-165,172-194,220-242
>BnaCTIP1-2b	MEMBRANE PROTEIN	7	REGION 23-45,57-79,89-111,116-138,144-165,172-194,207-229
>BnaCTIP1-3a	MEMBRANE PROTEIN	6	REGION 16-37,56-78,97-119,138-160,171-193,218-240
>BnaCTIP2-1a	MEMBRANE PROTEIN	6	REGION 18-40,54-76,96-118,138-160,170-192,216-238
>BnaCTIP2-1b	MEMBRANE PROTEIN	6	REGION 44-66,80-102,122-144,164-186,196-218,242-264
>BnaCTIP2-1c	MEMBRANE PROTEIN	6	REGION 18-40,54-76,91-113,133-155,170-192,216-238
>BnaCTIP2-1d	MEMBRANE PROTEIN	7	REGION 19-41,51-73,82-104,113-135,140-161,170-192,216-238
>BnaCTIP2-2a	MEMBRANE PROTEIN	6	REGION 22-44,54-76,95-117,137-159,170-192,219-241
>BnaCTIP2-3a	MEMBRANE PROTEIN	6	REGION 22-44,54-76,83-105,137-159,170-192,214-236
>BnaCTIP2-3b	MEMBRANE PROTEIN	7	REGION 22-44,54-76,83-105,111-133,137-159,170-192,214-236
>BnaCTIP3-1a	MEMBRANE PROTEIN	6	REGION 25-47,65-87,114-136,145-167,179-201,228-249
>BnaCTIP3-1b	MEMBRANE PROTEIN	6	REGION 25-47,65-87,103-125,151-173,178-200,228-249
>BnaCTIP3-1c	MEMBRANE PROTEIN	6	REGION 25-47,64-86,114-136,145-167,179-201,228-250
>BnaCTIP3-2a	MEMBRANE PROTEIN	6	REGION 25-47,65-87,113-135,151-173,178-200,228-250
>BnaCTIP3-2b	MEMBRANE PROTEIN	6	REGION 25-47,65-87,104-126,151-173,178-200,228-250
>BnaCTIP4-1a	MEMBRANE PROTEIN	6	REGION 17-39,49-71,88-110,136-157,167-189,202-224
>BnaCTIP5-1a	MEMBRANE PROTEIN	6	REGION 25-46,55-77,98-120,143-165,171-193,221-243

## Sheet: B. oleracea
Gene_ID	Localization	Number of TM domains	Region
>BolCNIP1-2a	MEMBRANE PROTEIN	6	REGION 51-73,86-108,130-152,179-201,207-229,249-271
>BolCNIP1-2b	MEMBRANE PROTEIN	5	REGION 52-74,86-108,175-197,203-225,245-267
>BolCNIP2-1a	MEMBRANE PROTEIN	6	REGION 41-63,76-98,118-140,168-188,198-220,234-256
>BolCNIP2-1b	MEMBRANE PROTEIN	6	REGION 41-63,76-98,118-140,169-189,198-220,234-256
>BolCNIP3-1a	MEMBRANE PROTEIN	4	REGION 38-60,73-95,196-218,236-258
>BolCNIP3-1b	SOLUBLE PROTEIN	NONE
>BolCNIP3-1c	MEMBRANE PROTEIN	4	REGION 38-60,71-93,173-195,215-237
>BolCNIP4-1a	MEMBRANE PROTEIN	6	REGION 37-59,74-96,128-150,160-182,190-212,228-250
>BolCNIP4-1b	MEMBRANE PROTEIN	6	REGION 50-72,75-97,123-145,158-180,188-210,225-247
>BolCNIP4-2	MEMBRANE PROTEIN	6	REGION 40-62,74-96,120-142,158-180,188-210,225-247
>BolCNIP5-1a	MEMBRANE PROTEIN	5	REGION 105-127,152-174,186-208,219-241,262-284
>BolCNIP5-1b	MEMBRANE PROTEIN	6	REGION 2-24,31-53,73-95,112-134,145-167,187-209
>BolCNIP6-1	MEMBRANE PROTEIN	6	REGION 82-104,109-131,147-169,191-213,224-246,268-290
>BolCNIP7-1	MEMBRANE PROTEIN	6	REGION 44-66,75-97,125-147,156-178,197-219,233-254
>BolCPIP1-1	MEMBRANE PROTEIN	6	REGION 54-75,83-105,127-149,177-198,214-236,258-280
>BolCPIP1-2a	MEMBRANE PROTEIN	6	REGION 54-75,83-105,131-153,177-198,205-227,258-280
>BolCPIP1-2b	MEMBRANE PROTEIN	6	REGION 54-75,83-105,131-153,177-198,205-227,258-280
>BolCPIP1-2c	MEMBRANE PROTEIN	6	REGION 54-75,83-105,131-153,177-198,205-227,258-280
>BolCPIP1-3a	MEMBRANE PROTEIN	6	REGION 54-75,83-105,127-149,177-198,214-236,258-280
>BolCPIP1-3b	MEMBRANE PROTEIN	5	REGION 9-31,52-74,102-123,139-161,183-205
>BolCPIP1-4a	MEMBRANE PROTEIN	6	REGION 54-75,83-105,127-149,177-198,214-236,258-280
>BolCPIP1-4b	MEMBRANE PROTEIN	6	REGION 54-75,83-105,127-149,177-198,214-236,258-280
>BolCPIP1-5	MEMBRANE PROTEIN	6	REGION 53-75,84-106,128-150,178-199,215-237,258-280
>BolCPIP2-1a	MEMBRANE PROTEIN	5	REGION 39-61,76-98,120-142,168-190,248-270
>BolCPIP2-1b	MEMBRANE PROTEIN	5	REGION 39-61,76-98,120-142,168-190,249-271
>BolCPIP2-2a	MEMBRANE PROTEIN	5	REGION 38-60,75-97,118-140,166-188,246-268
>BolCPIP2-2b	MEMBRANE PROTEIN	5	REGION 38-60,75-97,118-140,166-188,246-268
>BolCPIP2-2c	MEMBRANE PROTEIN	5	REGION 37-59,75-97,118-140,166-188,246-268
>BolCPIP2-2d	MEMBRANE PROTEIN	5	REGION 38-60,75-97,118-140,166-188,246-268
>BolCPIP2-4a	MEMBRANE PROTEIN	5	REGION 39-61,75-97,120-142,168-190,251-273
>BolCPIP2-4b	MEMBRANE PROTEIN	5	REGION 39-61,75-97,120-142,168-190,251-273
>BolCPIP2-4c	MEMBRANE PROTEIN	6	REGION 37-59,74-96,118-140,166-188,196-218,249-271
>BolCPIP2-5a	MEMBRANE PROTEIN	6	REGION 38-60,76-98,119-141,166-188,206-228,242-264
>BolCPIP2-5b	MEMBRANE PROTEIN	4	REGION 38-60,76-98,119-141,166-188
>BolCPIP2-6	MEMBRANE PROTEIN	5	REGION 37-59,73-95,115-137,166-188,246-268
>BolCPIP2-7a	MEMBRANE PROTEIN	5	REGION 38-60,71-93,114-136,162-184,240-262
>BolCPIP2-7b	MEMBRANE PROTEIN	5	REGION 39-61,71-93,114-136,162-184,240-262
>BolCPIP2-7c	MEMBRANE PROTEIN	5	REGION 38-60,71-93,114-136,163-185,240-262
>BolCSIP1-1a	MEMBRANE PROTEIN	5	REGION 3-25,39-61,131-153,166-188,204-226
>BolCSIP1-1b	MEMBRANE PROTEIN	5	REGION 4-26,41-63,126-148,167-189,207-229
>BolCSIP1-2	MEMBRANE PROTEIN	6	REGION 43-65,79-101,129-150,167-189,194-216,244-266
>BolCSIP2-1	MEMBRANE PROTEIN	5	REGION 8-30,40-62,68-90,125-146,157-179
>BolCTIP1-1a	MEMBRANE PROTEIN	7	REGION 20-42,55-77,88-110,115-137,143-164,171-193,219-241
>BolCTIP1-1b	MEMBRANE PROTEIN	7	REGION 20-42,56-78,88-110,115-137,143-164,171-193,219-241
>BolCTIP1-2a	MEMBRANE PROTEIN	7	REGION 23-45,57-79,89-111,116-138,144-165,172-194,207-229
>BolCTIP1-2b	MEMBRANE PROTEIN	7	REGION 26-48,57-79,89-111,117-139,144-165,172-194,220-242
>BolCTIP1-3	MEMBRANE PROTEIN	6	REGION 16-37,56-78,97-119,138-160,171-193,218-240
>BolCTIP2-1a	MEMBRANE PROTEIN	6	REGION 45-67,81-103,118-140,160-182,197-219,243-265
>BolCTIP2-1b	MEMBRANE PROTEIN	6	REGION 44-66,80-102,122-144,164-186,196-218,242-264
>BolCTIP2-1c	MEMBRANE PROTEIN	7	REGION 19-41,51-73,82-104,113-135,140-161,170-192,216-238
>BolCTIP2-2	MEMBRANE PROTEIN	6	REGION 22-44,54-76,95-117,137-159,170-192,219-241
>BolCTIP2-3a	MEMBRANE PROTEIN	8	REGION 24-46,49-71,81-103,110-132,138-160,164-186,197-219,241-263
>BolCTIP2-3b	MEMBRANE PROTEIN	6	REGION 22-44,54-76,83-105,137-159,170-192,214-236
>BolCTIP3-1	MEMBRANE PROTEIN	6	REGION 25-47,65-87,114-136,145-167,179-201,228-249
>BolCTIP3-2	MEMBRANE PROTEIN	6	REGION 25-47,64-86,114-136,145-167,179-201,228-250
>BolCTIP4-1	MEMBRANE PROTEIN	6	REGION 17-39,49-71,88-110,136-157,167-189,202-224
>BolCTIP5-1	MEMBRANE PROTEIN	7	REGION 25-46,55-77,85-107,111-133,143-165,171-193,221-243

## Sheet: B.rapa
Gene_ID	Localization	Number of TM domains	Region
>BrNIP1-2a	MEMBRANE PROTEIN	6	REGION 51-73,85-107,130-152,179-201,207-229,249-271
>BrNIP1-2b	MEMBRANE PROTEIN	6	REGION 52-74,86-108,131-153,180-202,208-230,250-272
>BrNIP2-1a	MEMBRANE PROTEIN	6	REGION 50-72,77-99,119-141,170-190,199-221,235-257
>BrNIP2-1b	MEMBRANE PROTEIN	6	REGION 41-63,76-98,118-140,169-189,198-220,234-256
>BrNIP3-1a	MEMBRANE PROTEIN	4	REGION 37-59,73-95,196-218,236-258
>BrNIP3-1b	MEMBRANE PROTEIN	5	REGION 52-74,85-107,179-201,211-233,252-274
>BrNIP4-1a	MEMBRANE PROTEIN	6	REGION 35-57,72-94,126-148,158-180,188-210,225-247
>BrNIP4-1b	MEMBRANE PROTEIN	6	REGION 35-57,72-94,115-137,160-182,188-210,226-248
>BrNIP5-1a	MEMBRANE PROTEIN	5	REGION 105-127,152-174,186-208,219-241,262-284
>BrNIP5-1b	MEMBRANE PROTEIN	6	REGION 77-99,105-127,147-169,186-208,219-241,261-283
>BrNIP6-1a	MEMBRANE PROTEIN	6	REGION 82-104,109-131,147-169,191-213,224-246,268-290
>BrNIP6-1b	MEMBRANE PROTEIN	6	REGION 83-105,109-131,147-169,191-213,224-246,267-289
>BrNIP7-1	MEMBRANE PROTEIN	6	REGION 44-66,75-97,123-145,156-178,197-219,233-254
>BrPIP1-1a	MEMBRANE PROTEIN	6	REGION 54-75,83-105,127-149,177-198,214-236,258-280
>BrPIP1-1b	MEMBRANE PROTEIN	6	REGION 54-75,83-105,131-153,177-198,207-229,258-280
>BrPIP1-2a	MEMBRANE PROTEIN	4	REGION 54-75,83-105,131-153,252-274
>BrPIP1-2b	MEMBRANE PROTEIN	5	REGION 54-75,83-105,131-153,177-198,258-280
>BrPIP1-3a	MEMBRANE PROTEIN	6	REGION 54-75,83-105,127-149,177-198,214-236,258-280
>BrPIP1-3b	MEMBRANE PROTEIN	6	REGION 54-75,83-105,127-149,177-198,214-236,258-280
>BrPIP1-4	MEMBRANE PROTEIN	6	REGION 54-75,83-105,127-149,177-198,214-236,258-280
>BrPIP1-5	MEMBRANE PROTEIN	6	REGION 53-75,84-106,128-150,178-199,215-237,259-281
>BrPIP2-1	MEMBRANE PROTEIN	5	REGION 39-61,76-98,120-142,168-190,248-270
>BrPIP2-2a	MEMBRANE PROTEIN	5	REGION 37-59,74-96,118-140,166-188,246-268
>BrPIP2-2b	MEMBRANE PROTEIN	5	REGION 38-60,75-97,118-140,166-188,246-268
>BrPIP2-2c	MEMBRANE PROTEIN	4	REGION 21-43,64-86,112-134,192-214
>BrPIP2-2d	MEMBRANE PROTEIN	5	REGION 38-60,75-97,118-140,166-188,197-219
>BrPIP2-4a	MEMBRANE PROTEIN	5	REGION 37-59,75-97,118-140,166-188,249-271
>BrPIP2-4b	MEMBRANE PROTEIN	5	REGION 39-61,75-97,120-142,168-190,251-273
>BrPIP2-4c	MEMBRANE PROTEIN	4	REGION 50-72,95-117,143-165,226-248
>BrPIP2-5a	MEMBRANE PROTEIN	6	REGION 38-60,76-98,119-141,166-188,206-228,254-276
>BrPIP2-5b	MEMBRANE PROTEIN	6	REGION 38-60,76-98,119-141,166-188,197-219,253-275
>BrPIP2-6	MEMBRANE PROTEIN	5	REGION 37-59,73-95,115-137,166-188,246-268
>BrPIP2-7a	MEMBRANE PROTEIN	5	REGION 38-60,71-93,114-136,163-185,241-263
>BrPIP2-7b	MEMBRANE PROTEIN	5	REGION 38-60,71-93,114-136,162-184,240-262
>BrPIP2-7c	MEMBRANE PROTEIN	5	REGION 39-61,71-93,114-136,162-184,240-262
>BrSIP1-1a	MEMBRANE PROTEIN	5	REGION 9-31,39-61,124-146,165-187,204-226
>BrSIP1-1b	MEMBRANE PROTEIN	5	REGION 3-25,39-61,131-153,166-188,204-226
>BrSIP1-2	MEMBRANE PROTEIN	6	REGION 9-31,46-68,96-117,134-156,161-183,211-233
>BrSIP2-1a	MEMBRANE PROTEIN	6	REGION 8-30,40-62,68-90,125-146,157-179,200-222
>BrSIP2-1b	MEMBRANE PROTEIN	6	REGION 8-30,40-62,69-91,125-146,157-179,200-222
>BrSIP2-1c	MEMBRANE PROTEIN	7	REGION 11-33,43-65,67-89,93-115,122-143,169-191,201-223
>BrTIP1-1	MEMBRANE PROTEIN	7	REGION 20-42,55-77,88-110,115-137,143-164,171-193,219-241
>BrTIP1-2a	MEMBRANE PROTEIN	7	REGION 26-48,57-79,89-111,116-138,144-165,172-194,207-229
>BrTIP1-2b	MEMBRANE PROTEIN	7	REGION 26-48,57-79,89-111,117-139,144-165,172-194,220-242
>BrTIP1-3	MEMBRANE PROTEIN	6	REGION 16-37,56-78,97-119,138-160,171-193,218-240
>BrTIP2-1a	MEMBRANE PROTEIN	6	REGION 18-40,54-76,91-113,133-155,170-192,216-238
>BrTIP2-1b	MEMBRANE PROTEIN	6	REGION 18-40,54-76,96-118,138-160,170-192,216-238
>BrTIP2-1c	MEMBRANE PROTEIN	5	REGION 15-37,57-79,99-121,131-153,177-199
>BrTIP2-2	MEMBRANE PROTEIN	6	REGION 22-44,54-76,93-115,135-157,170-192,219-241
>BrTIP2-3a	MEMBRANE PROTEIN	7	REGION 23-45,54-76,83-105,111-133,137-159,170-192,214-236
>BrTIP2-3b	MEMBRANE PROTEIN	5	REGION 8-30,37-59,91-113,124-146,164-186
>BrTIP3-1a	MEMBRANE PROTEIN	6	REGION 25-47,64-86,113-135,145-167,178-200,228-250
>BrTIP3-1b	MEMBRANE PROTEIN	7	REGION 25-47,65-87,93-115,122-144,151-173,178-200,228-249
>BrTIP3-2a	MEMBRANE PROTEIN	6	REGION 25-47,61-83,112-134,151-173,178-200,228-250
>BrTIP3-2b	MEMBRANE PROTEIN	6	REGION 25-47,65-87,104-126,151-173,178-200,228-250
>BrTIP4-1	MEMBRANE PROTEIN	6	REGION 17-39,49-71,88-110,136-157,167-189,211-233
>BrTIP5-1	MEMBRANE PROTEIN	7	REGION 22-43,52-74,82-104,108-130,139-161,168-190,218-240

## Sheet: C. gradi
Gene_ID	Localization	Number of TM domains	Region
>CgrNIP1-1	MEMBRANE PROTEIN	6	REGION 55-77,89-111,134-156,177-199,212-234,252-274
>CgrNIP1-2	MEMBRANE PROTEIN	6	REGION 47-69,80-102,126-148,175-197,203-225,244-266
>CgrNIP2-1	MEMBRANE PROTEIN	6	REGION 41-63,74-96,116-138,165-186,195-217,231-253
>CgrNIP3-1	MEMBRANE PROTEIN	6	REGION 38-60,73-95,120-142,165-187,196-218,235-257
>CgrNIP4-1	MEMBRANE PROTEIN	6	REGION 37-59,74-96,128-149,161-183,190-212,229-251
>CgrNIP4-2	MEMBRANE PROTEIN	6	REGION 35-57,72-94,115-137,159-181,195-217,231-253
>CgrNIP5-1	MEMBRANE PROTEIN	6	REGION 80-102,108-130,146-168,187-209,222-244,265-287
>CgrNIP6-1	MEMBRANE PROTEIN	6	REGION 83-105,110-132,148-170,192-214,225-247,269-291
>CgrNIP7-1	MEMBRANE PROTEIN	6	REGION 40-62,76-98,130-152,160-182,192-214,233-254
>CgrPIP1-1	MEMBRANE PROTEIN	6	REGION 53-75,83-105,131-153,177-198,214-236,258-280
>CgrPIP1-2	MEMBRANE PROTEIN	6	REGION 54-75,83-105,131-153,177-198,205-227,258-280
>CgrPIP1-3	MEMBRANE PROTEIN	6	REGION 54-75,83-105,127-149,177-198,214-236,258-280
>CgrPIP1-4	MEMBRANE PROTEIN	6	REGION 54-76,84-106,128-150,178-199,215-237,259-281
>CgrPIP1-5	MEMBRANE PROTEIN	5	REGION 53-75,84-106,128-150,215-237,259-281
>CgrPIP2-1	MEMBRANE PROTEIN	4	REGION 39-61,77-99,120-142,168-190
>CgrPIP2-2	MEMBRANE PROTEIN	5	REGION 37-59,74-96,118-140,166-188,247-269
>CgrPIP2-3	MEMBRANE PROTEIN	4	REGION 37-59,74-96,113-135,192-214
>CgrPIP2-4	MEMBRANE PROTEIN	5	REGION 39-61,77-99,120-142,168-190,254-276
>CgrPIP2-5	MEMBRANE PROTEIN	4	REGION 38-60,75-97,119-141,166-188
>CgrPIP2-6	MEMBRANE PROTEIN	5	REGION 39-61,75-97,117-139,168-190,248-270
>CgrPIP2-7	MEMBRANE PROTEIN	5	REGION 37-59,70-92,113-135,161-183,248-270
>CgrPIP2-8	MEMBRANE PROTEIN	4	REGION 35-57,68-90,111-133,159-181
>CgrSIP1-1	MEMBRANE PROTEIN	6	REGION 8-30,43-65,81-103,131-153,165-187,204-226
>CgrSIP1-2	MEMBRANE PROTEIN	5	REGION 9-31,45-67,136-158,162-184,211-233
>CgrSIP2-1	MEMBRANE PROTEIN	4	REGION 9-31,40-62,69-91,123-145
>CgrTIP1-1	MEMBRANE PROTEIN	6	REGION 20-42,56-78,94-116,135-157,171-193,219-241
>CgrTIP1-3	MEMBRANE PROTEIN	6	REGION 16-37,56-78,96-118,139-161,171-193,219-241
>CgrTIP2-1a	MEMBRANE PROTEIN	7	REGION 20-42,52-74,83-105,114-136,140-161,170-192,216-238
>CgrTIP2-1b	MEMBRANE PROTEIN	6	REGION 18-40,54-76,95-117,137-159,170-192,216-238
>CgrTIP2-3	MEMBRANE PROTEIN	6	REGION 22-44,54-76,93-115,135-157,170-192,211-233
>CgrTIP3-1	MEMBRANE PROTEIN	6	REGION 25-47,65-87,113-135,145-167,179-201,228-250
>CgrTIP3-2	MEMBRANE PROTEIN	6	REGION 25-47,65-87,104-126,151-173,179-201,228-250
>CgrTIP4-1	MEMBRANE PROTEIN	7	REGION 17-39,49-71,79-101,103-125,136-157,167-189,202-224
>CgrTIP5-1	MEMBRANE PROTEIN	7	REGION 25-46,55-77,85-107,111-133,143-165,171-193,219-241

## Sheet: C. rubi
Gene_ID	Localization	Number of TM domains	Region
>CruNIP1-1	MEMBRANE PROTEIN	6	REGION 54-76,88-110,133-155,176-198,211-233,251-273
>CruNIP1-2	MEMBRANE PROTEIN	6	REGION 47-69,80-102,126-148,175-197,203-225,244-266
>CruNIP2-1	MEMBRANE PROTEIN	6	REGION 41-63,74-96,116-138,165-186,195-217,231-253
>CruNIP3-1	MEMBRANE PROTEIN	6	REGION 38-60,73-95,120-142,166-188,196-218,235-257
>CruNIP4-1	MEMBRANE PROTEIN	6	REGION 37-59,74-96,128-149,161-183,190-212,229-251
>CruNIP4-2	MEMBRANE PROTEIN	6	REGION 35-57,72-94,115-137,159-181,195-217,231-253
>CruNIP5-1	MEMBRANE PROTEIN	6	REGION 80-102,108-130,146-168,187-209,222-244,265-287
>CruNIP6-1	MEMBRANE PROTEIN	6	REGION 83-105,110-132,148-170,192-214,225-247,269-291
>CruNIP7-1	MEMBRANE PROTEIN	6	REGION 40-62,76-98,130-152,160-182,192-214,233-254
>CruPIP1-1	MEMBRANE PROTEIN	7	REGION 10-32,110-132,140-162,188-210,234-255,271-293,315-337
>CruPIP1-2	MEMBRANE PROTEIN	6	REGION 54-75,83-105,131-153,177-198,205-227,258-280
>CruPIP1-3	MEMBRANE PROTEIN	6	REGION 54-75,83-105,127-149,177-198,214-236,258-280
>CruPIP1-4	MEMBRANE PROTEIN	6	REGION 54-76,84-106,128-150,178-199,215-237,259-281
>CruPIP1-5	MEMBRANE PROTEIN	5	REGION 53-75,84-106,128-150,215-237,259-281
>CruPIP2-1	MEMBRANE PROTEIN	5	REGION 39-61,77-99,120-142,168-190,248-270
>CruPIP2-2	MEMBRANE PROTEIN	5	REGION 37-59,74-96,118-140,166-188,247-269
>CruPIP2-3	MEMBRANE PROTEIN	5	REGION 37-59,74-96,118-140,167-189,246-268
>CruPIP2-4	MEMBRANE PROTEIN	5	REGION 51-73,89-111,132-154,180-202,266-288
>CruPIP2-5a	MEMBRANE PROTEIN	6	REGION 38-60,75-97,119-141,166-188,206-228,253-275
>CruPIP2-5b	MEMBRANE PROTEIN	5	REGION 38-60,75-97,119-141,166-188,206-228
>CruPIP2-6	MEMBRANE PROTEIN	5	REGION 39-61,75-97,117-139,168-190,248-270
>CruPIP2-7	MEMBRANE PROTEIN	5	REGION 37-59,70-92,113-135,161-183,248-270
>CruPIP2-8	MEMBRANE PROTEIN	5	REGION 35-57,68-90,111-133,159-181,237-259
>CruSIP1-1	MEMBRANE PROTEIN	6	REGION 8-30,43-65,81-103,131-153,165-187,204-226
>CruSIP1-2	MEMBRANE PROTEIN	5	REGION 25-47,58-80,145-167,175-197,224-246
>CruSIP2-1	MEMBRANE PROTEIN	4	REGION 9-31,40-62,68-90,123-145
>CruTIP1-1	MEMBRANE PROTEIN	6	REGION 20-42,56-78,94-116,135-157,171-193,219-241
>CruTIP1-2	MEMBRANE PROTEIN	6	REGION 26-48,57-79,96-118,138-160,172-194,219-241
>CruTIP1-3	MEMBRANE PROTEIN	6	REGION 16-37,56-78,96-118,139-161,171-193,219-241
>CruTIP2-1a	MEMBRANE PROTEIN	7	REGION 20-42,52-74,83-105,114-136,140-161,170-192,216-238
>CruTIP2-1b	MEMBRANE PROTEIN	6	REGION 18-40,54-76,95-117,137-159,170-192,216-238
>CruTIP2-2	MEMBRANE PROTEIN	6	REGION 22-44,54-76,83-105,137-159,170-192,219-241
>CruTIP2-3	MEMBRANE PROTEIN	6	REGION 22-44,54-76,93-115,135-157,170-192,211-233
>CruTIP3-1	MEMBRANE PROTEIN	6	REGION 25-47,65-87,113-135,145-167,179-201,228-250
>CruTIP3-2	MEMBRANE PROTEIN	6	REGION 25-47,65-87,105-127,151-173,179-201,228-250
>CruTIP4-1	MEMBRANE PROTEIN	7	REGION 17-39,49-71,79-101,103-125,136-157,167-189,202-224
>CruTIP5-1	MEMBRANE PROTEIN	7	REGION 25-46,55-77,85-107,111-133,143-165,171-193,219-241

## Sheet: E.su
Gene_ID	Localization	Number of TM domains	Region
>EsaNIP1-2	MEMBRANE PROTEIN	6	REGION 51-73,85-107,130-152,179-201,207-229,249-271
>EsaNIP2-1	MEMBRANE PROTEIN	6	REGION 42-64,76-98,120-142,168-189,198-220,234-256
>EsaNIP3-1	MEMBRANE PROTEIN	6	REGION 40-62,73-95,120-142,167-189,196-218,236-258
>EsaNIP4-1	MEMBRANE PROTEIN	6	REGION 35-57,72-94,115-137,157-179,188-210,227-249
>EsaNIP4-2	MEMBRANE PROTEIN	6	REGION 35-57,73-95,115-137,158-180,188-210,225-247
>EsaNIP4-3	MEMBRANE PROTEIN	6	REGION 35-57,74-96,123-145,157-179,195-217,231-253
>EsaNIP5-1	MEMBRANE PROTEIN	6	REGION 77-99,105-127,162-184,191-213,219-241,262-284
>EsaNIP6-1	MEMBRANE PROTEIN	6	REGION 82-104,109-131,147-169,191-213,224-246,268-290
>EsaNIP7-1	MEMBRANE PROTEIN	6	REGION 45-67,76-98,129-150,160-182,192-214,233-254
>EsaPIP1-1a	MEMBRANE PROTEIN	6	REGION 54-75,83-105,127-149,177-198,214-236,258-280
>EsaPIP1-1b	MEMBRANE PROTEIN	6	REGION 54-75,80-102,106-128,150-171,187-209,231-253
>EsaPIP1-2	MEMBRANE PROTEIN	6	REGION 54-75,83-105,131-153,177-198,205-227,258-280
>EsaPIP1-3	MEMBRANE PROTEIN	6	REGION 54-75,83-105,127-149,177-198,214-236,258-280
>EsaPIP1-4	MEMBRANE PROTEIN	6	REGION 54-75,83-105,127-149,177-198,214-236,258-280
>EsaPIP1-5	MEMBRANE PROTEIN	5	REGION 53-75,84-106,128-150,215-237,259-281
>EsaPIP2-1	MEMBRANE PROTEIN	5	REGION 39-61,76-98,120-142,168-190,249-271
>EsaPIP2-2	MEMBRANE PROTEIN	5	REGION 37-59,74-96,118-140,166-188,246-268
>EsaPIP2-3	MEMBRANE PROTEIN	5	REGION 36-58,74-96,117-139,165-187,245-267
>EsaPIP2-4	MEMBRANE PROTEIN	5	REGION 39-61,77-99,120-142,168-190,255-277
>EsaPIP2-5	MEMBRANE PROTEIN	6	REGION 38-60,76-98,119-141,167-189,206-228,253-275
>EsaPIP2-6	MEMBRANE PROTEIN	5	REGION 39-61,75-97,117-139,168-190,248-270
>EsaPIP2-7	MEMBRANE PROTEIN	5	REGION 38-60,71-93,114-136,162-184,240-262
>EsaPIP2-8	MEMBRANE PROTEIN	4	REGION 38-60,71-93,114-136,162-184
>EsaSIP1-1	MEMBRANE PROTEIN	5	REGION 46-68,83-105,170-192,204-226,243-265
>EsaSIP1-2	MEMBRANE PROTEIN	5	REGION 9-31,45-67,133-155,160-182,194-216
>EsaSIP2-1	MEMBRANE PROTEIN	7	REGION 9-31,41-63,68-90,95-117,123-145,153-175,200-222
>EsaTIP1-1	MEMBRANE PROTEIN	6	REGION 19-41,56-78,94-116,135-157,171-193,219-241
>EsaTIP1-2	MEMBRANE PROTEIN	7	REGION 26-48,57-79,89-111,116-138,144-165,172-194,220-242
>EsaTIP1-3	MEMBRANE PROTEIN	6	REGION 16-37,56-78,97-119,138-160,171-193,218-240
>EsaTIP2-1a	MEMBRANE PROTEIN	7	REGION 16-38,51-73,82-104,113-135,140-161,169-191,215-237
>EsaTIP2-1b	MEMBRANE PROTEIN	6	REGION 46-68,82-104,124-146,166-188,198-220,245-267
>EsaTIP2-2	MEMBRANE PROTEIN	6	REGION 21-43,54-76,93-115,135-157,170-192,219-241
>EsaTIP2-3	MEMBRANE PROTEIN	6	REGION 22-44,54-76,83-105,137-159,170-192,216-238
>EsaTIP3-1	MEMBRANE PROTEIN	6	REGION 25-47,65-87,114-136,146-168,179-201,228-250
>EsaTIP3-2	MEMBRANE PROTEIN	6	REGION 25-47,65-87,104-126,150-172,179-201,228-250
>EsaTIP4-1	MEMBRANE PROTEIN	6	REGION 17-39,49-71,88-110,138-160,167-189,202-224
>EsaTIP5-1	MEMBRANE PROTEIN	7	REGION 25-46,55-77,85-107,111-133,143-165,171-193,219-241
