# Supplementary material for: Analysis of aquaporins in Brassicaceae species reveals high-level of conservation and dynamic role against biotic and abiotic stress in canola
Source: Sci Rep. 2017 Jun 5;7:2771. doi: 10.1038/s41598-017-02877-9 (PMC5459863; doi:10.1038/s41598-017-02877-9)
Supplement: Supplementary file 4 — Dataset 3 [file 41598_2017_2877_MOESM4_ESM.xls]

## Sheet: A.lyrata
Analysis of aquaporins in Brassicaceae species reveals high-level of conservation and dynamic role against biotic and abiotic stress in canola
Humira Sonah, Rupesh K. Deshmukh, Caroline Labbé, Richard R. Bélanger
Supplementary Dataset 3. Transmembrane domains predicted by using TMHMM server in Aquaporins of seven Brassica species
Gene_ID	Protein Length	ExpAA	First60	TM Helix	Topology
AlNIP1-1	295	129.76	4.16	6	i56-78o88-110i131-153o177-199i206-228o248-270i
AlNIP1-2	298	122.91	2.23	6	i58-80o90-112i133-155o179-201i208-230o250-272i
AlNIP2-1	258	111.87	14.57	5	o45-67i72-94o146-163i170-192o212-229i
AlNIP3-1	269	104.75	22.38	5	o23-45i66-88o111-133i142-164o184-202i
AlNIP4-1	283	134.66	10.53	6	i53-75o80-99i120-142o157-179i186-208o228-250i
AlNIP4-2	283	132.09	10.39	6	i51-73o77-99i120-142o162-181i188-210o230-252i
AlNIP5-1	304	117.16	0.41	5	o80-102i109-131o190-212i219-241o264-286i
AlNIP6-1a	242	105.75	0.02	5	o82-104i111-133o157-179i192-214o219-241i
AlNIP6-1b	305	129.37	0.04	6	o82-104i111-133o157-179i192-214o224-246i266-288o
AlNIP7-1	275	143.14	13.15	6	o47-69i76-98o125-147i160-182o192-214i234-256o
AlPIP1-1	286	129.83	7.79	6	i53-75o90-112i133-155o175-194i207-229o255-277i
AlPIP1-2	286	130.5	7.66	6	i53-75o90-112i133-155o175-194i207-229o255-277i
AlPIP1-3	286	130.91	7.27	6	i53-75o90-112i133-155o175-194i207-229o255-277i
AlPIP1-4	287	130.55	6.58	6	i54-76o91-113i134-156o176-195i208-230o256-278i
AlPIP1-5	287	131.24	6.9	6	i54-76o91-113i134-156o176-195i208-230o256-278i
AlPIP2-1	287	136	20.75	6	i40-62o82-104i125-147o167-189i202-224o248-270i
AlPIP2-2a	285	138.28	22.23	6	i38-60o80-102i123-145o165-187i200-222o246-268i
AlPIP2-2b	261	111.58	22.38	5	o38-60i99-121o141-163i176-198o222-244i
AlPIP2-4	285	132.22	20.99	6	i40-62o77-99i126-148o168-187i200-222o248-270i
AlPIP2-5	289	135.21	21.74	6	i39-61o76-98i119-141o164-186i199-221o250-272i
AlPIP2-6	289	140.84	21.87	6	i39-61o81-103i124-146o166-188i201-223o247-269i
AlPIP2-7	280	131.45	22.14	6	i34-56o71-93i114-136o161-180i193-215o241-263i
AlPIP2-8	278	134.55	22.41	6	i36-58o73-95i116-138o158-180i193-215o239-261i
AlSIP1-1	240	132.12	38.25	6	i13-35o45-67i87-109o129-151i163-185o205-227i
AlSIP1-2	243	126.39	38.85	6	i13-35o45-67i88-110o135-154i166-188o208-230i
AlSIP2-1	237	122.01	38.47	6	o15-34i41-63o73-95i123-145o165-187i200-222o
AlTIP1-1	251	154.33	25.57	7	i21-43o58-80i87-109o113-135i142-164o174-196i217-239o
AlTIP1-2	253	148.92	25.34	7	i21-43o58-80i87-109o114-136i143-165o175-197i218-240o
AlTIP1-3	252	140.37	25.02	7	i20-42o57-79i86-108o113-135i142-161o171-193i217-239o
AlTIP2-1a	248	133.02	22.96	6	i21-43o74-96i98-120o130-152i165-187o207-229i
AlTIP2-1b	251	144.92	27.96	6	i20-42o57-79i86-108o138-160i173-195o215-237i
AlTIP2-2	250	143.78	28.4	6	i21-43o58-80i101-123o133-155i167-189o214-236i
AlTIP2-3a	250	145.64	28.39	6	i20-42o57-79i100-122o137-159i172-194o214-236i
AlTIP2-3b	355	197.13	27.39	8	i20-42o57-79i149-171o186-204i206-228o238-260i272-294o319-341i
AlTIP3-1	268	129.92	15.56	5	i65-87o107-129i150-172o182-204i225-247o
AlTIP3-2	267	131.1	18.85	6	i25-47o67-89i111-133o153-172i179-201o225-247i
AlTIP4-1	249	150.62	33.79	7	i20-39o49-71i78-100o110-132i139-158o168-190i211-233o
AlTIP5-1	256	135.32	26.03	6	i21-43o58-80i87-109o141-163i170-192o218-240i

## Sheet: A. thaliana
Gene_ID	Protein Length	ExpAA	First60	TM Helix	Topology
AtNIP1-1	296	130.88	3.76	6	i57-79o89-111i132-154o178-200i207-229o249-271i
AtNIP1-2	294	123.04	5.74	6	i54-76o86-108i129-151o175-197i204-226o246-268i
AtNIP2-1	288	110.88	10.22	5	o50-72i77-99o171-193i200-222o242-259i
AtNIP3-1	323	127.52	14.96	6	i45-67o77-99i120-142o166-188i195-217o237-259i
AtNIP4-1	283	133.63	10.38	6	i53-75o80-99i120-142o157-179i186-208o230-252i
AtNIP4-2	283	132.12	10.84	6	i51-73o77-99i120-142o162-181i188-210o230-252i
AtNIP5-1	304	120.77	0.8	5	o80-102i109-131o190-212i219-241o264-286i
AtNIP6-1	305	127.7	0.03	6	o82-104i111-133o157-179i192-214o224-246i266-288o
AtNIP7-1	275	143.19	13.4	6	o47-69i76-98o125-147i160-182o192-214i234-256o
AtPIP1-1	286	129.83	7.79	6	i53-75o90-112i133-155o175-194i207-229o255-277i
AtPIP1-2	286	130.04	7.73	6	i53-75o90-112i133-155o175-194i207-229o255-277i
AtPIP1-3	286	130.86	7.41	6	i53-75o90-112i133-155o175-194i207-229o255-277i
AtPIP1-4	287	130.83	6.43	6	i54-76o91-113i134-156o176-195i208-230o256-278i
AtPIP1-5	287	131.24	6.9	6	i54-76o91-113i134-156o176-195i208-230o256-278i
AtPIP2-1	287	134.9	20.74	6	i40-62o82-104i125-147o167-189i202-224o248-270i
AtPIP2-2	285	137.58	22.38	6	o38-60i73-95o119-141i162-184o204-226i246-268o
AtPIP2-3	285	138.22	22.2	6	i38-60o80-102i123-145o165-187i200-222o246-268i
AtPIP2-4	291	133.06	21.09	6	i40-62o77-99i126-148o168-187i200-222o248-270i
AtPIP2-5	286	135.64	21.76	6	i39-61o76-98i127-149o164-186i199-221o247-269i
AtPIP2-6	289	141.12	21.89	6	i39-61o81-103i124-146o166-188i201-223o247-269i
AtPIP2-7	280	131.52	22	6	i39-61o71-93i114-136o161-180i193-215o241-263i
AtPIP2-8	278	136.14	22.38	6	i36-58o73-95i116-138o158-180i193-215o239-261i
AtSIP1-1	240	131.94	38.39	6	i13-35o45-67i87-109o129-151i163-185o205-227i
AtSIP1-2	243	122.5	39.19	5	o15-37i44-66o135-154i166-188o208-230i
AtSIP2-1	260	121.56	38.94	6	o15-34i41-63o73-95i123-145o165-187i200-222o
AtTIP1-1	251	154.17	25.42	7	i21-43o58-80i87-109o113-135i142-164o174-196i217-239o
AtTIP1-2	253	147.62	25.42	7	i21-43o58-80i87-109o114-136i143-165o175-197i218-240o
AtTIP1-3	252	143.36	25.97	7	i20-42o57-79i86-108o113-135i142-161o171-193i217-239o
AtTIP2-1	250	148.24	28.92	6	o20-42i55-77o97-119i140-162o172-194i215-237o
AtTIP2-2	250	142.43	28.27	6	i21-43o58-80i101-123o133-155i167-189o214-236i
AtTIP2-3	250	142.63	28.19	6	i21-43o58-80i101-123o133-155i167-189o214-236i
AtTIP3-1	268	126.67	12.96	5	i65-87o107-129i150-172o182-204i225-247o
AtTIP3-2	267	131.42	19.11	6	i25-47o67-89i111-133o153-172i179-201o225-247i
AtTIP4-1	249	149.49	33.76	7	i20-42o46-68i73-95o105-127i139-158o168-190i211-233o
AtTIP5-1	256	135.69	26.01	6	i21-43o58-80i87-109o141-163i170-192o218-240i

## Sheet: B.napus
Gene_ID	Protein Length	ExpAA	First60	TM Helix	Topology
BnaANIP1-2a	297	119.55	3.45	5	o57-79i84-106o178-200i207-229o249-271i
BnaANIP1-2b	298	122.45	3.35	5	o58-80i85-107o179-201i208-230o250-272i
BnaANIP2-1a	286	119.81	12.18	5	o48-70i75-97o169-191i198-220o240-262i
BnaANIP2-1b	286	125.74	11.72	6	i48-70o75-97i117-139o169-191i198-220o240-257i
BnaANIP3-1a	281	127.04	40.05	6	i9-31o42-64i85-107o131-153i160-182o202-224i
BnaANIP3-1b	313	97.23	2.31	5	o60-79i86-108o134-156i186-208o228-247i
BnaANIP3-1c	296	129.01	33.19	6	i16-38o53-72i93-115o139-161i168-190o210-229i
BnaANIP4-1a	283	133.61	10.77	6	i50-72o77-99i120-142o157-179i186-208o230-252i
BnaANIP4-1b	228	132.9	43.68	6	i5-27o32-51i72-94o109-131i138-160o183-205i
BnaANIP5-1a	301	121.98	0.52	5	o77-99i106-128o187-209i216-238o261-283i
BnaANIP5-1b	301	117.45	0.47	5	o77-99i106-128o187-209i216-238o261-283i
BnaANIP5-1c	301	117.27	0	5	o77-99i106-128o187-209i216-238o261-283i
BnaANIP6-1a	305	129.31	0.02	6	o83-102i109-131o157-179i192-214o224-246i266-288o
BnaANIP6-1b	305	128.87	0	6	o83-102i109-131o157-179i192-214o224-246i266-288o
BnaANIP6-1c	305	131.49	0.02	6	o82-101i108-130o157-179i192-214o224-246i266-288o
BnaANIP7-1a	272	142.48	15.22	6	o46-68i75-97o124-146i159-181o191-213i232-254o
BnaAPIP1-1a	225	113.06	28.04	5	o28-50i71-93o116-133i146-168o194-216i
BnaAPIP1-1b	286	130.25	7.36	6	i53-75o90-112i133-155o175-194i207-229o255-277i
BnaAPIP1-1c	206	108.54	32.56	5	o10-32i53-75o95-114i127-149o175-197i
BnaAPIP1-2a	286	130.31	7.53	6	i53-75o90-112i133-155o175-194i207-229o255-277i
BnaAPIP1-2b	286	129.87	7.74	6	i53-75o90-112i133-155o175-194i207-229o255-277i
BnaAPIP1-2c	286	130.07	7.64	6	i53-75o90-112i133-155o175-194i207-229o255-277i
BnaAPIP1-3a	286	130.44	7.58	6	i53-75o90-112i133-155o175-194i207-229o255-277i
BnaAPIP1-4a	288	130.78	7.66	6	i53-75o90-112i133-155o175-194i207-229o255-277i
BnaAPIP1-4b	286	130.67	7.66	6	i53-75o90-112i133-155o175-194i207-229o255-277i
BnaAPIP1-5a	287	130	7.05	6	i54-76o91-113i134-156o176-195i208-230o256-278i
BnaAPIP2-1a	287	136.07	20.64	6	i40-62o77-99i120-142o165-187i200-222o248-270i
BnaAPIP2-2a	283	135.38	22.12	6	i38-60o75-97i118-140o163-185i198-220o246-268i
BnaAPIP2-2b	285	136.92	22.16	6	i38-60o75-97i118-140o163-185i198-220o246-268i
BnaAPIP2-2c	310	135.33	22.12	6	i38-60o75-97i118-140o162-184i225-247o271-293i
BnaAPIP2-4a	259	109.98	8.7	5	o56-78i99-121o141-160i173-195o222-244i
BnaAPIP2-4b	260	110.67	7.29	5	o58-80i101-123o143-162i175-197o223-245i
BnaAPIP2-4c	260	109.8	7.15	5	o58-80i101-123o143-162i175-197o223-245i
BnaAPIP2-5a	286	135.83	21.74	6	i39-61o76-98i119-141o164-186i199-221o247-269i
BnaAPIP2-5b	286	135.64	21.74	6	i39-61o76-98i119-141o164-186i199-221o247-269i
BnaAPIP2-6a	288	137.84	22.55	6	o38-60i72-94o119-141i162-184o204-226i247-269o
BnaAPIP2-7a	281	131.36	21.57	6	i40-62o72-94i115-137o162-181i194-216o242-264i
BnaAPIP2-7b	281	134.42	21.45	6	i39-61o76-98i119-141o161-183i196-218o242-264i
BnaASIP1-1a	300	129.99	37.86	6	i12-34o44-66i86-108o128-150i162-184o204-226i
BnaASIP1-1b	239	128.21	39.06	5	o15-37i42-64o128-150i162-184o204-226i
BnaASIP1-2a	243	131.33	37.08	6	i13-35o45-67i88-110o132-154i166-188o208-230i
BnaASIP2-1a	238	126.42	38.8	6	i11-33o43-60i73-95o123-145i165-187o200-222i
BnaASIP2-1b	234	115.83	42.2	4	o15-34i41-60o70-92i197-219o
BnaATIP1-1a	221	132.07	27.11	6	o22-44i57-79o83-105i112-134o144-166i187-209o
BnaATIP1-1b	221	132.07	27.11	6	o22-44i57-79o83-105i112-134o144-166i187-209o
BnaATIP1-2a	253	154.52	25.29	7	i21-43o58-80i87-109o114-136i143-165o175-197i218-240o
BnaATIP1-2b	253	154.88	25.24	7	i21-43o58-80i87-109o114-136i143-165o175-197i218-240o
BnaATIP1-3a	252	141.34	25.01	7	i20-42o57-79i86-108o113-135i142-161o171-193i217-239o
BnaATIP2-1a	249	149.17	28.91	6	o20-42i55-77o97-119i140-162o172-194i215-237o
BnaATIP2-1b	249	151.25	29.12	7	o20-42i55-75o85-107i114-133o137-159i172-194o214-236i
BnaATIP2-1c	248	148.54	28.97	6	o20-42i55-77o97-119i140-162o172-194i215-237o
BnaATIP2-2a	250	142.55	28.3	6	i21-43o58-80i101-123o133-155i167-189o214-236i
BnaATIP2-3a	210	127.58	37.1	6	i13-35o45-67i69-88o103-122i129-151o171-193i
BnaATIP2-3b	251	143.1	28.67	6	i21-43o58-80i101-123o133-155i167-189o214-236i
BnaATIP3-1a	266	131.73	18.89	5	i65-87o107-129i150-172o182-204i225-247o
BnaATIP3-1b	265	128.78	14.72	5	i65-87o107-129i150-172o182-204i225-247o
BnaATIP3-1c	265	130.47	18.43	5	i65-87o107-129i150-172o182-204i225-247o
BnaATIP3-2a	267	131.82	20.55	6	i30-52o67-89i111-133o153-172i179-201o225-247i
BnaATIP3-2b	267	131.03	18.81	6	i25-47o67-89i111-133o153-172i179-201o225-247i
BnaATIP5-1a	258	138.1	25.72	6	i21-43o58-80i87-109o141-163i170-192o219-241i
BnaCNIP1-2a	297	117.01	2.85	6	i57-79o89-111i132-154o178-200i205-227o247-269i
BnaCNIP1-2b	298	121.82	3.3	5	o58-80i85-107o179-201i208-230o250-272i
BnaCNIP2-1a	286	116.15	12.27	5	o48-70i75-97o169-191i198-220o240-262i
BnaCNIP2-1b	286	115.09	12.3	5	o48-70i75-97o169-191i198-220o240-262i
BnaCNIP3-1a	328	117.72	17.7	5	i42-64o74-96i117-139o163-185i192-214o
BnaCNIP3-1b	315	96.53	2.15	5	o60-79i86-108o134-156i186-208o228-250i
BnaCNIP3-1c	334	110.09	15.22	5	o46-65i72-94o166-188i195-217o249-267i
BnaCNIP4-1a	283	133.49	10.76	6	i50-72o77-99i120-142o157-179i186-208o230-252i
BnaCNIP4-1b	283	132.24	13.13	6	i45-67o77-99i120-142o157-179i186-208o230-252i
BnaCNIP4-1c	267	88.05	11.68	4	o49-71i78-100o120-142i214-236o
BnaCNIP4-2a	283	135.07	11.02	6	i48-70o85-104i125-147o162-184i191-213o235-257i
BnaCNIP5-1a	301	120.97	0.54	5	o77-99i106-128o187-209i216-238o261-283i
BnaCNIP5-1b	301	118.19	0.52	5	o77-99i106-128o187-209i216-238o261-283i
BnaCNIP6-1a	305	131.41	0.02	6	o83-102i109-131o157-179i192-214o224-246i266-288o
BnaCNIP7-1a	272	142.39	15.21	6	o46-68i75-97o124-146i159-181o191-213i232-254o
BnaCPIP1-1a	286	130.41	7.5	6	i53-75o90-112i133-155o175-194i207-229o255-277i
BnaCPIP1-2a	286	129.49	7.65	6	i53-75o90-112i133-155o175-194i207-229o255-277i
BnaCPIP1-2b	286	130.15	7.66	6	i53-75o90-112i133-155o175-194i207-229o255-277i
BnaCPIP1-2c	286	129.87	7.74	6	i53-75o90-112i133-155o175-194i207-229o255-277i
BnaCPIP1-3a	324	130.84	0	6	i91-113o128-150i171-193o213-232i245-267o293-315i
BnaCPIP1-3b	286	129.08	11.87	5	o48-70i91-113o128-150i207-229o255-277i
BnaCPIP1-4a	288	130.62	7.68	6	i53-75o90-112i133-155o175-194i207-229o255-277i
BnaCPIP1-4b	286	130.98	7.6	6	i53-75o90-112i133-155o175-194i207-229o255-277i
BnaCPIP1-5a	287	131.51	6.38	6	i54-76o91-113i134-156o176-195i208-230o256-278i
BnaCPIP2-1a	287	139.49	20.52	6	i40-62o82-104i125-147o167-189i202-224o248-270i
BnaCPIP2-1b	287	136.06	20.46	6	i40-62o77-99i120-142o165-187i200-222o248-270i
BnaCPIP2-2a	285	135.35	22.13	6	i38-60o75-97i118-140o163-185i198-220o246-268i
BnaCPIP2-2b	285	135.55	22.12	6	i38-60o75-97i118-140o163-185i198-220o246-268i
BnaCPIP2-4a	260	110.6	7.35	5	o58-80i101-123o143-162i175-197o223-245i
BnaCPIP2-4b	259	108.27	7.34	5	i54-76o96-118i139-161o181-203i224-243o
BnaCPIP2-5a	286	135.81	21.75	6	i39-61o76-98i119-141o164-186i199-221o247-269i
BnaCPIP2-5b	286	135.62	21.74	6	i39-61o76-98i119-141o164-186i199-221o247-269i
BnaCPIP2-6a	288	137.82	22.56	6	o38-60i72-94o119-141i162-184o204-226i247-269o
BnaCPIP2-7a	281	134.46	21.45	6	i39-61o76-98i119-141o161-183i196-218o242-264i
BnaCPIP2-7b	281	131.25	21.59	6	i40-62o72-94i115-137o162-181i194-216o242-264i
BnaCPIP2-7c	254	133.93	35.97	6	i13-35o50-72i92-114o134-156i169-191o215-237i
BnaCSIP1-1a	300	128.51	36.58	6	i13-35o45-67i88-110o130-152i164-186o206-225i
BnaCSIP1-1b	239	128.16	39.08	5	o15-37i42-64o128-150i162-184o204-226i
BnaCSIP1-2a	243	131.21	36.81	6	i12-31o46-68i89-111o135-154i166-188o208-230i
BnaCSIP2-1a	237	127.74	39.41	6	i5-27o42-59i71-93o124-146i167-189o200-222i
BnaCSIP2-1b	237	127.74	39.41	6	i5-27o42-59i71-93o124-146i167-189o200-222i
BnaCSIP2-1c	238	125.17	38.82	6	i11-33o43-60i73-95o123-145i165-187o200-222i
BnaCTIP1-1a	251	152.37	25.58	7	i21-43o58-80i87-109o113-135i142-164o174-196i217-239o
BnaCTIP1-2a	253	154.52	25.29	7	i21-43o58-80i87-109o114-136i143-165o175-197i218-240o
BnaCTIP1-2b	253	154.88	25.42	7	i21-43o58-80i87-109o114-136i143-165o175-197i218-240o
BnaCTIP1-3a	252	141.34	25.01	7	i20-42o57-79i86-108o113-135i142-161o171-193i217-239o
BnaCTIP2-1a	249	150.19	28.98	6	o20-42i55-77o97-119i140-162o172-194i215-237o
BnaCTIP2-1b	275	151.55	15.84	6	i46-68o83-105i112-134o163-185i198-220o240-262i
BnaCTIP2-1c	248	148.29	28.89	6	i21-43o56-78i85-107o137-159i172-194o214-236i
BnaCTIP2-1d	253	152.22	29.72	7	o20-42i55-74o84-106i113-132o142-161i168-190o214-236i
BnaCTIP2-2a	250	149.73	29.05	6	i21-43o58-80i101-123o133-155i167-189o214-236i
BnaCTIP2-3a	250	141.45	28.09	6	i21-43o58-80i101-123o133-155i167-189o214-236i
BnaCTIP2-3b	251	143.3	28.68	6	i21-43o58-80i101-123o133-155i167-189o214-236i
BnaCTIP3-1a	265	128.78	14.72	5	i65-87o107-129i150-172o182-204i225-247o
BnaCTIP3-1b	265	129.89	16.79	5	i65-87o107-129i150-172o182-204i225-247o
BnaCTIP3-1c	266	130.6	17.01	5	i65-87o107-129i150-172o182-204i225-247o
BnaCTIP3-2a	267	130.04	18.03	6	i23-45o68-90i111-133o153-172i179-201o225-247i
BnaCTIP3-2b	267	131.22	19.08	6	i25-47o67-89i111-133o153-172i179-201o225-247i
BnaCTIP4-1a	249	150.01	33.72	7	i20-42o46-68i73-95o105-127i139-158o168-190i211-233o
BnaCTIP5-1a	258	136.5	25.54	6	i21-43o58-80i106-128o141-163i170-192o219-241i

## Sheet: B. oleracea
Gene_ID	Protein Length	ExpAA	First60	TM Helix	Topology
BolCNIP2-1a	286	115.04	12.41	5	o48-70i75-97o169-191i198-220o240-262i
BolCNIP2-1b	286	116.15	12.27	5	o48-70i75-97o169-191i198-220o240-262i
BolCNIP3-1a	323	108.47	15.22	5	o46-65i72-94o166-188i195-217o237-256i
BolCNIP3-1b	328	117.72	17.7	5	i42-64o74-96i117-139o163-185i192-214o
BolCNIP3-1c	301	91.43	12.4	4	i45-67o72-94i172-194o214-236i
BolCNIP4-1a	285	133.49	8.75	6	i52-74o79-101i122-144o159-181i188-210o232-254i
BolCNIP4-1b	283	132.28	13.53	6	i45-67o77-99i120-142o157-179i186-208o230-252i
BolCNIP4-2	278	132.49	13.06	6	i45-67o77-99i120-142o157-179i186-208o230-252i
BolCNIP5-1a	301	120.97	0.54	5	o77-99i106-128o187-209i216-238o261-283i
BolCNIP5-1b	227	124.1	40.75	6	i7-24o34-56i77-99o114-136i143-165o187-209i
BolCNIP6-1	305	131.09	0.02	6	o83-102i109-131o157-179i192-214o224-246i266-288o
BolCNIP7-1	272	142.38	15.21	6	o46-68i75-97o124-146i159-181o191-213i232-254o
BolCPIP1-1	286	130.41	7.5	6	i53-75o90-112i133-155o175-194i207-229o255-277i
BolCPIP1-2a	286	130.15	7.66	6	i53-75o90-112i133-155o175-194i207-229o255-277i
BolCPIP1-2b	286	129.87	7.74	6	i53-75o90-112i133-155o175-194i207-229o255-277i
BolCPIP1-2c	286	130.18	7.49	6	i53-75o90-112i133-155o175-194i207-229o255-277i
BolCPIP1-3a	286	130.89	7.55	6	i53-75o90-112i133-155o175-194i207-229o255-277i
BolCPIP1-3b	211	109.39	28.27	5	o15-37i58-80o100-119i132-154o180-202i
BolCPIP1-4a	290	130.62	7.68	6	i53-75o90-112i133-155o175-194i207-229o255-277i
BolCPIP1-4b	286	130.98	7.6	6	i53-75o90-112i133-155o175-194i207-229o255-277i
BolCPIP1-5	287	131.35	6.4	6	i54-76o91-113i134-156o176-195i208-230o256-278i
BolCPIP2-1a	287	136.06	20.46	6	i40-62o77-99i120-142o165-187i200-222o248-270i
BolCPIP2-1b	287	135.68	20.43	6	i40-62o77-99i120-142o165-187i200-222o248-270i
BolCPIP2-2a	285	135.55	22.12	6	i38-60o75-97i118-140o163-185i198-220o246-268i
BolCPIP2-2b	285	135.35	22.13	6	i38-60o75-97i118-140o163-185i198-220o246-268i
BolCPIP2-2c	285	136.53	22.15	6	i38-60o75-97i118-140o163-185i198-220o246-268i
BolCPIP2-2d	283	135.36	22.12	6	i38-60o75-97i118-140o163-185i198-220o246-268i
BolCPIP2-4a	285	133.09	21.11	6	o40-62i75-97o121-143i164-186o206-228i249-271o
BolCPIP2-4b	285	133.89	21.15	6	i40-62o77-99i126-148o168-187i200-222o248-270i
BolCPIP2-4c	283	132.79	22.37	6	i38-60o75-97i124-146o166-185i198-220o246-268i
BolCPIP2-5a	286	135.62	21.74	6	i39-61o76-98i119-141o164-186i199-221o247-269i
BolCPIP2-5b	252	91.71	21.76	4	i39-61o76-98i119-141o163-185i
BolCPIP2-6	288	137.82	22.56	6	o38-60i72-94o119-141i162-184o204-226i247-269o
BolCPIP2-7a	281	134.46	21.45	6	i39-61o76-98i119-141o161-183i196-218o242-264i
BolCPIP2-7b	281	133.64	21.48	6	i39-61o76-98i119-141o161-183i196-218o242-264i
BolCPIP2-7c	281	131.25	21.59	6	i40-62o72-94i115-137o162-181i194-216o242-264i
BolCSIP1-1a	239	128.16	39.08	5	o15-37i42-64o128-150i162-184o204-226i
BolCSIP1-1b	296	128.49	36.58	6	i13-35o45-67i88-110o130-152i164-186o206-225i
BolCSIP1-2	276	133.07	16.72	6	i42-64o79-101i122-144o168-187i199-221o241-263i
BolCSIP2-1	237	127.74	39.41	6	i5-27o42-59i71-93o124-146i167-189o200-222i
BolCTIP1-1a	251	152.82	25.93	7	i21-43o58-80i87-109o113-135i142-164o174-196i217-239o
BolCTIP1-1b	251	152.95	25.63	7	i21-43o58-80i87-109o113-135i142-164o174-196i217-239o
BolCTIP1-2a	253	154.88	25.42	7	i21-43o58-80i87-109o114-136i143-165o175-197i218-240o
BolCTIP1-2b	253	154.52	25.29	7	i21-43o58-80i87-109o114-136i143-165o175-197i218-240o
BolCTIP1-3	252	143.47	25.2	7	i20-42o57-79i86-108o113-135i142-161o171-193i217-239o
BolCTIP2-1a	275	152.11	20.81	6	i48-70o83-105i112-134o164-186i199-221o241-263i
BolCTIP2-1b	275	151.55	15.84	6	i46-68o83-105i112-134o163-185i198-220o240-262i
BolCTIP2-1c	253	152.22	29.72	7	o20-42i55-74o84-106i113-132o142-161i168-190o214-236i
BolCTIP2-2	250	149.73	29.05	6	i21-43o58-80i101-123o133-155i167-189o214-236i
BolCTIP2-3a	278	138.38	13.41	6	i48-70o85-107i128-150o160-182i194-216o241-263i
BolCTIP2-3b	250	141.45	28.09	6	i21-43o58-80i101-123o133-155i167-189o214-236i
BolCTIP3-1	265	128.78	14.72	5	i65-87o107-129i150-172o182-204i225-247o
BolCTIP3-2	266	131.38	18.1	5	i65-87o107-129i150-172o182-204i225-247o
BolCTIP4-1	249	150.01	33.73	7	i20-42o46-68i73-95o105-127i139-158o168-190i211-233o
BolCTIP5-1	258	137.24	25.74	6	i21-43o58-80i87-109o141-163i170-192o219-241i

## Sheet: B. rapa
Gene_ID	Protein Length	ExpAA	First60	TM Helix	Topology
BrNIP1-2a	297	120.63	3.75	5	o57-79i84-106o178-200i207-229o249-271i
BrNIP1-2b	298	122.45	3.35	5	o58-80i85-107o179-201i208-230o250-272i
BrNIP2-1a	287	126.44	10.72	6	i49-71o76-98i118-140o170-192i199-221o236-258i
BrNIP2-1b	286	123.82	11.86	6	i48-70o75-97i117-139o169-191i198-220o240-262i
BrNIP3-1a	323	108.3	15.3	5	o46-65i72-94o166-188i195-217o237-256i
BrNIP3-1b	337	111.2	2.23	5	o60-79i86-108o180-202i209-231o251-273i
BrNIP4-1a	276	133.77	10.15	6	i53-75o80-99i120-142o157-179i186-208o231-253i
BrNIP4-1b	283	133.61	10.77	6	i50-72o77-99i120-142o157-179i186-208o230-252i
BrNIP5-1a	301	121.98	0.52	5	o77-99i106-128o187-209i216-238o261-283i
BrNIP5-1b	301	117.45	0.47	5	o77-99i106-128o187-209i216-238o261-283i
BrNIP6-1a	305	129.7	0.02	6	o83-102i109-131o157-179i192-214o224-246i266-288o
BrNIP6-1b	305	131.42	0.02	6	o82-101i108-130o157-179i192-214o224-246i266-288o
BrNIP7-1	272	142.48	15.22	6	o46-68i75-97o124-146i159-181o191-213i232-254o
BrPIP1-1a	286	129.26	7.48	6	i53-75o90-112i133-155o175-194i207-229o255-277i
BrPIP1-1b	286	129.28	7.53	6	i53-75o90-112i133-155o175-194i207-229o255-277i
BrPIP1-2a	280	111.76	10.76	5	o48-70i91-113o128-150i202-224o249-271i
BrPIP1-2b	286	130.12	7.01	6	i53-75o90-112i133-155o175-194i207-229o255-277i
BrPIP1-3a	286	131	7.5	6	i53-75o90-112i133-155o175-194i207-229o255-277i
BrPIP1-3b	286	126.94	8.18	6	i53-75o90-112i133-155o175-194i207-229o255-277i
BrPIP1-4	288	130.78	7.66	6	i53-75o90-112i133-155o175-194i207-229o255-277i
BrPIP1-5	287	131.32	6.79	6	i54-76o91-113i134-156o176-195i208-230o256-278i
BrPIP2-1	287	136.07	20.64	6	i40-62o77-99i120-142o165-187i200-222o248-270i
BrPIP2-2a	285	136.83	22.13	6	i38-60o75-97i118-140o163-185i198-220o246-268i
BrPIP2-2b	283	135.38	22.12	6	i38-60o75-97i118-140o163-185i198-220o246-268i
BrPIP2-2c	231	116.19	27.04	5	i21-43o65-87i108-130o150-172i192-214o
BrPIP2-2d	238	113.84	22.14	5	o38-60i73-95o119-141i162-184o199-221i
BrPIP2-4a	283	132.38	22.37	6	i38-60o75-97i124-146o166-185i198-220o246-268i
BrPIP2-4b	285	133.94	21.1	6	i40-62o77-99i126-148o168-187i200-222o248-270i
BrPIP2-4c	260	110.14	7.3	5	o58-80i101-123o143-162i175-197o223-245i
BrPIP2-5a	286	135.64	21.74	6	i39-61o76-98i119-141o164-186i199-221o247-269i
BrPIP2-5b	286	135.9	21.75	6	i39-61o76-98i119-141o164-186i199-221o247-269i
BrPIP2-6	288	137.84	22.55	6	o38-60i72-94o119-141i162-184o204-226i247-269o
BrPIP2-7a	281	131.82	21.66	6	o38-60i73-95o115-137i158-180o200-222i242-264o
BrPIP2-7b	281	134.42	21.45	6	i39-61o76-98i119-141o161-183i196-218o242-264i
BrPIP2-7c	281	133.3	21.5	6	i39-61o76-98i119-141o161-183i196-218o242-264i
BrSIP1-1a	254	128.1	38.22	6	i12-34o44-66i86-108o128-150i162-184o204-226i
BrSIP1-1b	239	128.21	39.06	5	o15-37i42-64o128-150i162-184o204-226i
BrSIP1-2	243	130.87	36.91	6	i12-31o46-68i89-111o135-154i166-188o208-230i
BrSIP2-1a	237	127.66	39.18	6	o15-34i41-58o73-95i123-145o165-187i200-222o
BrSIP2-1b	238	126.42	38.8	6	i11-33o43-60i73-95o123-145i165-187o200-222i
BrSIP2-1c	234	123.87	42.32	5	o15-34i41-60o70-92i162-184o197-219i
BrTIP1-1	251	153.77	26.53	7	o22-44i57-79o84-106i113-135o145-164i171-193o217-239i
BrTIP1-2a	253	154.21	25.29	7	i21-43o58-80i87-109o114-136i143-165o175-197i218-240o
BrTIP1-2b	253	154.52	25.29	7	i21-43o58-80i87-109o114-136i143-165o175-197i218-240o
BrTIP1-3	252	141.34	25.01	7	i20-42o57-79i86-108o113-135i142-161o171-193i217-239o
BrTIP2-1a	248	147.75	28.93	6	i21-43o56-78i85-107o137-159i172-194o214-236i
BrTIP2-1b	249	151.62	29.12	7	o20-42i55-75o85-107i114-133o137-159i172-194o214-236i
BrTIP2-1c	210	120.73	35.75	5	o15-37i49-71o98-120i133-155o175-197i
BrTIP2-2	250	142.55	28.3	6	i21-43o58-80i101-123o133-155i167-189o214-236i
BrTIP2-3a	251	144.46	28.8	6	i21-43o58-80i101-123o133-155i167-189o214-236i
BrTIP2-3b	204	124.9	41.32	5	o10-32i39-61o91-113i126-148o168-190i
BrTIP3-1a	266	131.73	18.89	5	i65-87o107-129i150-172o182-204i225-247o
BrTIP3-1b	265	130.59	18.32	5	i65-87o107-129i150-172o182-204i225-247o
BrTIP3-2a	267	130	17.97	6	i23-45o68-90i111-133o153-172i179-201o225-247i
BrTIP3-2b	267	131.03	18.81	6	i25-47o67-89i111-133o153-172i179-201o225-247i
BrTIP4-1	249	149.59	33.74	7	i20-42o46-68i73-95o105-127i139-158o168-190i211-233o
BrTIP5-1	255	137.28	27.79	6	i21-43o58-80i103-125o140-159i166-188o216-238i

## Sheet: C. grandiflora
Gene_ID	Protein Length	ExpAA	First60	TM Helix	Topology
CgrNIP1-1	299	124.15	0.52	5	o61-83i88-110o182-204i211-233o253-275i
CgrNIP1-2	293	120.83	7.24	5	o53-75i80-102o172-194i201-223o243-265i
CgrNIP2-1	283	121.36	14.96	6	i45-67o72-94i114-136o166-188i195-217o237-254i
CgrNIP3-1	325	124.44	14.46	6	i45-67o77-99i120-142o165-187i196-218o238-256i
CgrNIP4-1	285	134.56	8.32	6	i55-77o81-103i124-146o161-183i190-212o232-254i
CgrNIP4-2	284	132.43	10.55	6	i50-72o77-99i120-142o162-181i188-210o230-252i
CgrNIP5-1	304	117.72	0.42	5	o80-102i109-131o190-212i219-241o264-286i
CgrNIP6-1	306	130.42	0.01	6	o84-103i110-132o158-180i193-215o225-247i267-289o
CgrNIP7-1	275	143.57	13.11	6	o47-69i76-98o125-147i160-182o192-214i234-256o
CgrPIP1-1	286	130.11	7.64	6	i53-75o90-112i133-155o175-194i207-229o255-277i
CgrPIP1-2	286	130.66	7.58	6	i53-75o90-112i133-155o175-194i207-229o255-277i
CgrPIP1-3	286	130.88	7.38	6	i53-75o90-112i133-155o175-194i207-229o255-277i
CgrPIP1-4	287	128.03	6.83	6	i54-76o91-113i134-156o176-195i208-230o256-278i
CgrPIP1-5	287	131.43	6.67	6	i54-76o91-113i134-156o176-195i208-230o256-278i
CgrPIP2-1	246	112.28	20.74	5	i40-62o82-104i125-147o167-189i202-224o
CgrPIP2-2	285	138.27	22.37	6	i38-60o80-102i123-145o165-187i200-222o246-268i
CgrPIP2-3	231	111.89	22.25	5	o38-60i73-95o110-132i144-166o192-214i
CgrPIP2-4	285	134.19	21.05	6	i40-62o77-99i126-148o168-187i200-222o248-270i
CgrPIP2-5	208	90.66	21.71	4	i39-61o76-98i119-141o163-185i
CgrPIP2-6	290	140.1	21.4	6	i40-62o82-104i125-147o167-189i202-224o248-270i
CgrPIP2-7	280	133.1	22.06	6	o37-59i72-94o114-136i157-179o199-221i241-263o
CgrPIP2-8	241	114.16	22.4	5	i36-58o73-95i116-138o158-180i193-215o
CgrSIP1-1	239	131.76	38.99	6	i12-34o44-66i86-108o128-150i162-184o204-226i
CgrSIP1-2	244	125.32	39.99	5	o15-37i44-66o133-155i167-189o209-231i
CgrSIP2-1	237	119.44	37.43	6	o15-34i46-63o73-95i123-145o165-187i200-222o
CgrTIP1-1	251	154.22	25.56	7	i21-43o58-80i87-109o113-135i142-164o174-196i217-239o
CgrTIP1-3	252	138.97	24.97	7	i20-42o57-79i86-108o113-135i142-161o171-193i217-239o
CgrTIP2-1a	256	154.61	29.89	7	o20-42i55-74o84-106i113-135o140-162i169-191o211-233i
CgrTIP2-1b	250	147.93	28.9	6	o20-42i55-77o97-119i140-162o172-194i215-237o
CgrTIP2-3	250	143.93	28.23	6	i20-42o57-79i100-122o137-159i172-194o214-236i
CgrTIP3-1	265	128.91	14.06	5	i65-87o107-129i150-172o182-204i225-247o
CgrTIP3-2	267	131.6	19.17	6	i25-47o67-89i111-133o153-172i179-201o225-247i
CgrTIP4-1	249	149.37	33.81	7	o20-42i49-71o81-100i105-123o133-155i168-190o210-232i
CgrTIP5-1	256	135.18	25.85	6	i21-43o58-80i87-109o141-163i170-192o218-240i

## Sheet: C. rubella
Gene_ID	Protein Length	ExpAA	First60	TM Helix	Topology
CruNIP1-1	298	124.12	1.03	5	o60-82i87-109o181-203i210-232o252-274i
CruNIP1-2	293	121.11	7.24	5	o53-75i80-102o172-194i201-223o243-265i
CruNIP2-1	283	120.83	14.99	6	i45-67o72-94i114-136o166-188i195-217o237-254i
CruNIP3-1	325	123.2	14.46	6	i45-67o77-99i120-142o165-187i196-218o238-256i
CruNIP4-1	285	134.56	8.32	6	i55-77o81-103i124-146o161-183i190-212o232-254i
CruNIP4-2	271	132.76	10.69	6	i50-72o77-99i120-142o162-181i188-210o230-252i
CruNIP5-1	304	117.52	0.42	5	o80-102i109-131o190-212i219-241o264-286i
CruNIP6-1	306	130.2	0.02	6	o84-103i110-132o158-180i193-215o225-247i267-289o
CruNIP7-1	275	143.57	13.11	6	o47-69i76-98o125-147i160-182o192-214i234-256o
CruPIP1-1	343	138.53	8.12	6	i110-132o147-169i190-212o232-251i264-286o312-334i
CruPIP1-2	286	130.66	7.58	6	i53-75o90-112i133-155o175-194i207-229o255-277i
CruPIP1-3	286	130.88	7.38	6	i53-75o90-112i133-155o175-194i207-229o255-277i
CruPIP1-4	287	129.13	6.62	6	i54-76o91-113i134-156o176-195i208-230o256-278i
CruPIP1-5	287	131.43	6.67	6	i54-76o91-113i134-156o176-195i208-230o256-278i
CruPIP2-1	287	134.29	20.74	6	i40-62o82-104i125-147o167-189i202-224o248-270i
CruPIP2-2	285	138.27	22.37	6	i38-60o80-102i123-145o165-187i200-222o246-268i
CruPIP2-3	285	138.36	21.61	6	i39-61o76-98i119-141o161-183i196-218o246-268i
CruPIP2-4	297	135.48	9.92	6	o52-74i87-109o133-155i176-198o218-240i261-283o
CruPIP2-5a	286	135.23	21.71	6	i39-61o76-98i119-141o164-186i199-221o247-269i
CruPIP2-5b	271	117.18	21.71	5	i39-61o76-98i119-141o164-186i199-221o
CruPIP2-6	290	140.1	21.4	6	i40-62o82-104i125-147o167-189i202-224o248-270i
CruPIP2-7	280	133.1	22.06	6	o37-59i72-94o114-136i157-179o199-221i241-263o
CruPIP2-8	278	136.31	22.39	6	i36-58o73-95i116-138o158-180i193-215o239-261i
CruSIP1-1	239	131.76	38.99	6	i12-34o44-66i86-108o128-150i162-184o204-226i
CruSIP1-2	257	134.96	27.63	6	i21-43o53-75i102-124o146-168i180-202o222-244i
CruSIP2-1	237	115.46	37.53	5	o15-34i46-63o73-95i124-146o200-222i
CruTIP1-1	251	154.22	25.56	7	i21-43o58-80i87-109o113-135i142-164o174-196i217-239o
CruTIP1-2	253	148.83	24.91	7	i21-43o58-80i87-109o114-136i143-165o175-197i218-240o
CruTIP1-3	252	138.97	24.97	7	i20-42o57-79i86-108o113-135i142-161o171-193i217-239o
CruTIP2-1a	256	154.61	29.89	7	o20-42i55-74o84-106i113-135o140-162i169-191o211-233i
CruTIP2-1b	250	147.89	28.9	6	o20-42i55-77o97-119i140-162o172-194i215-237o
CruTIP2-2	250	142.81	28.34	6	i21-43o58-80i101-123o133-155i167-189o214-236i
CruTIP2-3	250	143.93	28.23	6	i20-42o57-79i100-122o137-159i172-194o214-236i
CruTIP3-1	265	129.7	15.1	5	i65-87o107-129i150-172o182-204i225-247o
CruTIP3-2	267	130.92	19.82	6	i25-47o67-89i111-133o153-172i179-201o225-247i
CruTIP4-1	249	149.14	33.78	7	o20-42i49-71o81-100i105-123o138-155i168-190o210-232i
CruTIP5-1	256	134.9	25.83	6	i21-43o58-80i87-109o141-163i170-192o218-240i

## Sheet: E. salsugineum
Gene_ID	Protein Length	ExpAA	First60	TM Helix	Topology
EsaNIP1-2	297	123.37	3.06	6	i57-79o89-111i132-154o178-200i207-229o249-271i
EsaNIP2-1	286	109.79	12.7	5	o48-70i75-97o169-191i198-220o240-262i
EsaNIP3-1	323	124.55	15.29	6	i45-67o77-99i120-142o166-188i195-217o237-256i
EsaNIP4-1	283	133.79	10.92	6	i51-73o77-99i120-142o157-179i186-208o230-252i
EsaNIP4-2	283	133.58	11.4	6	i53-75o80-99i120-142o157-179i186-208o230-252i
EsaNIP4-3	284	129.39	12.12	6	i45-67o77-99i120-142o157-179i186-208o230-252i
EsaNIP5-1	301	119.12	0.27	5	o77-99i106-128o189-211i216-238o261-283i
EsaNIP6-1	305	131.78	0.03	6	o83-102i109-131o157-179i192-214o224-246i266-288o
EsaNIP7-1	275	143.39	13.22	6	o47-69i76-98o125-147i160-182o192-214i234-256o
EsaPIP1-1a	286	130.09	7.55	6	i53-75o90-112i133-155o175-194i207-229o255-277i
EsaPIP1-1b	259	110.64	10.16	5	o48-70i90-112o150-167i180-202o228-250i
EsaPIP1-2	286	130.04	7.73	6	i53-75o90-112i133-155o175-194i207-229o255-277i
EsaPIP1-3	286	130.39	7.73	6	i53-75o90-112i133-155o175-194i207-229o255-277i
EsaPIP1-4	286	130.63	7.89	6	i53-75o90-112i133-155o175-194i207-229o255-277i
EsaPIP1-5	287	131.15	6.7	6	i54-76o91-113i134-156o176-195i208-230o256-278i
EsaPIP2-1	287	136.64	20.54	6	i40-62o77-99i120-142o165-187i200-222o248-270i
EsaPIP2-2	285	136.52	22.17	6	i38-60o75-97i118-140o163-185i198-220o246-268i
EsaPIP2-3	284	138.02	22.35	6	i37-59o79-101i122-144o164-186i199-221o245-267i
EsaPIP2-4	285	132.3	20.96	6	i40-62o77-99i126-148o168-187i200-222o248-270i
EsaPIP2-5	286	135.53	21.68	6	i39-61o76-98i119-141o164-186i199-221o247-269i
EsaPIP2-6	290	143.59	20.95	7	o40-62i74-96o101-123i128-150o165-187i200-222o248-270i
EsaPIP2-7	281	131.95	21.58	6	i40-62o72-94i115-137o162-181i194-216o242-264i
EsaPIP2-8	246	109.87	21.58	5	i40-62o72-94i115-137o162-181i194-216o
EsaSIP1-1	277	134.75	19.08	6	i41-63o83-105i125-147o167-189i201-223o243-265i
EsaSIP1-2	242	126.43	37.64	6	i12-31o46-68i89-111o131-153i160-179o207-229i
EsaSIP2-1	237	122.98	39.02	6	o15-34i41-60o80-102i123-145o165-187i200-222o
EsaTIP1-1	251	153.31	25.36	7	i21-43o58-80i87-109o113-135i142-164o174-196i217-239o
EsaTIP1-2	253	155.83	25.25	7	i21-43o58-80i87-109o114-136i143-165o175-197i218-240o
EsaTIP1-3	252	139.33	24.37	7	i20-42o57-79i86-108o113-135i142-161o171-193i217-239o
EsaTIP2-1a	254	153.4	29.82	7	o20-42i55-74o84-106i113-135o139-161i168-190o214-236i
EsaTIP2-1b	277	170.01	29.91	8	i21-38o48-70i83-103o113-135i142-161o165-187i200-222o242-264i
EsaTIP2-2	250	143.18	28.31	6	i21-43o58-80i101-123o133-155i167-189o214-236i
EsaTIP2-3	243	143.46	28.29	6	i21-43o58-80i101-123o133-155i167-189o214-236i
EsaTIP3-1	265	129.09	15.13	5	i65-87o107-129i150-172o182-204i225-247o
EsaTIP3-2	267	130.46	18.57	5	i65-87o107-129i150-169o179-201i225-247o
EsaTIP4-1	249	149.96	33.72	7	i20-42o46-68i73-95o105-127i139-158o168-190i211-233o
EsaTIP5-1	257	133.57	25.96	6	i21-43o58-80i87-109o141-163i170-192o218-235i
