# Supplementary material for: Analysis of aquaporins in Brassicaceae species reveals high-level of conservation and dynamic role against biotic and abiotic stress in canola
Source: Sci Rep. 2017 Jun 5;7:2771. doi: 10.1038/s41598-017-02877-9 (PMC5459863; doi:10.1038/s41598-017-02877-9)
Supplement: Supplementary file 5 — Dataset 4 [file 41598_2017_2877_MOESM5_ESM.xls]

## Sheet: Expression Data
Analysis of aquaporins in Brassicaceae species reveals high-level of conservation and dynamic role against biotic and abiotic stress in canola
Humira Sonah, Rupesh K. Deshmukh, Caroline Labbé, Richard R. Bélanger
Supplementary Dataset 4. Expression of Brassica napus aquaporins across different tissues and conditions. Expression data was obtained from five different studies provided in Supplementary Table 1.
AQPs	LEPR3														Sclerotinia				Seed				Control leaf	Drought leaf	Control root	Drought root
	Westar day 0	Westar day 3 mock	Westar day 3	Westar day 7 mock	Westar day 7	Westar day 11 mock	Westar day 11	Df78 day 0	Df78 day 3 mock	Df78 day 3	Df78 day 7 mock	Df78 day 7	Df78 day 11 mock	Df78 day 11	H2O FPKM	PA23 FPKM	PASs FPKM	Ssp FPKM	2WAP	4WAP	6WAP	8WAP	Control leaf	Drought leaf	Control root	Drought root
BnaAPIP2-2c	142.53	174.15	67.39	443.44	61.56	128.67	97.1	219.08	75	61.76	391.52	232.5	115.99	52.05	98.498	104.631	65.6487	15.0454	139.121	308.32	11.8921	13.9726	6.23914	10.9178	1.88382	4.80739
BnaCPIP2-2b	172.94	202.78	94.69	581.67	80.51	184.07	94.41	359.41	136.05	107.85	668.16	394.19	195.69	83.83	86.4476	87.059	58.1784	15.971	46.3736	173.43	19.0273	5.08094	5.13492	13.2729	13.0851	34.0635
BnaAPIP2-2a	258.85	158.5	63.24	677.31	79.91	82.5	287.01	218.67	66.68	52.53	482.76	501.01	401.09	269.57	254.014	198.982	141.585	41.8455	78.3029	82.3355	2.37841	58.4309	14.9643	22.1091	0.289242	0.679853
BnaCPIP2-2a	84.98	122.29	61.07	478.2	25.29	220.14	44.53	195.88	92.43	73.92	428.88	269.68	169.45	93.9	41.455	45.4565	37.7397	40.9402	167.249	415.181	49.9467	35.5666	3.22408	27.9391	2.20188	7.48919
BnaAPIP2-2b	52.36	26.62	12.23	465	3.47	46.53	46.91	42.31	3.73	3.01	99.96	98.41	40.31	37.85	23.9125	8.33678	11.987	30.1481	7.60223	22.7736	2.37841	5.08094	0.528284	10.4422	0.135297	7.44145
BnaCPIP2-1a	11.29	18.39	10.72	52.75	8.34	15.14	4.73	26.43	20.97	15.78	62.79	41.42	15.99	4.32	4.59837	2.98803	4.01488	0.564367	6.842	8.75909	1.18921	1.27024	0.223387	1.0869	0.137306	0
BnaAPIP2-1a	155.7	201.97	90.6	609.73	35.17	118.98	174.44	368.85	68.37	64.28	598.39	392.9	340.4	193.47	123.479	136.815	64.5794	27.9654	95.0278	36.7882	7.13524	15.2428	10.3404	59.1286	1.57121	0.810094
BnaCPIP2-1b	222.83	235.07	103.86	594.04	52.54	119.23	147.42	351.19	85.17	76.43	599.8	313.57	303.54	120.76	68.1229	67.9327	37.5224	12.1459	3.80111	127.883	2.37841	24.1345	9.69034	39.777	0.638869	0.138613
BnaAPIP2-4c	0	0.2	0	0	0	0	0	0.06	0	0	0	0	0	0	0.0190184	0	0.0247164	0.0466121	3.80111	59.5618	10.7029	1.27024	0	0	0.0715239	0
BnaCPIP2-4b	0.05	0	0	0	0	0	0	0.26	0	0.05	0	0	0	0	0	0	0.0237349	0	0.760223	3.50364	1.18921	1.27024	0	0.284326	0.574692	0
BnaAPIP2-4a	0.43	0	0.3	0	0	0.38	0.14	0	0.18	0.18	0	0	0.07	0	0.0195529	0.0707199	0.0796096	0.17632	9.88289	0.875909	1.18921	1.27024	0.0672815	0	0	0.129604
BnaAPIP2-4b	0.45	0	0.48	0	0.37	0.21	0.03	0.43	0.28	0.17	0	0.03	0.18	0	0.113817	0.0336438	0.0611325	0	0.760223	0.875909	3.56762	1.27024	1.49561	1.64237	6.12856	10.0235
BnaCPIP2-4a	0.24	0.14	0.33	0	1.03	0	0	0.08	0.16	0.15	0.38	0	0.05	0	0.0133304	0	0	0	1.52045	1.75182	3.56762	1.27024	0.405999	0.58792	1.48541	2.96072
BnaAPIP2-5a	0.76	0.25	0.28	0	0	0	0	1.01	0.21	0.42	0.55	0.05	0.04	0.11	0.0328792	0	0.0262162	0	258.476	210.218	500.656	134.645	2.13438	8.73278	18.5257	9.5311
BnaCPIP2-5a	1.88	1.08	0.89	2.22	0.08	0.53	0.1	1.27	0.32	0.41	0.49	0.25	0.25	0.18	0.600391	0.260304	0.346377	0.061608	215.903	82.3355	512.548	287.073	0.851773	8.2768	2.37702	0.70723
BnaAPIP2-5b	0.42	0.11	0.23	0.58	0	0.42	0.35	0.64	0.13	0.09	0.72	0.47	0.15	1.93	0.0225929	0.0524518	0.12562	1.05268	83.6245	118.248	195.03	22.8643	0.282449	17.751	0.434022	0.408061
BnaCPIP2-5b	1.64	1.55	1.44	0.63	0.09	0.94	0.09	1.05	0.82	0.86	2.31	0.44	0.5	0.27	0.0357496	0.0650287	0	0.0821726	12.9238	27.1532	48.7575	11.4321	0.44938	12.9538	0.345268	0.270513
BnaAPIP2-6a	24.41	35.96	27.64	28.54	8.96	31.99	1.54	29.94	33.06	26.67	25.94	15.47	12.16	4.84	5.11696	4.65153	5.00545	1.12008	15.2045	127.007	115.353	2.54047	23.8022	43.6402	61.7514	19.1711
BnaCPIP2-6a	15.24	28.63	27.42	11.34	19.06	29.01	1.3	10.98	31.62	26.4	8.52	6.3	7.7	4.7	4.89741	6.94434	4.19114	1.00829	17.4851	242.627	72.5416	1.27024	29.4983	47.5614	72.5443	16.7125
BnaCPIP2-7c	29.12	8.87	20.38	2.16	0.89	2.31	4.74	8.19	3.76	3.39	3.36	2.47	0.97	5.47	1.28602	1.16721	2.75183	5.58754	28.1282	289.926	128.434	7.62142	0.469403	11.4195	3.63323	3.06427
BnaAPIP2-7a	341.79	241.45	219.2	99.41	99.05	94.99	53.37	178.88	145.47	116.46	90.43	65.09	84.78	60.74	338.274	313.568	259.77	66.059	2979.31	10304.2	4095.63	401.395	58.2455	70.3769	245.654	71.6387
BnaCPIP2-7b	216.92	154.97	114.28	130.62	69.87	69.83	89.93	119.01	86.01	69.92	116.13	78.51	82.66	93.52	302.71	340.824	260.298	82.5413	3176.21	7998.8	2553.23	320.1	51.5591	57.0495	155.62	52.116
BnaAPIP2-7b	234.72	160.15	152.51	104.59	55.33	59.72	14.68	139.98	89.42	66.14	104.58	60.36	25.11	24.05	134.981	109.126	81.6396	27.4068	206.781	1186.86	518.494	698.63	16.5341	25.1701	44.8825	43.5202
BnaCPIP2-7a	193.91	114.68	105.77	52.18	47.44	39.01	7.46	73.03	52.75	38.94	53.93	35.04	12.94	19.53	192.262	140.896	139.933	32.4961	281.282	538.684	265.193	1129.24	8.98761	12.4698	19.4501	13.0387
BnaAPIP1-5a	53.86	37.23	33.78	12.94	14.87	13.43	0.6	45.6	49.21	39.71	15.72	3.56	10.55	1.54	2.12743	1.05161	1.71964	0.409689	450.812	336.349	26.1626	3.81071	1.66805	1.55556	14.1488	32.453
BnaCPIP1-5a	8.71	12.79	7.45	9.98	3.68	7.08	0.46	53.88	63.54	55.72	20.09	3.73	18.35	2.62	3.94238	2.88918	2.45251	1.01418	596.015	148.905	9.51366	3.81071	4.67702	4.06363	27.3786	81.4703
BnaAPIP1-3a	14.98	13.34	10.56	2.92	2.16	3.37	0.91	7.44	8.07	6.02	7.28	2.13	3.2	2.06	7.44809	7.49668	9.13428	1.18303	261.517	1225.4	84.4337	2.54047	2.22834	12.3064	25.8977	7.69683
BnaCPIP1-3a	69.65	40.52	34.99	21.62	15.91	17.18	4.52	44.16	28.88	20.68	41.97	20.92	10.45	6.03	53.9317	42.345	42.3791	10.0347	767.825	1245.54	294.923	11.4321	15.8089	24.218	66.2414	21.6947
BnaCPIP1-3b	4.85	1.96	3.87	1.38	0.72	1.52	0.27	3.14	3.17	2.89	7.93	0.64	2	0.48	1.16819	1.02601	1.18503	0.269975	19.0056	127.007	54.7035	1.27024	1.35605	3.57389	4.16753	3.1346
BnaAPIP1-4b	94.67	120.64	99.76	84.3	45.43	139.65	11.05	110.42	86.78	83.1	110.42	60.24	44.22	23.89	169.198	150.351	129.349	30.7828	813.438	5009.33	2958.75	905.678	23.6651	75.5002	7.46435	3.77886
BnaCPIP1-4b	140.48	162.99	125.87	158.06	49.97	132.6	8.98	131.25	112.6	88.93	148.35	85.39	70.68	37.4	183.321	145.3	74.6336	35.3438	0.760223	1.75182	2.37841	1.27024	0.120879	0.367589	0.0619156	0.116424
BnaAPIP1-4a	52.42	58.84	42.07	156.55	15.82	70.17	74.64	67.76	35.94	31.99	145.65	81.91	97.22	138.02	56.513	55.0014	42.8619	22.0868	368.708	1646.71	332.978	120.672	21.5469	50.6388	35.8754	38.4439
BnaCPIP1-4a	30.12	31.27	26.37	33.64	4.39	22.28	10.52	33.49	19.45	13.95	38.7	16.58	22.43	18.54	21.0657	20.0792	15.8878	6.3429	170.29	1338.39	218.814	27.9452	11.7041	28.0801	14.3398	15.6914
BnaAPIP1-1a	15.71	13.98	7.88	37.13	7.79	13.42	9.79	17.78	6.1	4.81	41.77	27.42	10.55	6.58	15.1099	16.2752	9.61251	5.02802	108.712	80.5837	58.2711	82.5654	6.99547	3.98092	4.27466	1.59577
BnaAPIP1-1c	2.04	2.24	1.91	7.75	1.33	3.17	1.58	2.03	1.44	1.55	7.17	6.49	4.02	1.76	6.73133	7.13771	2.85747	2.3229	9.88289	7.00727	21.4057	19.0535	0.313956	0.106081	0.107208	0
BnaAPIP1-1b	25.45	15.51	12.84	27.26	4.11	11.13	2.41	41.16	25.97	22.97	89.66	33.92	21.94	15.43	9.32721	6.06322	12.0397	2.79068	7.60223	7.00727	66.5956	208.319	0.0583868	0.177553	0	0.0562353
BnaCPIP1-1a	77.59	100.53	46.26	149.46	40.28	57.89	36.13	81.37	56.28	57.73	156.89	100.54	92.35	46.7	73.4152	70.612	48.147	14.7415	294.206	522.918	363.897	113.051	6.25563	2.65172	4.42764	0.602511
BnaAPIP1-2a	144.45	132.44	59.47	603.32	58.57	75.97	95.21	200.63	64.57	51.49	561.31	313.66	207.91	105.55	41.1401	42.9788	33.5608	13.9097	3873.33	1906.85	224.76	50.8094	13.0125	40.2681	23.7767	14.7624
BnaCPIP1-2a	88.22	93.4	37	532.48	49.93	66.32	145.15	165.64	62.29	56.21	526.84	320.06	313.28	183.93	64.9938	68.9156	67.9524	42.1687	2679.02	2150.36	196.219	152.428	13.3825	33.3211	18.66	8.59292
BnaCPIP1-2b	305.5	306.62	198.05	991.38	220.62	355.93	437.44	508.99	194.7	214.16	1108.6	768.99	656.71	524.07	670.521	731.762	546.88	185.564	8097.89	6154.14	2785.12	1003.49	108.94	136.275	112.506	79.914
BnaAPIP1-2c	355.29	386.61	216.84	758.49	142.25	282.18	294.59	562.45	158.39	153.58	859.41	538.64	357.81	272.23	319.521	353.102	194.131	51.6742	3034.05	2912.4	1127.37	602.092	52.9651	78.2578	44.0853	30.5864
BnaAPIP1-2b	454.9	291.14	227.17	650.07	109.41	249.44	141.98	430.68	220.65	145.45	516.17	333.22	447.73	250.49	262.932	238.891	172.256	47.6705	3077.38	2023.35	278.274	97.8082	14.7186	69.7746	21.2568	11.6714
BnaCPIP1-2c	657.5	443.51	315.17	806.33	181.87	330.64	150.71	487.08	308.9	262.98	860.84	479.85	595.58	250.57	448.156	482.895	299.338	85.699	4511.16	4449.62	1084.56	666.874	19.4569	63.509	28.9774	17.8742
BnaANIP7-1a	0	0	0	1.57	0	0.03	0.42	0	0	0	0.07	0	0	0.04	0	0	0.0163379	0.107395	0.760223	0.875909	1.18921	2.54047	0	0	0	0
BnaANIP5-1a	0.15	0.12	0	0	0.09	0.02	1.11	0.88	1.29	1.32	0.55	1.44	1.24	2.25	0.527349	0.358183	0.584114	1.72642	101.87	1218.39	491.143	172.752	0.0942072	0	0.353864	0.362943
BnaCNIP5-1a	0.23	0.4	0.41	0	2.48	0.08	2.98	0.31	0.28	0.5	0.51	0.41	0.62	1.05	4.88282	3.14278	2.93321	3.07146	19.7658	361.751	101.083	39.3773	0.349262	0.501545	0.238528	0.392457
BnaCNIP5-1b	0.41	0.41	0.46	0.63	0.56	0.11	0.26	0.38	0.66	1.31	0.16	0.71	0.3	0.37	0.278985	0.332294	0.156759	0.146508	2.28067	10.5109	11.8921	7.62142	0.210402	0.298585	4.62694	3.98542
BnaANIP5-1b	1.01	1.01	1.17	0.41	1.22	0.35	0.38	0.71	2.4	1.89	0.21	0.95	0.62	0.91	1.13948	1.25337	0.859985	0.489899	4.56134	23.6496	38.0546	17.7833	0.154755	0.0896393	1.26828	0.819789
BnaANIP5-1c	0.04	0.16	0.03	0	0	0	0.05	0.05	0.07	0.04	0.2	0	0.05	0.03	0.0344318	0	0	0.0213403	1.52045	8.75909	104.65	67.3225	0.0283009	0.0286875	0.144961	0.0817742
BnaANIP6-1a	0.8	1.25	0.24	1.33	0.27	0.42	0.13	1.89	0.62	0.83	1.83	1.24	1.84	0.64	0.395165	0.263311	0.118504	0.0425885	3.04089	2.62773	1.18921	1.27024	1.1228	0.739785	0.0575111	0
BnaANIP6-1b	0.12	0.13	0.15	0	0.16	0.14	0.19	1.65	0.51	0.75	2.35	1.39	1.69	0.56	3.15109	2.32279	2.26582	0.61567	3.04089	3.50364	1.18921	1.27024	2.35115	0.893725	0	0
BnaANIP6-1c	9.76	10.21	7.65	16.82	4.69	6.1	2.12	6.74	5.09	5.11	12.02	5.69	5.49	2.31	7.18118	6.86621	5.12849	1.69329	76.0223	232.992	89.1905	2.54047	11.3471	4.88836	0.0581211	0.0546446
BnaCNIP6-1a	7.48	7.53	4.03	10	4.43	3.51	1.21	13.09	7.16	5.95	11.01	10.25	13.19	5.69	3.42333	1.76443	1.56179	0.821188	62.3383	127.883	72.5416	1.27024	2.67121	1.05953	0	0
BnaCNIP4-1b	0	0	0	0	0	0	0	0	0	0	0	0	0	0	0	0	0	0	9.88289	38.54	1.18921	1.27024	0	0	0	0
BnaCNIP4-2a	0	0	0	0	0	0	0	0	0	0	0	0	0	0	0	0	0	0	3.04089	0.875909	1.18921	1.27024	0.0271746	0.275458	0.0278384	0.0261733
BnaANIP4-1b	0	0	0	0	0	0	0	0	0	0	0	0	0	0	0	0	0	0	0.760223	0.875909	1.18921	1.27024	0	0	0	0
BnaANIP3-1b	0	0	0	0	0	0	0.03	0	0	0	0	0	0	0	0.0369929	0	0	0.0684326	0.760223	12.2627	1.18921	1.27024	0	0	0	0
BnaCNIP3-1b	0	0	0	0	0	0	0	0	0	0	0	0	0	0	0	0	0	0.077355	0.760223	0.875909	2.37841	3.81071	0	0	0	0
BnaCNIP3-1a	0.11	0.31	0.08	0	0	0.16	0.03	0.19	0.11	0.04	0.4	0	0.37	0.23	0.153173	0.167445	0.0442912	0.131958	28.8885	63.9414	204.544	205.778	0.460118	0.991106	0.206219	0.415466
BnaANIP1-2a	1.58	1.68	1.61	0.97	2.48	1.66	1.38	0.5	1.33	0.89	0.59	1.61	0.76	1.11	10.6061	15	6.03268	7.43452	80.5836	16.6423	51.1359	142.266	0.293792	0.0425435	0.0429954	0.0404237
BnaCNIP1-2a	1.4	0.47	0.46	0.62	1.16	0.76	2.38	0.56	0.68	1.03	0.45	1.18	0.55	2.38	5.29809	7.67317	5.91039	14.8268	41.052	50.8027	51.1359	210.859	0.0418244	0.0423956	0	0
BnaANIP1-2b	3.18	0.98	1.42	1.25	1.14	0.39	1.15	1.46	1.19	0.52	0.85	0.71	0.68	1.41	5.37735	8.27569	4.32733	10.2208	36.4907	318.831	136.759	97.8082	0.393157	0.841334	0.0895022	0
BnaCNIP1-2b	4.12	1.01	1.04	1.07	3.09	0.35	4.86	0.94	0.97	0.96	0.32	0.76	1.72	3.18	6.37141	9.71427	7.47329	12.3979	114.033	286.422	371.033	1488.72	1.62326	5.31338	1.55898	0.618864
BnaCNIP2-1b	0	0	0	0	0	0	0.03	0	0.02	0	0	0	0.06	0	0.01436	0	0	0	0.760223	0.875909	1.18921	2.54047	0	0.0829182	0	0
BnaATIP5-1a	0.05	0	0	0	0	0	0	0.06	0	0	0	0	0	0	0.291132	0.0950349	0.0733109	0	0.760223	0.875909	1.18921	2.54047	0	0	0	0
BnaATIP2-1a	179.54	63.1	69.15	57.91	10.95	21.42	3.22	42.89	45.72	31.71	36.34	15.3	9.09	1.87	11.1424	6.18142	13.6891	1.65934	0.760223	1.75182	1.18921	1.27024	1.17114	9.12217	47.8634	12.3484
BnaCTIP2-1a	110.26	30.15	42.6	36.72	5.61	5.15	4.54	31.63	26.06	20.99	22.78	13.64	5.18	2.5	18.1509	10.4605	16.8413	4.73055	27.368	180.437	132.002	140.996	0.357253	2.1728	9.63746	2.58067
BnaATIP2-1c	383.73	119.1	115.58	26.68	23.81	25.01	0.53	54.69	54.67	35.41	11.4	8.81	0.76	1.08	68.8996	43.2388	45.666	14.4158	9.88289	530.801	2.37841	1.27024	0.054334	1.1566	22.2088	4.39587
BnaCTIP2-1c	156.76	67.15	71.2	47.29	18.24	20.2	2.85	67.15	29.07	21.56	47.15	21.34	5.67	2.58	6.29137	3.8276	11.0955	3.17483	28.1282	39.4159	1.18921	1.27024	0.175267	0.473761	3.95005	0.675233
BnaATIP2-1b	316.92	129.6	173.04	4.89	19.9	1.96	0.04	72.59	104.82	53.21	3.19	0.59	0.1	0	33.082	15.994	18.0286	6.02212	0.760223	102.481	1.18921	1.27024	0.06256	0.253658	0.448616	0.180764
BnaCTIP2-1b	270.48	88.65	72.16	2.01	14.64	0.75	0.17	31.51	44.75	28.47	5.24	0.69	0.11	0	48.0244	26.5112	24.009	13.5822	0.760223	47.2991	2.37841	1.27024	0.0609366	0	1.2485	2.93456
BnaCTIP2-1d	113.88	2.34	16.72	0	8.26	1.29	0.14	1.14	17.7	14	0.4	0.59	0	0.16	2.42521	1.32133	3.58339	0.989559	0.760223	1.75182	1.18921	1.27024	0	0	0.083374	0
BnaATIP2-2a	0.08	0.31	0.28	7.22	0.42	0.4	1.42	0.08	0.1	0.18	16.31	5.74	4.96	1.18	0.276829	0.173109	0.0919291	0.0552727	6.08178	102.481	1.18921	3.81071	0	0	0	0
BnaCTIP2-2a	0.22	0.33	0.21	4.17	1.24	0.17	0.48	0.1	0.78	0.72	1.59	0.37	0.87	0.17	0.431769	0.197067	0.216598	0.147714	0.760223	0.875909	1.18921	1.27024	0	0	0.0863673	0
BnaATIP2-3a	0	0	0	0	0	0	0.25	0	0	0	0.13	0.13	0	0	0	0.0997573	0	0	3.80111	0.875909	1.18921	1.27024	0.0715303	0.124298	0.240769	0.127947
BnaCTIP2-3a	0.05	0	0	1.45	0	0	0.75	0	0	0	0.09	0.16	0	0	0	0.028504	0	0	3.04089	0.875909	1.18921	1.27024	0	0	0	0
BnaCTIP4-1a	2.6	5.12	2.75	1.7	1.62	1.63	0.1	6.9	6.74	6.68	3.22	2.54	1.78	0.78	3.7178	2.31958	1.56803	0.599076	1.52045	0.875909	3.56762	1.27024	0.739063	0.681052	0.550629	0.129424
BnaATIP1-2a	491.97	420.4	421.31	316.69	119.83	339.53	21.99	536.4	474.64	373.64	430.45	269.33	183.76	99.61	398.205	293.008	295.12	98.5204	49.4145	15.7664	1.18921	6.35118	35.7068	60.5507	93.4223	57.6951
BnaCTIP1-2a	443.54	336.7	346.65	333.66	70.73	442.78	30.74	179.37	78.95	62.42	112.16	121.5	100.1	92.79	292.85	174.577	208.017	63.963	469.057	65.6932	1.18921	10.1619	2.68052	66.5973	128.613	49.3165
BnaATIP1-2b	402.11	178.97	140.05	205.65	49.24	82.16	36.69	147.75	85.5	63.03	189.2	127.48	63.83	47.95	95.5706	56.5803	72.9166	21.6117	5.32156	42.0436	1.18921	1.27024	2.06716	11.3025	73.4763	37.0445
BnaCTIP1-2b	246.78	156.97	115.29	161.83	56.95	91.29	38.67	130.19	94.03	75.24	166.5	107.01	56.19	46.89	169.218	97.465	95.5489	31.8198	4.56134	0.875909	1.18921	1.27024	3.60165	8.93152	48.6239	25.8311
BnaCTIP1-1a	63.61	52.63	31.46	107.65	18.66	23.14	22.57	86.2	22.74	20.58	105.36	59.5	42.3	23.63	12.6069	10.1227	8.2615	5.99185	780.749	1115.91	152.219	86.3761	4.37635	61.472	54.847	35.5272
BnaATIP1-1a	470.98	469.75	210.51	538.62	131.92	136.44	164.1	802.04	202.22	198.39	938.05	658.35	338.45	203.28	63.7672	40.548	51.8047	19.5899	330.697	5753.85	397.195	5.08094	12.2649	174.831	222.942	86.7516
BnaATIP1-1b	366.66	347.49	211.69	672.06	106.22	145.52	133.95	323.12	90.28	55.71	476.75	224	180.86	74.53	63.6067	44.9281	69.9297	25.7689	46.3736	804.961	79.6769	1.27024	0	0.302151	0.15268	0.071774
BnaATIP1-3a	0.08	0.15	0	0	0	0.03	0	0.04	0.04	0	0	0.17	0.11	0	0.274944	0.254184	0.112362	0.0165534	0.760223	0.875909	1.18921	1.27024	0	0	0.103171	0
BnaATIP3-1c	0	0	0.03	1.4	0	0	0	0	0	0	0.1	0.13	0	0.03	0.0362899	0.0299564	0.0649293	0	0.760223	1469.78	4425.04	5394.69	0.168174	0.596649	0.430705	1.05285
BnaCTIP3-1b	0	0	0.05	0.78	0	0	0	0	0	0.04	0	0	0	0	0	0	0	0	0.760223	695.472	4228.82	8999.62	0	0.084061	0	0.159745
BnaATIP3-1a	0	0	0.06	0	0	0	0	0.13	0.05	0.22	0.28	0	0.06	0.03	0.104148	0.0270305	0.0975171	0	0.760223	13.1386	694.497	920.921	0	0	0	0.278196
BnaCTIP3-1c	0	0	0	0	0	0	0	0	0	0	0	0.05	0	0	0	0.0626741	0	0	0.760223	319.707	4828.18	8541.07	0	0	0	0
BnaATIP3-1b	0	0	0	0	0	0	0	0	0.02	0	0.06	0	0	0	0	0	0	0	0.760223	1090.51	4948.29	16226	0	0.144692	0.438687	0.343706
BnaCTIP3-1a	0	0	0	0	0	0	0	0	0.02	0	0	0	0	0	0	0	0	0	0.760223	1274.45	8338.72	13605.5	0.990023	2.59249	5.4091	1.58924
BnaATIP3-2a	0.58	0.53	0.24	1.36	0.54	0.61	0.44	0.05	0.09	0.15	0.7	0.21	0.24	0.28	4.78098	5.67502	2.88361	2.32356	0.760223	169.926	1432.99	3463.93	0	0	0	0
BnaCTIP3-2a	0.77	0.15	0.38	1.33	1.19	0.79	1.15	0.83	0.79	1.16	1.17	1.11	0.67	1.23	8.99963	12.6901	6.06985	4.69974	0.760223	529.925	3273.89	8825.6	0	0.206769	0	0.0654887
BnaATIP3-2b	0	0	0	0.69	0.11	0.09	0.03	0.06	0	0	0	0.1	0.04	0	0	0.0467725	0.0383185	0	0.760223	192.7	3348.81	12057.1	0.0676597	0	0	0
BnaCTIP3-2b	0.06	0.13	0	0	0	0.03	0	0	0.13	0	0	0.02	0	0.09	0.0320447	0	0.0324166	0	1.52045	25.4014	1745.76	11057.4	0.0682351	0.138334	0	0
BnaASIP2-1a	3.73	3.29	3.23	2.52	15.56	2.09	25.43	3.23	5.63	9.09	2.23	7.16	20.84	24.03	14.4134	16.4933	18.7357	20.8503	379.351	287.298	85.6229	17.7833	3.16837	6.16112	5.49793	2.42884
BnaCSIP2-1c	3.64	3.11	1.77	1.4	6.69	3.1	20.98	3.94	5.21	8.13	4.82	9.74	22.22	17.58	12.8245	16.9839	18.3597	18.217	310.171	151.532	76.1093	27.9452	4.21427	7.22924	7.30604	3.62185
BnaCSIP2-1b	0.53	1.01	0.35	0.7	0.26	1.05	0.21	1.02	1.15	1.34	1.31	0.61	1.42	1.05	1.86311	1.75016	1.48279	0.645157	50.1747	144.525	91.5689	10.1619	2.61369	2.43311	4.26219	1.79813
BnaASIP1-2a	1.72	0.12	1.07	1.6	0.41	0.13	2.92	0.73	0.2	0.54	0.22	0.85	0.57	4.99	0.163825	0.209449	4.62266	30.416	399.117	143.649	46.3791	20.3238	0.0444505	0.0901152	2.68664	5.18032
BnaCSIP1-2a	0.07	0	0.34	0.73	0.21	0.35	6.54	0.2	0.04	0.03	0	0.48	0.2	2.67	0.0688927	0.0428633	2.91295	28.1572	130.758	27.1532	5.94604	15.2428	0	0.213906	2.16179	6.14826
BnaASIP1-1b	8.34	7.29	9.95	0.36	11.83	3.18	6.68	3.65	14.52	12.56	1.47	2.23	2.75	3.27	11.0143	10.4116	10.1182	6.74829	1185.95	521.166	362.708	82.5654	7.6418	8.47892	12.0953	11.5376
BnaCSIP1-1b	7.43	5.8	8.69	2.59	13.48	5.75	6.19	6.27	10.16	7.84	3.81	3.54	5.33	4.33	14.3872	13.7794	11.3733	5.35899	0.760223	0.875909	1.18921	1.27024	9.30435	4.39885	6.40464	4.67556
BnaASIP1-1a	4.2	5.12	4.34	3.9	4.82	3.53	5.58	4.74	6.24	4.11	3.16	3.26	4.67	4.84	3.5135	3.46888	3.20797	6.82165	1052.91	1055.47	338.924	143.537	3.14868	2.94345	5.01759	5.08813
BnaCSIP1-1a	4.56	5.21	5.42	3.46	6.06	3.21	9.47	1.81	4.19	4.26	2.19	3.38	4.15	6.39	12.5922	15.2992	14.0184	16.1634	274.44	6.13137	148.651	176.563	3.37888	3.72286	5.6248	6.06658

## Sheet: L.maculans-data
Analysis of aquaporins in Brassicaceae species reveals high-level of conservation and dynamic role against biotic and abiotic stress in canola
Humira Sonah, Rupesh K. Deshmukh, Caroline Labbé, Richard R. Bélanger
Supplementary Dataset 4. Details of analysis of variance (ANOVA) showing P-values, F-ratio and significance for the expression level of each of Brassica napus aquaporin genes in susceptible and resistant genotypes after inoculation with Leptosphaeria maculans. Analyzed expression data was obtained from bioproject PRJNA311316 and GEO GSM2057885 . The data was analysed by Mev software and significa…
Susceptible
Original row	Gene ID	Gene Name	Group1 mean(0 hour)	Group1 std.dev	Group2 mean( 3dpi)	Group2 std.dev	Group3 mean (7 dpi)	Group3 std.dev	Group4 mean (11 dpi)	Group4 std.dev	F ratio	SS(Groups)	SS(Error)	df (Groups)	df (Error)	Raw p value	Adj. p value	Significant
1	BnaA01g09720D	BnaANIP1-2a	1.57667	0.709953	1.61333	1.07449	2.47667	1.24841	1.37333	0.431432	0.844191	2.15473	6.80647	3	8	0.507196	0.507196	no
2	BnaA01g28120D	BnaATIP2-1a	179.537	67.005	69.1533	9.17713	10.9533	5.65765	3.22333	0.93874	17.2539	59613.7	9213.56	3	8	0.000747	0.000747	yes
3	BnaA01g33700D	BnaASIP1-1a	4.2	0.468935	4.34333	0.475009	4.82333	0.327465	5.58	0.704486	4.42849	3.48433	2.09813	3	8	0.0410266	0.0410266	no
4	BnaA01g35340D	BnaATIP2-2a	0.743333	0.44456	0.613333	0.470142	0.753333	0.53454	1.42	0.357911	1.90947	1.19223	1.665	3	8	0.206566	0.206566	no
5	BnaA02g06180D	BnaAPIP2-4a	0.76	0.415692	0.63	0.32909	1	0	0.476667	0.454569	1.20776	0.4418	0.975467	3	8	0.367544	0.367544	no
6	BnaA02g16380D	BnaATIP3-1a	1	0	0.396667	0.522717	1	0	1	0	3.99671	0.819025	0.546467	3	8	0.0519902	0.0519902	no
7	BnaA02g19440D	BnaANIP6-1a	0.796667	0.524436	0.576667	0.368284	0.606667	0.352326	0.463333	0.466083	0.305705	0.172425	1.50407	3	8	0.820751	0.820751	no
8	BnaA02g22030D	BnaANIP5-1a	0.483333	0.448813	1	0	0.426667	0.496924	1.11	0.3751	2.49653	1.10297	1.17813	3	8	0.133811	0.133811	no
9	BnaA02g25440D	BnaATIP2-3a	1	0	1	0	1	0	0.583333	0.38527	3.50887	0.390625	0.296867	3	8	0.0691268	0.0691268	no
10	BnaA02g28130D	BnaATIP1-2a	491.973	28.9088	421.313	56.9847	119.83	14.2419	21.99	1.13715	145.621	468219	8574.2	3	8	2.56e-07	2.56e-07	yes
11	BnaA02g36290D	BnaANIP6-1b	0.123333	0.0493288	0.156667	0.150444	0.83	0.294449	0.52	0.461303	4.12649	1.00449	0.649133	3	8	0.0483484	0.0483484	no
12	BnaA03g08820D	BnaAPIP2-4b	0.443333	0.046188	0.48	0.104403	0.71	0.262107	0.7	0.519615	0.681577	0.1798	0.703467	3	8	0.587707	0.587707	no
13	BnaA03g17020D	BnaAPIP2-2a	258.853	81.5347	63.24	29.9457	79.9133	7.71736	287.007	6.82878	21.4766	123235	15301.7	3	8	0.00035	0.00035	yes
14	BnaA03g17030D	BnaAPIP2-2b	52.36	40.0312	12.2333	1.51925	3.47333	1.3499	46.9067	4.91636	4.41209	5396.42	3261.6	3	8	0.0413872	0.0413872	no
15	BnaA03g18300D	BnaAPIP2-6a	24.4033	10.9988	27.6367	7.04324	8.95667	3.83696	1.54	0.471487	10.0081	1392.58	371.052	3	8	0.00439641	0.00439641	yes
16	BnaA03g21210D	BnaAPIP1-2a	144.45	82.869	59.4667	15.4314	58.5667	11.0593	95.21	1.9776	2.71638	14732.9	14463.2	3	8	0.114907	0.114907	no
17	BnaA03g24370D	BnaANIP5-1b	1.01	0.410731	1.16667	0.617198	1.55	0.480729	0.71	0.262107	1.72731	1.10042	1.69887	3	8	0.238424	0.238424	no
18	BnaA03g27130D	BnaAPIP1-4a	52.4167	21.3028	42.0633	13.9817	15.8233	1.25189	74.6367	5.46712	10.5009	5361.42	1361.51	3	8	0.00378864	0.00378864	yes
19	BnaA03g34110D	BnaATIP2-1b	316.92	117.049	173.037	54.1731	19.9	2.27488	0.71	0.502295	15.7704	196821	33281.1	3	8	0.00101268	0.00101268	yes
20	BnaA03g43810D	BnaANIP1-2b	3.18	1.28561	1.42667	0.368284	1.13333	0.732143	1.15	0.226495	4.86024	8.66009	4.75153	3	8	0.0327943	0.0327943	no
21	BnaA03g45950D	BnaAPIP1-5a	53.8633	4.04101	33.7767	12.9328	14.8767	4.42183	0.6	0.285132	31.6016	4816.61	406.444	3	8	8.74e-05	8.74e-05	yes
22	BnaA04g00710D	BnaAPIP1-1a	15.7133	6.92821	7.88333	0.947752	7.78667	2.10155	9.79333	2.35139	2.83583	125.154	117.688	3	8	0.106012	0.106012	no
23	BnaA04g08310D	BnaANIP4-1a	1	0	1	0	1	0	1	0	NaN	0	0	3	8	NaN	NaN	no
24	BnaA04g26560D	BnaAPIP1-2b	454.903	37.7802	227.163	66.9968	109.403	6.12276	141.987	7.40507	48.4896	218503	12016.5	3	8	1.78e-05	1.78e-05	yes
25	BnaA04g27980D	BnaANIP4-1b	1	0	1	0	1	0	1	0	NaN	0	0	3	8	NaN	NaN	no
26	BnaA05g05230D	BnaAPIP1-2c	355.293	117.421	216.843	89.124	142.243	19.9006	294.597	10.5838	4.63446	77298.8	44477.7	3	8	0.0368131	0.0368131	no
27	BnaA05g07300D	BnaAPIP2-2c	142.527	49.4927	67.3867	32.9303	61.5633	5.01079	97.1	1.45041	4.61771	12333.2	7122.28	3	8	0.037135	0.037135	no
28	BnaA05g09450D	BnaANIP2-1a	1	0	1	0	1	0	1	0	NaN	0	0	3	8	NaN	NaN	no
29	BnaA05g09470D	BnaANIP2-1b	1	0	1	0	1	0	1	0	NaN	0	0	3	8	NaN	NaN	no
30	BnaA05g16540D	BnaANIP3-1a	1	0	1	0	1	0	1	0	NaN	0	0	3	8	NaN	NaN	no
31	BnaA05g16550D	BnaANIP3-1b	1	0	1	0	1	0	0.693333	0.531162	1	0.2116	0.564267	3	8	0.441099	0.441099	no
32	BnaA05g23460D	BnaATIP2-1c	383.733	194.747	115.58	38.1767	23.8167	3.45626	0.53	0.0173205	9.40432	277868	78791.5	3	8	0.00531708	0.00531708	yes
33	BnaA05g31180D	BnaANIP7-1a	1	0	1	0	1	0	0.756667	0.547205	0.593232	0.133225	0.598867	3	8	0.63676	0.63676	no
34	BnaA05g37440D	BnaASIP1-1b	8.34333	2.7841	9.95	6.62511	11.8367	1.6163	6.68333	1.32266	1.04147	43.7459	112.01	3	8	0.425166	0.425166	no
35	BnaA06g12030D	BnaATIP3-2a	0.58	0.45	0.573333	0.395137	0.876667	0.107858	0.44	0.167033	1.025	0.306092	0.796333	3	8	0.431414	0.431414	no
36	BnaA06g17390D	BnaATIP5-1a	0.72	0.484974	1	0	1	0	1	0	1	0.1764	0.4704	3	8	0.441099	0.441099	no
37	BnaA06g32840D	BnaATIP1-2b	402.117	130.672	140.047	39.2536	49.2367	5.30619	36.6933	4.48266	18.5287	259369	37328.5	3	8	0.000585	0.000585	yes
38	BnaA06g40020D	BnaATIP2-3b	1	0	1	0	1	0	1	0	NaN	0	0	3	8	NaN	NaN	no
39	BnaA07g16310D	BnaANIP5-1c	0.706667	0.508068	0.7	0.519615	1	0	0.716667	0.490748	0.333882	0.192558	1.53793	3	8	0.801434	0.801434	no
40	BnaA07g16510D	BnaAPIP2-5a	0.763333	0.202073	0.28	0.02	1	0	1	0	33.5271	1.03683	0.0824667	3	8	7.03e-05	7.03e-05	yes
41	BnaA07g17050D	BnaASIP2-1a	3.72667	0.338575	3.23	1.4698	15.5567	5.00314	25.4267	0.997262	47.8127	1014.86	56.6018	3	8	1.88e-05	1.88e-05	yes
42	BnaA07g22790D	BnaATIP3-1b	1	0	1	0	1	0	1	0	NaN	0	0	3	8	NaN	NaN	no
43	BnaA07g30640D	BnaATIP3-1c	1	0	0.693333	0.531162	1	0	1	0	1	0.2116	0.564267	3	8	0.441099	0.441099	no
44	BnaA07g35330D	BnaANIP6-1c	9.76333	2.82879	7.65333	2.44371	4.69	1.47482	2.12667	0.713045	8.06887	100.804	33.3146	3	8	0.00838374	0.00838374	yes
45	BnaA08g07040D	BnaANIP3-1c	1	0	1	0	1	0	0.736667	0.456107	1	0.156025	0.416067	3	8	0.441099	0.441099	no
46	BnaA08g10860D	BnaAPIP2-7a	341.797	127.988	219.197	67.2494	99.0467	7.8247	53.3733	5.90221	9.57956	150874	41999	3	8	0.00502694	0.00502694	yes
47	BnaA09g33720D	BnaAPIP2-1a	155.7	93.907	90.6033	38.5638	35.1733	3.74706	174.437	1.74809	4.70901	36457.6	20645.6	3	8	0.0354217	0.0354217	no
48	BnaA09g34600D	BnaAPIP2-5b	0.42	0.235797	0.563333	0.378197	1	0	0.686667	0.419563	1.95406	0.549092	0.749333	3	8	0.199568	0.199568	no
49	BnaA09g36250D	BnaASIP2-1b	1	0	1	0	1	0	1	0	NaN	0	0	3	8	NaN	NaN	no
50	BnaA09g39170D	BnaAPIP1-1b	25.4533	6.34524	12.8333	3.94971	4.11	1.79703	2.41333	0.152752	22.5526	999.897	118.23	3	8	0.000294	0.000294	yes
51	BnaA09g44820D	BnaATIP3-2b	1	0	1	0	0.78	0.381051	0.693333	0.531162	0.684243	0.2193	0.854667	3	8	0.586286	0.586286	no
52	BnaA09g51590D	BnaATIP1-3a	0.41	0.51098	1	0	1	0	1	0	3.99962	0.783225	0.5222	3	8	0.0519049	0.0519049	no
53	BnaA09g51960D	BnaAPIP1-4b	94.6667	14.5929	99.7567	24.2442	45.4267	8.84419	11.0533	0.574224	24.3872	16082.4	1758.56	3	8	0.000223	0.000223	yes
54	BnaA10g00360D	BnaAPIP1-3a	14.9767	9.3892	10.5567	6.35359	2.15667	0.0585947	0.913333	0.452806	4.24727	410.074	257.467	3	8	0.0452398	0.0452398	no
55	BnaA10g13480D	BnaAPIP2-4c	1	0	1	0	1	0	1	0	NaN	0	0	3	8	NaN	NaN	no
56	BnaA10g16540D	BnaASIP1-2a	1.71333	0.860775	1.07	0.580259	0.74	0.242487	2.92	0.196723	9.44667	8.32583	2.35027	3	8	0.00524508	0.00524508	yes
57	BnaAnng11630D	BnaAPIP2-7b	234.717	115.152	152.503	78.699	55.3333	4.84406	14.6767	1.02198	6.0297	88084.6	38955.9	3	8	0.0188919	0.0188919	no
58	BnaAnng22640D	BnaATIP1-1a	470.98	24.2673	210.507	69.5178	131.923	21.231	164.107	2.13327	48.7229	214756	11753.9	3	8	1.75e-05	1.75e-05	yes
59	BnaAnng23190D	BnaAPIP1-1c	2.04	1.08513	1.91333	0.995707	1.66333	0.57709	1.58	0.251197	0.21445	0.412558	5.13013	3	8	0.883659	0.883659	no
60	BnaAnng24130D	BnaATIP1-1b	366.66	82.7229	211.693	96.7865	106.223	10.8975	133.947	10.4083	9.97302	122951	32875.6	3	8	0.00444423	0.00444423	yes
61	BnaC01g03410D	BnaCPIP2-7a	193.913	81.4986	105.77	46.9327	47.4433	5.71061	7.45333	1.58973	8.85798	58993.1	17759.7	3	8	0.0063665	0.0063665	yes
62	BnaC01g11410D	BnaCNIP1-2a	1.4	0.720833	0.46	0.295127	1.49667	0.485421	2.37667	1.04548	3.80781	5.52713	3.87073	3	8	0.0579206	0.0579206	no
63	BnaC01g40230D	BnaCSIP1-1a	4.55667	0.973362	5.42333	1.74772	6.05667	1.75762	9.47333	0.43981	7.63963	41.739	14.5693	3	8	0.00981867	0.00981867	yes
64	BnaC01g41690D	BnaCTIP2-2a	0.89	0.190526	0.543333	0.414769	1.24	0.964365	0.816667	0.379781	0.769802	0.740492	2.56513	3	8	0.54249	0.54249	no
65	BnaC01g44580D	BnaCTIP2-1a	110.26	44.7938	42.6033	4.52339	5.60667	1.29639	4.53667	0.144684	14.5546	22144.6	4057.29	3	8	0.00132419	0.00132419	yes
66	BnaC02g29210D	BnaCNIP5-1a	0.233333	0.200333	0.746667	0.379781	2.48	2.81169	2.97667	0.123423	2.59845	15.7957	16.2104	3	8	0.124607	0.124607	no
67	BnaC02g36210D	BnaCTIP1-2a	443.537	18.5187	346.653	35.1724	70.7333	4.6606	30.7433	2.20219	308.91	372223	3213.21	3	8	1.32e-08	1.32e-08	yes
68	BnaC02g46870D	BnaCTIP2-3a	0.713333	0.496521	1	0	1	0	0.75	1.0655	0.210373	0.218025	2.76367	3	8	0.886445	0.886445	no
69	BnaC03g11160D	BnaCPIP2-4a	0.24	0.052915	0.326667	0.123423	1.02667	1.11168	1	0	1.71314	1.61103	2.50773	3	8	0.241143	0.241143	no
70	BnaC03g21800D	BnaCPIP2-6a	15.2467	3.10389	27.4233	7.95466	19.0533	4.74102	1.3	0.554346	14.8904	1068.7	191.391	3	8	0.00122743	0.00122743	yes
71	BnaC03g25510D	BnaCPIP1-2a	88.2167	59.9002	36.9967	9.53542	49.9333	3.95011	145.15	12.4452	7.34163	21195.9	7698.9	3	8	0.0109981	0.0109981	no
72	BnaC03g28980D	BnaCNIP5-1b	0.406667	0.0404145	0.456667	0.38553	0.89	0.36756	0.596667	0.349619	1.38772	0.424225	0.8152	3	8	0.315133	0.315133	no
73	BnaC03g32130D	BnaCPIP1-4a	30.1233	3.84631	26.3733	11.3156	4.38667	0.664028	10.52	1.03087	12.6998	1374.82	288.681	3	8	0.00207095	0.00207095	yes
74	BnaC03g39560D	BnaCTIP2-1b	270.483	163.534	72.1667	19.2625	14.64	2.41398	0.5	0.449333	6.87017	139741	54240.8	3	8	0.0132493	0.0132493	no
75	BnaC03g54990D	BnaCSIP2-1a	1	0	1	0	1	0	1	0	NaN	0	0	3	8	NaN	NaN	no
76	BnaC03g65520D	BnaCPIP2-7b	216.917	56.2771	114.28	49.7772	69.87	3.03763	89.93	2.69401	9.05263	38437.6	11322.7	3	8	0.00596523	0.00596523	yes
77	BnaC04g04640D	BnaCPIP1-2b	305.507	160.23	198.053	52.6305	220.623	28.9888	437.443	16.5301	4.76998	105740	59114.2	3	8	0.0343321	0.0343321	no
78	BnaC04g08090D	BnaCPIP2-2a	84.9867	93.6317	61.0733	20.0779	25.2933	5.16018	44.5333	0.645007	0.836743	5771.68	18394.1	3	8	0.510616	0.510616	no
79	BnaC04g08100D	BnaCPIP2-2b	172.943	61.0889	94.6867	49.1133	80.5067	7.9006	94.4167	3.87792	3.41235	15922.3	12442.9	3	8	0.0733086	0.0733086	no
80	BnaC04g10820D	BnaCNIP2-1a	1	0	1	0	1	0	1	0	NaN	0	0	3	8	NaN	NaN	no
81	BnaC04g10830D	BnaCNIP2-1b	1	0	1	0	1	0	0.7	0.519615	1	0.2025	0.54	3	8	0.441099	0.441099	no
82	BnaC04g24760D	BnaCSIP2-1b	0.533333	0.185831	0.683333	0.275379	0.93	0.121244	0.543333	0.440946	1.28294	0.307425	0.639	3	8	0.344494	0.344494	no
83	BnaC04g30520D	BnaCNIP4-1a	0.71	0.502295	1	0	1	0	1	0	1	0.189225	0.5046	3	8	0.441099	0.441099	no
84	BnaC04g34450D	BnaCNIP4-1b	1	0	1	0	1	0	1	0	NaN	0	0	3	8	NaN	NaN	no
85	BnaC04g38040D	BnaCTIP4-1a	2.59667	1.57684	2.74667	0.870077	1.95667	0.829719	0.77	0.398372	2.37332	7.28123	8.1812	3	8	0.14608	0.14608	no
86	BnaC04g50590D	BnaCPIP1-2c	657.5	53.4372	315.173	72.7494	181.867	17.1699	150.713	1.15699	76.5069	484527	16888.3	3	8	3.12e-06	3.12e-06	yes
87	BnaC05g00440D	BnaCPIP1-3a	69.6533	30.4372	34.9867	17.0782	15.9067	4.09026	4.52667	0.962098	7.89266	7314.99	2471.49	3	8	0.00893883	0.00893883	yes
88	BnaC05g13770D	BnaCTIP3-2a	0.766667	0.450814	0.716667	0.376076	1.52667	0.483356	1.15	0.73736	1.52656	1.2846	2.244	3	8	0.280655	0.280655	no
89	BnaC05g29140D	BnaCNIP3-1a	0.443333	0.48645	0.416667	0.508167	1	0	0.696667	0.525389	1.1486	0.664092	1.5418	3	8	0.38695	0.38695	no
90	BnaC05g29150D	BnaCNIP3-1b	1	0	1	0	1	0	1	0	NaN	0	0	3	8	NaN	NaN	no
91	BnaC05g37160D	BnaCTIP2-1c	156.763	71.1547	71.2033	8.2131	18.2433	4.61337	2.85	1.51403	11.2362	43433.6	10308	3	8	0.00306418	0.00306418	yes
92	BnaC05g45720D	BnaCNIP7-1a	1	0	1	0	1	0	1	0	NaN	0	0	3	8	NaN	NaN	no
93	BnaC05g47470D	BnaCSIP1-1b	7.43	2.77274	8.69	2.13979	13.48	0.910659	6.19667	0.819288	8.85567	91.4392	27.5347	3	8	0.00637145	0.00637145	yes
94	BnaC06g05270D	BnaCTIP2-1d	113.877	96.0892	16.7233	12.0021	8.26333	3.93083	0.47	0.460326	3.60386	25387.9	18785.7	3	8	0.0652959	0.0652959	no
95	BnaC06g14590D	BnaCPIP2-1a	11.2867	10.2481	10.7233	6.13109	8.34333	3.92867	4.73	0.627455	0.672868	79.9583	316.886	3	8	0.592374	0.592374	no
96	BnaC06g15450D	BnaCPIP2-5a	1.88667	0.396274	0.893333	0.235443	0.743333	0.44456	0.766667	0.404145	6.25602	2.69056	1.14687	3	8	0.0171176	0.0171176	no
97	BnaC06g23750D	BnaCTIP3-1a	1	0	1	0	1	0	1	0	NaN	0	0	3	8	NaN	NaN	no
98	BnaC06g34100D	BnaCTIP3-1b	1	0	0.386667	0.531256	1	0	1	0	3.99858	0.8464	0.564467	3	8	0.0519352	0.0519352	no
99	BnaC06g40240D	BnaCNIP6-1a	7.47667	0.74514	4.02667	2.04598	4.43	1.5583	1.20667	0.645006	10.4148	59.2519	15.1712	3	8	0.00388693	0.00388693	yes
100	BnaC06g42210D	BnaCNIP4-2a	1	0	1	0	1	0	1	0	NaN	0	0	3	8	NaN	NaN	no
101	BnaC07g20220D	BnaCTIP2-3b	1	0	1	0	1	0	1	0	NaN	0	0	3	8	NaN	NaN	no
102	BnaC07g23630D	BnaCTIP1-2b	246.777	44.8374	115.29	28.3142	56.95	13.8544	38.67	2.09014	35.3144	79679.7	6016.8	3	8	5.81e-05	5.81e-05	yes
103	BnaC07g35550D	BnaCNIP1-2b	4.11667	3.15807	1.03667	0.505206	3.09333	1.79525	4.85667	0.947329	2.3007	24.7596	28.6981	3	8	0.153958	0.153958	no
104	BnaC07g38190D	BnaCPIP1-5a	8.70333	7.41243	7.44667	1.4121	3.67667	1.39012	0.456667	0.397157	2.8511	126.222	118.057	3	8	0.104938	0.104938	no
105	BnaC07g45370D	BnaCPIP2-7c	29.12	16.5381	20.3833	6.79965	1.22667	0.565184	4.73667	0.972745	6.45781	1554.77	642.022	3	8	0.0157076	0.0157076	no
106	BnaC08g07910D	BnaCNIP3-1c	1	0	1	0	1	0	1	0	NaN	0	0	3	8	NaN	NaN	no
107	BnaC08g25570D	BnaCPIP2-5b	1.64	0.468722	1.44	1.17784	0.423333	0.499633	0.42	0.502693	2.40962	3.81202	4.21867	3	8	0.142327	0.142327	no
108	BnaC08g31360D	BnaCPIP1-1a	77.5967	32.3118	46.26	23.5958	40.2833	1.01041	36.13	1.94082	2.64657	3187.01	3211.21	3	8	0.120532	0.120532	no
109	BnaC08g37510D	BnaCTIP3-2b	0.73	0.467654	1	0	1	0	1	0	1	0.164025	0.4374	3	8	0.441099	0.441099	no
110	BnaC09g53920D	BnaCPIP2-4b	0.72	0.484974	1	0	1	0	1	0	1	0.1764	0.4704	3	8	0.441099	0.441099	no
111	BnaC09g54320D	BnaCSIP1-2a	0.403333	0.516753	0.676667	0.28006	0.546667	0.394631	6.54	2.16737	20.7878	81.0522	10.3974	3	8	0.000392	0.000392	yes
112	BnaCnng01570D	BnaCTIP1-3a	0.256667	0.0945163	0.44	0.485901	1	0	0.623333	0.44658	2.72166	0.907267	0.888933	3	8	0.114495	0.114495	no
113	BnaCnng02360D	BnaCPIP1-4b	140.473	9.67062	125.867	59.4703	49.9633	8.99194	8.97667	0.975773	12.608	35101	7424.09	3	8	0.00212016	0.00212016	yes
114	BnaCnng08780D	BnaCPIP1-3b	4.84333	3.58754	3.87	3.48775	1.05667	0.0896288	0.273333	0.211975	2.29736	43.2267	50.1756	3	8	0.154333	0.154333	no
115	BnaCnng15220D	BnaCTIP5-1a	1	0	1	0	1	0	1	0	NaN	0	0	3	8	NaN	NaN	no
116	BnaCnng20470D	BnaCSIP2-1c	3.63667	1.13421	1.77333	1.02378	6.68667	3.42199	20.9767	1.6088	54.7449	682.922	33.2657	3	8	1.12e-05	1.12e-05	yes
117	BnaCnng24720D	BnaCTIP1-1a	63.6067	13.513	31.4667	13.9413	18.66	2.59324	22.5733	2.23178	12.8525	3746.5	777.332	3	8	0.0019922	0.0019922	yes
118	BnaCnng31040D	BnaCPIP2-1b	222.833	133.836	103.86	62.5089	52.54	9.65163	147.423	6.85701	2.84045	46781.6	43919.4	3	8	0.105686	0.105686	no
119	BnaCnng50290D	BnaCTIP3-1c	1	0	1	0	1	0	1	0	NaN	0	0	3	8	NaN	NaN	no
120	BnaCnng65250D	BnaCNIP4-1c	1	0	1	0	1	0	1	0	NaN	0	0	3	8	NaN	NaN	no
Resistant
Original row	Gene ID	Gene Name	Group1 mean	Group1 std.dev	Group2 mean	Group2 std.dev	Group3 mean	Group3 std.dev	Group4 mean	Group4 std.dev	F ratio	SS(Groups)	SS(Error)	df (Groups)	df (Error)	Raw p value	Adj. p value	Significant
1	BnaA01g09720D	BnaANIP1-2a	0.83	0.213776	0.893333	0.416333	1.60667	0.312623	1.11333	0.407717	3.081	1.11609	0.966	3	8	0.0902668	0.0902668	no
2	BnaA01g28120D	BnaATIP2-1a	42.8867	7.8444	31.7067	3.88631	15.3	11.0702	1.86667	0.884892	19.5464	2931.54	399.942	3	8	0.000486	0.000486	yes
3	BnaA01g33700D	BnaASIP1-1a	4.74333	0.759627	4.11	0.46	3.26667	1.11635	4.84	0.890618	2.23138	4.73287	5.65613	3	8	0.161968	0.161968	no
4	BnaA01g35340D	BnaATIP2-2a	0.75	0.433013	0.513333	0.428991	5.73667	4.76762	1.18333	0.847368	3.08884	55.1817	47.6396	3	8	0.0898125	0.0898125	no
5	BnaA02g06180D	BnaAPIP2-4a	1	0	0.516667	0.418848	1	0	1	0	3.99487	0.525625	0.350867	3	8	0.0520442	0.0520442	no
6	BnaA02g16380D	BnaATIP3-1a	0.46	0.469361	0.55	0.401123	1	0	0.7	0.519615	1.0324	0.504225	1.3024	3	8	0.428594	0.428594	no
7	BnaA02g19440D	BnaANIP6-1a	1.88667	0.15308	0.826667	0.085049	1.23667	0.824399	0.633333	0.386825	4.28688	2.76483	1.71987	3	8	0.0442745	0.0442745	no
8	BnaA02g22030D	BnaANIP5-1a	0.876667	0.346458	1.32333	0.70713	1.43667	0.296704	2.25333	0.292632	4.98028	2.96476	1.58747	3	8	0.0308796	0.0308796	no
9	BnaA02g25440D	BnaATIP2-3a	1	0	1	0	0.793333	0.357957	1	0	1	0.0961	0.256267	3	8	0.441099	0.441099	no
10	BnaA02g28130D	BnaATIP1-2a	536.4	9.54757	373.637	16.7954	269.337	163.367	99.6067	2.53093	14.9024	302537	54136.7	3	8	0.00122414	0.00122414	yes
11	BnaA02g36290D	BnaANIP6-1b	1.64667	0.165025	0.75	0.425676	1.39667	0.544457	0.556667	0.173877	6.00966	2.41182	1.0702	3	8	0.0190599	0.0190599	no
12	BnaA03g08820D	BnaAPIP2-4b	0.426667	0.220076	0.506667	0.449592	0.696667	0.525389	1	0	1.48025	0.584625	1.0532	3	8	0.291632	0.291632	no
13	BnaA03g17020D	BnaAPIP2-2a	218.667	25.8755	52.5333	1.48143	501.013	337.46	269.567	12.7955	3.58903	308787	229430	3	8	0.0658761	0.0658761	no
14	BnaA03g17030D	BnaAPIP2-2b	42.3133	1.23196	3.01	0.780192	98.4167	80.4857	37.85	2.00232	2.88349	14022.6	12968.2	3	8	0.102701	0.102701	no
15	BnaA03g18300D	BnaAPIP2-6a	29.9367	2.43664	26.6667	3.67491	15.4767	6.78503	4.83667	0.8903	23.6115	1173.58	132.543	3	8	0.00025	0.00025	yes
16	BnaA03g21210D	BnaAPIP1-2a	200.63	16.2231	51.49	0.104404	313.657	229.035	105.553	3.93143	3.01538	119264	105472	3	8	0.0941807	0.0941807	no
17	BnaA03g24370D	BnaANIP5-1b	0.71	0.355106	1.89333	0.312143	0.946667	0.716682	0.91	0.285832	4.10415	2.52057	1.63773	3	8	0.0489521	0.0489521	no
18	BnaA03g27130D	BnaAPIP1-4a	67.7567	1.79567	31.9867	1.81235	81.9067	46.7348	138.023	7.12176	10.3963	17476.5	4482.73	3	8	0.00390843	0.00390843	yes
19	BnaA03g34110D	BnaATIP2-1b	72.5867	7.09635	53.21	5.10971	0.593333	0.165025	1	0	211.488	12133.3	152.989	3	8	5.89e-08	5.89e-08	yes
20	BnaA03g43810D	BnaANIP1-2b	1.45667	0.787676	0.516667	0.147422	0.713333	0.338428	1.41333	0.0503322	3.64935	2.07803	1.51847	3	8	0.0635542	0.0635542	no
21	BnaA03g45950D	BnaAPIP1-5a	45.6067	0.566069	39.71	1.60449	3.55667	1.0057	1.54333	0.411015	1598.05	4884.27	8.1504	3	8	1.89e-11	1.89e-11	yes
22	BnaA04g00710D	BnaAPIP1-1a	17.78	1.23705	4.80667	1.26271	27.4267	15.9336	6.58333	0.77106	5.18636	1002	515.196	3	8	0.0279055	0.0279055	no
23	BnaA04g08310D	BnaANIP4-1a	1	0	1	0	1	0	1	0	NaN	0	0	3	8	NaN	NaN	no
24	BnaA04g26560D	BnaAPIP1-2b	430.687	20.2005	145.457	6.42197	333.217	198.267	250.493	7.02614	4.43263	132342	79616.8	3	8	0.0409361	0.0409361	no
25	BnaA04g27980D	BnaANIP4-1b	1	0	1	0	1	0	1	0	NaN	0	0	3	8	NaN	NaN	no
26	BnaA05g05230D	BnaAPIP1-2c	562.453	17.4576	153.577	5.33701	538.643	324.306	272.233	6.50269	4.59787	363979	211100	3	8	0.0375209	0.0375209	no
27	BnaA05g07300D	BnaAPIP2-2c	219.077	17.6998	61.7633	4.25902	232.497	152.073	52.0533	2.06943	4.88569	85971.2	46924.1	3	8	0.0323762	0.0323762	no
28	BnaA05g09450D	BnaANIP2-1a	1	0	1	0	1	0	1	0	NaN	0	0	3	8	NaN	NaN	no
29	BnaA05g09470D	BnaANIP2-1b	1	0	1	0	1	0	1	0	NaN	0	0	3	8	NaN	NaN	no
30	BnaA05g16540D	BnaANIP3-1a	1	0	1	0	1	0	1	0	NaN	0	0	3	8	NaN	NaN	no
31	BnaA05g16550D	BnaANIP3-1b	1	0	1	0	1	0	1	0	NaN	0	0	3	8	NaN	NaN	no
32	BnaA05g23460D	BnaATIP2-1c	54.6833	7.43856	35.4133	7.26362	8.81333	5.05116	1.07667	0.286764	54.5707	5471.62	267.378	3	8	1.14e-05	1.14e-05	yes
33	BnaA05g31180D	BnaANIP7-1a	1	0	1	0	1	0	0.706667	0.508068	1	0.1936	0.516267	3	8	0.441099	0.441099	no
34	BnaA05g37440D	BnaASIP1-1b	3.64333	0.449703	12.5633	0.796074	2.23	1.97312	3.27667	0.326548	57.0358	206.86	9.6716	3	8	9.62e-06	9.62e-06	yes
35	BnaA06g12030D	BnaATIP3-2a	0.713333	0.496521	0.483333	0.447698	0.543333	0.455009	0.28	0.06245	0.583473	0.2879	1.3158	3	8	0.642412	0.642412	no
36	BnaA06g17390D	BnaATIP5-1a	0.723333	0.479201	1	0	1	0	1	0	1	0.172225	0.459267	3	8	0.441099	0.441099	no
37	BnaA06g32840D	BnaATIP1-2b	147.747	8.98225	63.03	0.488158	127.48	77.6539	47.9467	1.96347	4.62061	21190.9	12229.8	3	8	0.0370791	0.0370791	no
38	BnaA06g40020D	BnaATIP2-3b	0.713333	0.496521	1	0	1	0	1	0	1	0.1849	0.493067	3	8	0.441099	0.441099	no
39	BnaA07g16310D	BnaANIP5-1c	0.713333	0.496521	0.706667	0.508068	1	0	0.696667	0.525389	0.333874	0.195492	1.5614	3	8	0.801439	0.801439	no
40	BnaA07g16510D	BnaAPIP2-5a	1.01	0.703775	0.416667	0.219621	0.72	0.484974	0.103333	0.051316	2.34033	1.37149	1.56273	3	8	0.149596	0.149596	no
41	BnaA07g17050D	BnaASIP2-1a	3.22667	0.525008	9.09333	1.30967	7.16333	6.77144	24.03	2.60137	18.2018	745.505	109.221	3	8	0.000622	0.000622	yes
42	BnaA07g22790D	BnaATIP3-1b	1	0	1	0	1	0	1	0	NaN	0	0	3	8	NaN	NaN	no
43	BnaA07g30640D	BnaATIP3-1c	1	0	1	0	0.46	0.470319	0.696667	0.525389	1.65563	0.617425	0.994467	3	8	0.252566	0.252566	no
44	BnaA07g35330D	BnaANIP6-1c	6.74	1.02806	5.10667	1.07449	5.69333	2.09557	2.31333	0.0602771	6.49814	32.1975	13.213	3	8	0.0154434	0.0154434	no
45	BnaA08g07040D	BnaANIP3-1c	1	0	0.74	0.450333	1	0	1	0	1	0.1521	0.4056	3	8	0.441099	0.441099	no
46	BnaA08g10860D	BnaAPIP2-7a	178.883	7.18272	116.46	3.87849	65.0933	4.25738	60.74	2.88879	392.729	27423.7	186.209	3	8	5.08e-09	5.08e-09	yes
47	BnaA09g33720D	BnaAPIP2-1a	368.85	4.44841	64.2767	5.81225	392.903	263.142	193.473	9.00866	4.15921	216420	138757	3	8	0.0474807	0.0474807	no
48	BnaA09g34600D	BnaAPIP2-5b	0.636667	0.59769	0.756667	0.421466	0.47	0.322335	1.93333	0.321299	7.18543	3.99869	1.484	3	8	0.011687	0.011687	no
49	BnaA09g36250D	BnaASIP2-1b	1	0	1	0	1	0	1	0	NaN	0	0	3	8	NaN	NaN	no
50	BnaA09g39170D	BnaAPIP1-1b	41.1633	6.88919	22.9667	1.04582	33.92	19.1693	15.43	0.0793724	3.76048	1173.33	832.047	3	8	0.0595362	0.0595362	no
51	BnaA09g44820D	BnaATIP3-2b	0.723333	0.479201	1	0	0.433333	0.492375	1	0	1.8629	0.659558	0.944133	3	8	0.214194	0.214194	no
52	BnaA09g51590D	BnaATIP1-3a	0.71	0.502295	1	0	0.173333	0.0450925	1	0	7.16763	1.36722	0.508667	3	8	0.0117689	0.0117689	no
53	BnaA09g51960D	BnaAPIP1-4b	110.423	8.53282	83.0967	10.2431	60.2333	29.0764	23.89	1.32525	15.7113	12077.1	2049.84	3	8	0.00102555	0.00102555	yes
54	BnaA10g00360D	BnaAPIP1-3a	7.44667	1.55027	6.01333	1.12216	2.13	0.605558	2.06	0.31241	21.8208	67.5387	8.25373	3	8	0.000331	0.000331	yes
55	BnaA10g13480D	BnaAPIP2-4c	0.723333	0.479201	1	0	1	0	1	0	1	0.172225	0.459267	3	8	0.441099	0.441099	no
56	BnaA10g16540D	BnaASIP1-2a	0.73	0.410731	0.543333	0.176163	0.843333	0.409186	4.99333	1.08408	35.8783	41.504	3.0848	3	8	5.48e-05	5.48e-05	yes
57	BnaAnng11630D	BnaAPIP2-7b	139.977	3.91147	66.14	2.7948	60.3567	20.1137	24.05	1.84545	65.7732	21265	862.156	3	8	5.58e-06	5.58e-06	yes
58	BnaAnng22640D	BnaATIP1-1a	802.043	81.0345	198.39	5.66889	658.353	484.423	203.277	9.13324	4.81566	871688	482696	3	8	0.0335428	0.0335428	no
59	BnaAnng23190D	BnaAPIP1-1c	2.36	1.34525	1.54667	1.10192	6.48333	3.58693	1.76667	0.3646	4.03681	48.5111	32.0458	3	8	0.0508295	0.0508295	no
60	BnaAnng24130D	BnaATIP1-1b	323.117	44.5201	55.71	6.58909	224	158.628	74.5267	1.54196	7.14014	145609	54381.3	3	8	0.0118967	0.0118967	no
61	BnaC01g03410D	BnaCPIP2-7a	73.0333	1.69359	38.9333	2.86247	35.04	12.9907	19.53	1.03677	33.7275	4575.84	361.789	3	8	6.88e-05	6.88e-05	yes
62	BnaC01g11410D	BnaCNIP1-2a	0.56	0.087178	1.03	0.14	1.18	0.632693	2.37667	0.337244	13.2542	5.3802	1.08247	3	8	0.00180226	0.00180226	yes
63	BnaC01g40230D	BnaCSIP1-1a	1.80667	0.932166	4.26333	0.342101	3.37667	1.02163	6.39333	0.686756	17.575	32.9707	5.00267	3	8	0.000701	0.000701	yes
64	BnaC01g41690D	BnaCTIP2-2a	0.433333	0.491664	0.723333	0.188768	0.376667	0.225463	0.17	0.0793725	1.87062	0.469292	0.669	3	8	0.212906	0.212906	no
65	BnaC01g44580D	BnaCTIP2-1a	31.63	0.988989	20.9933	0.575007	13.6367	9.28873	2.5	0.0624499	20.6136	1354.2	175.186	3	8	0.000404	0.000404	yes
66	BnaC02g29210D	BnaCNIP5-1a	0.646667	0.306649	0.503333	0.0503322	0.41	0.0916515	1.04667	0.253246	5.59327	0.709367	0.3382	3	8	0.0230104	0.0230104	no
67	BnaC02g36210D	BnaCTIP1-2a	179.37	9.1155	62.42	6.43221	121.497	76.4274	92.79	4.24363	4.97344	22319.4	11967.2	3	8	0.0309849	0.0309849	no
68	BnaC02g46870D	BnaCTIP2-3a	1	0	1	0	0.83	0.294449	1	0	1	0.065025	0.1734	3	8	0.441099	0.441099	no
69	BnaC03g11160D	BnaCPIP2-4a	0.746667	0.438786	0.476667	0.467582	1	0	1	0	1.82167	0.561758	0.822333	3	8	0.221233	0.221233	no
70	BnaC03g21800D	BnaCPIP2-6a	10.98	3.70822	26.4033	1.38226	6.3	3.889	4.69667	0.113725	38.2209	882.867	61.5975	3	8	4.33e-05	4.33e-05	yes
71	BnaC03g25510D	BnaCPIP1-2a	165.64	4.46608	56.2133	6.24052	320.053	205.455	183.933	11.4904	3.31595	105454	84805.2	3	8	0.0778023	0.0778023	no
72	BnaC03g28980D	BnaCNIP5-1b	0.38	0.438634	1.31	0.350286	0.713333	0.376342	0.37	0.240208	4.53625	1.7502	1.02887	3	8	0.0387514	0.0387514	no
73	BnaC03g32130D	BnaCPIP1-4a	33.49	3.26942	13.9467	1.54872	16.58	9.99727	18.5433	0.972076	8.09992	692.408	227.956	3	8	0.00829043	0.00829043	yes
74	BnaC03g39560D	BnaCTIP2-1b	31.51	2.52691	28.47	0.804675	0.69	0.180278	1	0	483.547	2562.3	14.1306	3	8	2.22e-09	2.22e-09	yes
75	BnaC03g54990D	BnaCSIP2-1a	1	0	1	0	1	0	1	0	NaN	0	0	3	8	NaN	NaN	no
76	BnaC03g65520D	BnaCPIP2-7b	119.013	3.66011	69.92	4.3045	78.5167	17.5117	93.5167	1.48113	16.3036	4166.94	681.559	3	8	0.000905	0.000905	yes
77	BnaC04g04640D	BnaCPIP1-2b	508.983	51.5879	214.157	9.55548	768.993	417.676	524.067	19.1345	3.48384	463974	355144	3	8	0.0701822	0.0701822	no
78	BnaC04g08090D	BnaCPIP2-2a	195.88	24.43	73.92	1.69266	269.677	196.866	93.8933	2.14225	2.54928	75255.6	78720.9	3	8	0.128947	0.128947	no
79	BnaC04g08100D	BnaCPIP2-2b	359.413	33.9684	107.85	4.13573	394.193	268.281	83.83	2.35635	4.36542	239501	146302	3	8	0.0424353	0.0424353	no
80	BnaC04g10820D	BnaCNIP2-1a	1	0	1	0	1	0	1	0	NaN	0	0	3	8	NaN	NaN	no
81	BnaC04g10830D	BnaCNIP2-1b	1	0	1	0	1	0	1	0	NaN	0	0	3	8	NaN	NaN	no
82	BnaC04g24760D	BnaCSIP2-1b	1.01667	0.133167	1.33333	0.581836	0.946667	0.353034	1.05	0.217945	0.656237	0.260067	1.0568	3	8	0.601387	0.601387	no
83	BnaC04g30520D	BnaCNIP4-1a	1	0	1	0	1	0	1	0	NaN	0	0	3	8	NaN	NaN	no
84	BnaC04g34450D	BnaCNIP4-1b	1	0	1	0	1	0	1	0	NaN	0	0	3	8	NaN	NaN	no
85	BnaC04g38040D	BnaCTIP4-1a	6.90333	2.0052	6.68333	1.64342	2.54	0.787909	0.786667	0.31628	14.9832	83.6346	14.885	3	8	0.00120224	0.00120224	yes
86	BnaC04g50590D	BnaCPIP1-2c	487.08	2.18122	262.98	11.746	479.847	299.592	250.567	5.80532	2.29025	154475	179863	3	8	0.155134	0.155134	no
87	BnaC05g00440D	BnaCPIP1-3a	44.1567	4.33984	20.68	2.6682	20.92	10.5016	6.03333	0.368284	21.8569	2235.51	272.746	3	8	0.000329	0.000329	yes
88	BnaC05g13770D	BnaCTIP3-2a	0.836667	0.340049	1.16333	0.441173	1.11	0.648383	1.22667	0.247858	0.446899	0.265492	1.5842	3	8	0.726238	0.726238	no
89	BnaC05g29140D	BnaCNIP3-1a	0.856667	0.248261	0.703333	0.513842	1	0	0.233333	0.162891	3.77424	0.996967	0.7044	3	8	0.0590606	0.0590606	no
90	BnaC05g29150D	BnaCNIP3-1b	1	0	1	0	1	0	1	0	NaN	0	0	3	8	NaN	NaN	no
91	BnaC05g37160D	BnaCTIP2-1c	67.15	8.86063	21.5633	3.22838	21.3333	15.6065	2.58333	0.393107	27.2299	6793.52	665.301	3	8	0.00015	0.00015	yes
92	BnaC05g45720D	BnaCNIP7-1a	1	0	1	0	1	0	1	0	NaN	0	0	3	8	NaN	NaN	no
93	BnaC05g47470D	BnaCSIP1-1b	6.27	0.1249	7.84333	1.36873	3.54333	1.9104	4.33333	0.436616	7.87094	33.8212	11.4586	3	8	0.00901041	0.00901041	yes
94	BnaC06g05270D	BnaCTIP2-1d	1.14	0.360555	13.9967	1.30201	0.92	0.613922	0.823333	0.305996	222.143	382.491	4.59153	3	8	4.85e-08	4.85e-08	yes
95	BnaC06g14590D	BnaCPIP2-1a	26.43	4.70698	15.7767	0.825005	41.42	26.3819	4.32667	1.06514	4.15478	2243.51	1439.95	3	8	0.047597	0.047597	no
96	BnaC06g15450D	BnaCPIP2-5a	1.27333	0.382797	0.743333	0.270986	0.253333	0.119304	0.51	0.430929	5.39271	1.6983	0.8398	3	8	0.0252765	0.0252765	no
97	BnaC06g23750D	BnaCTIP3-1a	1	0	1	0	1	0	1	0	NaN	0	0	3	8	NaN	NaN	no
98	BnaC06g34100D	BnaCTIP3-1b	1	0	0.703333	0.513842	1	0	1	0	1	0.198025	0.528067	3	8	0.441099	0.441099	no
99	BnaC06g40240D	BnaCNIP6-1a	13.09	3.41492	5.95333	1.00286	10.2533	3.84503	5.69	1.27185	5.26749	114.842	58.1385	3	8	0.0268331	0.0268331	no
100	BnaC06g42210D	BnaCNIP4-2a	1	0	1	0	1	0	1	0	NaN	0	0	3	8	NaN	NaN	no
101	BnaC07g20220D	BnaCTIP2-3b	1	0	1	0	1	0	1	0	NaN	0	0	3	8	NaN	NaN	no
102	BnaC07g23630D	BnaCTIP1-2b	130.187	10.5307	75.2333	3.2678	107.007	63.1564	46.89	1.16297	3.8725	11941.8	8223.33	3	8	0.0557995	0.0557995	no
103	BnaC07g35550D	BnaCNIP1-2b	0.94	0.565597	0.963333	0.198578	0.756667	0.835484	3.17667	0.380044	13.1759	11.8761	2.4036	3	8	0.00183744	0.00183744	yes
104	BnaC07g38190D	BnaCPIP1-5a	53.8833	4.63855	55.7233	6.35199	3.73	1.98396	2.62333	0.210792	162.056	8002.85	131.689	3	8	1.68e-07	1.68e-07	yes
105	BnaC07g45370D	BnaCPIP2-7c	8.18667	2.0038	3.39	0.445421	2.47333	0.61825	5.47333	1.03852	13.6037	57.8947	11.3488	3	8	0.00165506	0.00165506	yes
106	BnaC08g07910D	BnaCNIP3-1c	1	0	0.483333	0.461988	1	0	1	0	3.75215	0.600625	0.426867	3	8	0.0598263	0.0598263	no
107	BnaC08g25570D	BnaCPIP2-5b	1.04667	0.636736	0.86	0.3751	0.776667	0.24173	0.606667	0.349905	0.552086	0.301025	1.454	3	8	0.660903	0.660903	no
108	BnaC08g31360D	BnaCPIP1-1a	81.3733	2.93251	57.7333	7.86563	100.54	45.5452	46.7067	2.16429	3.24725	5235.01	4299.03	3	8	0.0812137	0.0812137	no
109	BnaC08g37510D	BnaCTIP3-2b	1	0	1	0	0.69	0.536936	0.42	0.505866	1.72345	0.703425	1.0884	3	8	0.239161	0.239161	no
110	BnaC09g53920D	BnaCPIP2-4b	0.926667	0.127017	0.716667	0.490748	1	0	1	0	0.838284	0.161558	0.513933	3	8	0.509906	0.509906	no
111	BnaC09g54320D	BnaCSIP1-2a	0.53	0.412189	0.7	0.519615	0.483333	0.29023	2.67	0.495681	17.3025	9.99003	1.53967	3	8	0.00074	0.00074	yes
112	BnaCnng01570D	BnaCTIP1-3a	0.756667	0.421466	1	0	0.723333	0.479201	0.633333	0.336056	0.566363	0.220967	1.0404	3	8	0.652433	0.652433	no
113	BnaCnng02360D	BnaCPIP1-4b	131.247	13.3518	88.9367	5.55289	85.39	49.1212	37.3933	1.83811	6.73213	13255.8	5250.76	3	8	0.014015	0.014015	no
114	BnaCnng08780D	BnaCPIP1-3b	3.14333	1.03016	2.89333	0.37072	0.636667	0.255799	0.483333	0.141539	18.9588	18.2592	2.56827	3	8	0.00054	0.00054	yes
115	BnaCnng15220D	BnaCTIP5-1a	0.926667	0.127017	1	0	1	0	1	0	1	0.0121	0.0322667	3	8	0.441099	0.441099	no
116	BnaCnng20470D	BnaCSIP2-1c	3.94667	0.631057	8.13	0.798686	9.74333	5.96676	17.5833	0.839305	10.457	292.871	74.6856	3	8	0.00383837	0.00383837	yes
117	BnaCnng24720D	BnaCTIP1-1a	86.2033	10.0784	20.58	1.35178	59.5033	43.2554	23.6233	0.966558	5.94687	8810.42	3950.72	3	8	0.0195981	0.0195981	no
118	BnaCnng31040D	BnaCPIP2-1b	351.19	19.7798	76.4267	4.34338	313.567	216.872	120.763	1.81803	4.7502	169036	94893.4	3	8	0.0346809	0.0346809	no
119	BnaCnng50290D	BnaCTIP3-1c	1	0	1	0	0.716667	0.490748	1	0	1	0.180625	0.481667	3	8	0.441099	0.441099	no
120	BnaCnng65250D	BnaCNIP4-1c	1	0	1	0	1	0	1	0	NaN	0	0	3	8	NaN	NaN	no

## Sheet: S.sclerotiorum
Analysis of aquaporins in Brassicaceae species reveals high-level of conservation and dynamic role against biotic and abiotic stress in canola
Humira Sonah, Rupesh K. Deshmukh, Caroline Labbé, Richard R. Bélanger
Supplementary Dataset 4. Differential expression of Brassica napus aquaporin genes in mock, mature leaf inoculated with Sclerotinia sclerotiorum (Ssp), biocontrol agent Pseudomonas chlororaphis (PA23) and combined both together (PA23+Ssp). Analyzed expression data was obtained from bioproject PRJNA331148 and GEO GSM2251576 . The data was analysed by Cufflink tools and significance of each gene is…
Water-PA23
Gene ID	Gene Name	locus	sample_1	sample_2	value_1	value_2	log2(fold_change)	test_stat	p_value	q_value	significant
BnaA01g09720D	BnaANIP1-2a	chrA01:4783529-4785965	H2O	PA23	9.93743	14.2937	0.524436	1.16265	0.0439	0.135682	no
BnaA01g33700D	BnaASIP1-1a	chrA01:22789727-22795424	H2O	PA23	3.29809	3.30746	0.00409054	0.0087341	0.9875	0.993806	no
BnaA01g28120D	BnaATIP2-1a	chrA01:19627391-19630477	H2O	PA23	10.4441	5.86	-0.833719	-0.738923	0.19605	0.400353	no
BnaA01g35340D	BnaATIP2-2a	chrA01_random:556241-557354	H2O	PA23	0.2604	0.164256	-0.664783	0	1	1	no
BnaA02g06180D	BnaAPIP2-4a	chrA02:2963245-2964676	H2O	PA23	0.0183128	0.0683015	1.89907	0	1	1	no
BnaA02g16380D	BnaATIP3-1a	chrA02:9732695-9733695	H2O	PA23	0.098283	0.0258055	-1.92926	0	1	1	no
BnaA02g19440D	BnaANIP6-1a	chrA02:12064288-12066003	H2O	PA23	0.370008	0.251022	-0.559743	0	1	1	no
BnaA02g22030D	BnaANIP5-1a	chrA02:14463022-14466088	H2O	PA23	0.492792	0.336835	-0.548935	-0.489401	0.43245	0.659107	no
BnaA02g25440D	BnaATIP2-3a	chrA02:18713935-18723357	H2O	PA23	0	0.0942745	inf	0	1	1	no
BnaA02g28130D	BnaATIP1-2a	chrA02:20756463-20758393	H2O	PA23	373.295	278.621	-0.422013	-0.851183	0.1367	0.313886	no
BnaA02g36290D	BnaANIP6-1b	chrA02_random:828759-830397	H2O	PA23	2.95687	2.20837	-0.42109	-0.669638	0.24435	0.462153	no
BnaA03g08820D	BnaAPIP2-4b	chrA03:4009486-4011031	H2O	PA23	0.106224	0.0315337	-1.75213	0	1	1	no
BnaA03g17030D	BnaAPIP2-2b	chrA03:7983648-7988699	H2O	PA23	22.4018	7.97434	-1.49018	-0.790011	0.31885	0.546589	no
BnaA03g18300D	BnaAPIP2-6a	chrA03:8586177-8589423	H2O	PA23	4.79372	4.4132	-0.11932	-0.228154	0.6964	0.851813	no
BnaA03g21210D	BnaAPIP1-2a	chrA03:10085703-10087242	H2O	PA23	38.5869	40.9459	0.085608	0.200728	0.7247	0.868263	no
BnaA03g27130D	BnaAPIP1-4a	chrA03:13404119-13406027	H2O	PA23	53.0046	52.4214	-0.0159618	-0.0378064	0.94625	0.976795	no
BnaA03g34110D	BnaATIP2-1b	chrA03:16580646-16582185	H2O	PA23	30.9918	15.1911	-1.02866	-2.30625	0.0001	0.000795994	yes
BnaA03g43810D	BnaANIP1-2b	chrA03:22064125-22066329	H2O	PA23	5.04858	7.87173	0.640802	1.2841	0.0247	0.0863678	no
BnaA03g45950D	BnaAPIP1-5a	chrA03:23444589-23446032	H2O	PA23	1.99619	1.00028	-0.996855	-1.35133	0.024	0.0843754	no
BnaA03g17020D	BnaAPIP2-2a	chrA03:7983648-7988699	H2O	PA23	238.401	189.577	-0.33061	-0.688472	0.23455	0.450193	no
BnaA03g24370D	BnaANIP5-1b	chrA03:11714082-11722921	H2O	PA23	1.06438	1.19855	0.171275	0.246997	0.68235	0.843088	no
BnaA04g08310D	BnaANIP4-1a	chrA04:7408306-7409766	H2O	PA23	0	0	0	0	1	1	no
BnaA04g26560D	BnaAPIP1-2b	chrA04:18805105-18806845	H2O	PA23	246.697	227.507	-0.116832	-0.247058	0.66755	0.834082	no
BnaA04g00710D	BnaAPIP1-1a	chrA04:521566-523135	H2O	PA23	14.1862	15.5036	0.128108	0.286145	0.612	0.798359	no
BnaA04g27980D	BnaANIP4-1b	chrA04_random:502472-504131	H2O	PA23	0	0	0	0	1	1	no
BnaA05g05230D	BnaAPIP1-2c	chrA05:2731628-2733344	H2O	PA23	299.822	336.491	0.166464	0.328291	0.55505	0.757674	no
BnaA05g07300D	BnaAPIP2-2c	chrA05:3932267-3933840	H2O	PA23	92.4031	99.7781	0.110782	0.255503	0.6575	0.827914	no
BnaA05g09450D	BnaANIP2-1a	chrA05:5219028-5220548	H2O	PA23	0	0	0	0	1	1	no
BnaA05g09470D	BnaANIP2-1b	chrA05:5224602-5225713	H2O	PA23	0	0	0	0	1	1	no
BnaA05g31180D	BnaANIP7-1a	chrA05:21548948-21550723	H2O	PA23	0	0	0	0	1	1	no
BnaA05g16540D	BnaANIP3-1a	chrA05:11204267-11217495	H2O	PA23	0	0	0	0	1	1	no
BnaA05g16550D	BnaANIP3-1b	chrA05:11238952-11240718	H2O	PA23	0.0343553	0	#NAME?	0	1	1	no
BnaA05g23460D	BnaATIP2-1c	chrA05:17748719-17751914	H2O	PA23	64.6027	41.0073	-0.655714	-1.35762	0.02105	0.0759337	no
BnaA05g37440D	BnaASIP1-1b	chrA05_random:2999209-3003414	H2O	PA23	10.3317	9.90683	-0.060578	-0.107728	0.85455	0.935734	no
BnaA06g12030D	BnaATIP3-2a	chrA06:6242466-6243735	H2O	PA23	4.47509	5.40412	0.272145	0.473353	0.4069	0.63572	no
BnaA06g32840D	BnaATIP1-2b	chrA06:21782636-21784173	H2O	PA23	89.6357	53.7555	-0.737662	-1.7542	0.0024	0.0126665	yes
BnaA06g17390D	BnaATIP5-1a	chrA06:9901308-9905449	H2O	PA23	0.273366	0.0900933	-1.60134	0	1	1	no
BnaA06g40020D	BnaATIP2-3b	chrA06_random:1850536-1852013	H2O	PA23	0	0	0	0	1	1	no
BnaA07g16310D	BnaANIP5-1c	chrA07:13840325-13847129	H2O	PA23	0.0321043	0	#NAME?	0	1	1	no
BnaA07g16510D	BnaAPIP2-5a	chrA07:13969365-13971846	H2O	PA23	0.0307939	0	#NAME?	0	1	1	no
BnaA07g30640D	BnaATIP3-1c	chrA07:21648456-21649601	H2O	PA23	0.0341639	0.0280776	-0.283053	0	1	1	no
BnaA07g35330D	BnaANIP6-1c	chrA07:23794277-23795974	H2O	PA23	6.73352	6.542	-0.0416293	-0.083289	0.88405	0.949431	no
BnaA07g17050D	BnaASIP2-1a	chrA07:14351011-14352500	H2O	PA23	13.533	15.7103	0.215229	0.48027	0.40215	0.63115	no
BnaA07g22790D	BnaATIP3-1b	chrA07:17293719-17295068	H2O	PA23	0	0	0	0	1	1	no
BnaA08g07040D	BnaANIP3-1c	chrA08:7086970-7088526	H2O	PA23	0	0.0260625	inf	0	1	1	no
BnaA08g10860D	BnaAPIP2-7a	chrA08:10034292-10035945	H2O	PA23	317.52	298.525	-0.0889965	-0.179837	0.7534	0.884156	no
BnaA09g34600D	BnaAPIP2-5b	chrA09:25339103-25341830	H2O	PA23	0.0210661	0.0500748	1.24916	0	1	1	no
BnaA09g39170D	BnaAPIP1-1b	chrA09:27787215-27788864	H2O	PA23	8.75373	5.77373	-0.600395	-1.21522	0.03545	0.11482	no
BnaA09g33720D	BnaAPIP2-1a	chrA09:24799216-24801162	H2O	PA23	115.865	130.443	0.17098	0.384228	0.4964	0.712339	no
BnaA09g36250D	BnaASIP2-1b	chrA09:26276940-26277807	H2O	PA23	0.0250252	0	#NAME?	0	1	1	no
BnaA09g44820D	BnaATIP3-2b	chrA09:30717999-30724255	H2O	PA23	0	0.0451731	inf	0	1	1	no
BnaA09g51960D	BnaAPIP1-4b	chrA09_random:166202-167748	H2O	PA23	158.617	143.16	-0.147916	-0.330944	0.55505	0.757674	no
BnaA09g51590D	BnaATIP1-3a	chrA09_random:5611-6567	H2O	PA23	0.256885	0.243332	-0.0781958	0	1	1	no
BnaA10g00360D	BnaAPIP1-3a	chrA10:183463-184716	H2O	PA23	6.98123	7.14314	0.0330772	0.0625171	0.9126	0.962585	no
BnaA10g16540D	BnaASIP1-2a	chrA10:12543286-12545452	H2O	PA23	0.15371	0.19954	0.37647	0	1	1	no
BnaA10g13480D	BnaAPIP2-4c	chrA10:10816156-10817535	H2O	PA23	0.0178122	0	#NAME?	0	1	1	no
BnaAnng22640D	BnaATIP1-1a	chrAnn_random:25434514-25435770	H2O	PA23	59.735	38.5571	-0.631582	-1.47395	0.0107	0.0439108	yes
BnaAnng24130D	BnaATIP1-1b	chrAnn_random:27805914-27807206	H2O	PA23	59.6268	42.7833	-0.478912	-1.12705	0.0489	0.147446	no
BnaAnng11630D	BnaAPIP2-7b	chrAnn_random:12562295-12563908	H2O	PA23	126.751	103.868	-0.287236	-0.659178	0.2506	0.468912	no
BnaAnng23190D	BnaAPIP1-1c	chrAnn_random:26244086-26247766	H2O	PA23	6.31311	6.79287	0.10567	0.194816	0.7349	0.87406	no
BnaC01g11410D	BnaCNIP1-2a	chrC01:7070499-7072801	H2O	PA23	4.96399	7.31384	0.55913	1.10816	0.0586	0.169268	no
BnaC01g40230D	BnaCSIP1-1a	chrC01:38537399-38542655	H2O	PA23	11.8161	14.5685	0.302097	0.630137	0.2737	0.496045	no
BnaC01g03410D	BnaCPIP2-7a	chrC01:1759947-1761661	H2O	PA23	180.575	134.167	-0.428566	-0.946234	0.09825	0.249187	no
BnaC01g41690D	BnaCTIP2-2a	chrC01_random:867956-869098	H2O	PA23	0.40319	0.185112	-1.12306	0	1	1	no
BnaC01g44580D	BnaCTIP2-1a	chrC01_random:4074151-4075768	H2O	PA23	16.9977	9.93875	-0.774201	-1.63383	0.0044	0.0210799	yes
BnaC02g29210D	BnaCNIP5-1a	chrC02:28887547-28890855	H2O	PA23	4.56732	2.98701	-0.612647	-1.05208	0.06785	0.189151	no
BnaC02g36210D	BnaCTIP1-2a	chrC02:39332960-39334720	H2O	PA23	274.4	165.934	-0.725673	-1.48482	0.0098	0.0408643	yes
BnaC02g46870D	BnaCTIP2-3a	chrC02_random:2737512-2738954	H2O	PA23	0	0.0272122	inf	0	1	1	no
BnaC03g11160D	BnaCPIP2-4a	chrC03:5450718-5452378	H2O	PA23	0.0124849	0	#NAME?	0	1	1	no
BnaC03g21800D	BnaCPIP2-6a	chrC03:11843141-11847247	H2O	PA23	4.59212	6.59832	0.522936	1.09419	0.05725	0.166331	no
BnaC03g25510D	BnaCPIP1-2a	chrC03:14337489-14339302	H2O	PA23	61.0062	65.6992	0.10692	0.250945	0.66215	0.83082	no
BnaC03g32130D	BnaCPIP1-4a	chrC03:19779031-19780668	H2O	PA23	19.7422	19.1081	-0.0471001	-0.111389	0.84125	0.929331	no
BnaC03g39560D	BnaCTIP2-1b	chrC03:24548288-24549868	H2O	PA23	44.9978	25.1376	-0.840007	-1.9422	0.00115	0.00676003	yes
BnaC03g54990D	BnaCSIP2-1a	chrC03:43494566-43496038	H2O	PA23	0	0	0	0	1	1	no
BnaC03g28980D	BnaCNIP5-1b	chrC03:17150139-17157003	H2O	PA23	0.260885	0.316385	0.278267	0	1	1	no
BnaC03g65520D	BnaCPIP2-7b	chrC03:55224338-55226112	H2O	PA23	284.22	324.618	0.191739	0.38344	0.5018	0.716923	no
BnaC04g04640D	BnaCPIP1-2b	chrC04:3421180-3422815	H2O	PA23	629.308	697.361	0.148141	0.249158	0.66125	0.830223	no
BnaC04g08100D	BnaCPIP2-2b	chrC04:6066764-6072513	H2O	PA23	81.0247	83.0528	0.0356668	0.0668469	0.90725	0.960256	no
BnaC04g10820D	BnaCNIP2-1a	chrC04:8407740-8409070	H2O	PA23	0	0	0	0	1	1	no
BnaC04g10830D	BnaCNIP2-1b	chrC04:8417417-8418594	H2O	PA23	0.0134493	0	#NAME?	0	1	1	no
BnaC04g24760D	BnaCSIP2-1b	chrC04:25681471-25683276	H2O	PA23	1.74617	1.67166	-0.0629154	-0.0898854	0.8764	0.945852	no
BnaC04g30520D	BnaCNIP4-1a	chrC04:32384513-32385975	H2O	PA23	0	0	0	0	1	1	no
BnaC04g38040D	BnaCTIP4-1a	chrC04:39380970-39382403	H2O	PA23	3.48563	2.20197	-0.662626	-0.924561	0.1021	0.255871	no
BnaC04g50590D	BnaCPIP1-2c	chrC04:48171700-48173895	H2O	PA23	420.867	459.855	0.127814	0.236799	0.6755	0.838805	no
BnaC04g08090D	BnaCPIP2-2a	chrC04:6066764-6072513	H2O	PA23	38.8482	43.3463	0.158062	0.177653	0.76245	0.888945	no
BnaC04g34450D	BnaCNIP4-1b	chrC04:36058391-36059641	H2O	PA23	0	0	0	0	1	1	no
BnaC05g00440D	BnaCPIP1-3a	chrC05:205981-207601	H2O	PA23	50.5651	40.3183	-0.326707	-0.784976	0.1727	0.368512	no
BnaC05g13770D	BnaCTIP3-2a	chrC05:7958453-7959869	H2O	PA23	8.43152	12.0736	0.517992	1.10523	0.053	0.156813	no
BnaC05g45720D	BnaCNIP7-1a	chrC05:41539678-41541271	H2O	PA23	0	0	0	0	1	1	no
BnaC05g47470D	BnaCSIP1-1b	chrC05:42485185-42489279	H2O	PA23	13.4921	13.1378	-0.0383882	-0.0824133	0.8822	0.948648	no
BnaC05g29140D	BnaCNIP3-1a	chrC05:27853687-27857035	H2O	PA23	0.143523	0.157287	0.132112	0	1	1	no
BnaC05g29150D	BnaCNIP3-1b	chrC05:27895811-27897456	H2O	PA23	0	0	0	0	1	1	no
BnaC05g37160D	BnaCTIP2-1c	chrC05:36266391-36275936	H2O	PA23	5.90485	3.6333	-0.70062	-0.656726	0.24085	0.457884	no
BnaC06g15450D	BnaCPIP2-5a	chrC06:18158559-18161837	H2O	PA23	0.562866	0.249079	-1.17619	-1.0225	0.0778	0.209749	no
BnaC06g34100D	BnaCTIP3-1b	chrC06:33719712-33720873	H2O	PA23	0	0	0	0	1	1	no
BnaC06g40240D	BnaCNIP6-1a	chrC06:36954102-36955760	H2O	PA23	3.21174	1.67526	-0.938975	-1.43344	0.0164	0.0622092	no
BnaC06g05270D	BnaCTIP2-1d	chrC06:5903844-5905027	H2O	PA23	2.27248	1.253	-0.858878	-1.04087	0.0734	0.200664	no
BnaC06g14590D	BnaCPIP2-1a	chrC06:17363648-17365803	H2O	PA23	4.31445	2.84624	-0.60012	-1.05	0.06835	0.190212	no
BnaC06g23750D	BnaCTIP3-1a	chrC06:25508188-25509355	H2O	PA23	0	0	0	0	1	1	no
BnaC06g42210D	BnaCNIP4-2a	chrC06_random:1577356-1580899	H2O	PA23	0	0	0	0	1	1	no
BnaC07g35550D	BnaCNIP1-2b	chrC07:37948315-37951979	H2O	PA23	5.98608	9.2442	0.626936	1.48505	0.01045	0.0430713	yes
BnaC07g38190D	BnaCPIP1-5a	chrC07:39580904-39582345	H2O	PA23	3.70116	2.75451	-0.42618	-0.722822	0.20935	0.418153	no
BnaC07g45370D	BnaCPIP2-7c	chrC07:43497799-43499645	H2O	PA23	1.20889	1.1103	-0.122728	-0.14909	0.80055	0.909346	no
BnaC07g20220D	BnaCTIP2-3b	chrC07:26918623-26920233	H2O	PA23	0	0	0	0	1	1	no
BnaC07g23630D	BnaCTIP1-2b	chrC07:30124583-30126080	H2O	PA23	158.758	92.6884	-0.77637	-1.81497	0.0013	0.00751082	yes
BnaC08g25570D	BnaCPIP2-5b	chrC08:27272690-27276118	H2O	PA23	0.0333813	0.0621421	0.89653	0	1	1	no
BnaC08g31360D	BnaCPIP1-1a	chrC08:30756902-30761436	H2O	PA23	68.9583	67.2903	-0.0353274	-0.0806457	0.8886	0.95155	no
BnaC08g07910D	BnaCNIP3-1c	chrC08:11521268-11523172	H2O	PA23	0	0	0	0	1	1	no
BnaC08g37510D	BnaCTIP3-2b	chrC08:34260482-34264931	H2O	PA23	0.0301697	0	#NAME?	0	1	1	no
BnaC09g53920D	BnaCPIP2-4b	chrC09_random:3860180-3861553	H2O	PA23	0	0	0	0	1	1	no
BnaC09g54320D	BnaCSIP1-2a	chrC09_random:4140962-4142787	H2O	PA23	0.0650152	0.0405073	-0.682594	0	1	1	no
BnaCnng01570D	BnaCTIP1-3a	chrCnn_random:1673038-1673797	H2O	PA23	0.976664	1.1907	0.285876	0.297558	0.60505	0.793525	no
BnaCnng02360D	BnaCPIP1-4b	chrCnn_random:2096148-2097741	H2O	PA23	172.183	138.8	-0.310929	-0.635234	0.26645	0.4876	no
BnaCnng24720D	BnaCTIP1-1a	chrCnn_random:23142536-23144230	H2O	PA23	11.813	9.64061	-0.293176	-0.607786	0.289	0.513639	no
BnaCnng65250D	BnaCNIP4-1c	chrCnn_random:64941789-64943809	H2O	PA23	0	0	0	0	1	1	no
BnaCnng08780D	BnaCPIP1-3b	chrCnn_random:8157702-8159122	H2O	PA23	1.09334	0.973574	-0.167379	-0.189143	0.7422	0.878227	no
BnaCnng15220D	BnaCTIP5-1a	chrCnn_random:14191541-14195620	H2O	PA23	0.134541	0.0294124	-2.19355	0	1	1	no
BnaCnng20470D	BnaCSIP2-1c	chrCnn_random:19195493-19196978	H2O	PA23	12.0581	16.1859	0.424733	0.932532	0.10275	0.256965	no
BnaCnng31040D	BnaCPIP2-1b	chrCnn_random:29430224-29432231	H2O	PA23	63.9166	64.7287	0.0182159	0.0427527	0.9385	0.973384	no
BnaCnng50290D	BnaCTIP3-1c	chrCnn_random:49836531-49837529	H2O	PA23	0	0.0605309	inf	0	1	1	no
Water-PASs
Gene ID	Gene Name	locus	sample_1	sample_2	value_1	value_2	log2(fold_change)	test_stat	p_value	q_value	significant
BnaA01g09720D	BnaANIP1-2a	chrA01:4783529-4785965	H2O	PASs	9.93743	5.94696	-0.74072	-1.55251	0.00705	0.0311793	yes
BnaA01g33700D	BnaASIP1-1a	chrA01:22789727-22795424	H2O	PASs	3.29809	3.15749	-0.0628526	-0.131921	0.8194	0.918905	no
BnaA01g28120D	BnaATIP2-1a	chrA01:19627391-19630477	H2O	PASs	10.4441	13.4412	0.363972	0.3449	0.57565	0.772673	no
BnaA01g35340D	BnaATIP2-2a	chrA01_random:556241-557354	H2O	PASs	0.2604	0.0896761	-1.53793	0	1	1	no
BnaA02g06180D	BnaAPIP2-4a	chrA02:2963245-2964676	H2O	PASs	0.0183128	0.078769	2.10478	0	1	1	no
BnaA02g16380D	BnaATIP3-1a	chrA02:9732695-9733695	H2O	PASs	0.098283	0.097861	-0.00620852	0	1	1	no
BnaA02g19440D	BnaANIP6-1a	chrA02:12064288-12066003	H2O	PASs	0.370008	0.116552	-1.66658	0	1	1	no
BnaA02g22030D	BnaANIP5-1a	chrA02:14463022-14466088	H2O	PASs	0.492792	0.578081	0.230294	0.218771	0.7031	0.855786	no
BnaA02g25440D	BnaATIP2-3a	chrA02:18713935-18723357	H2O	PASs	0	0	0	0	1	1	no
BnaA02g28130D	BnaATIP1-2a	chrA02:20756463-20758393	H2O	PASs	373.295	290.338	-0.362586	-0.686126	0.22505	0.438296	no
BnaA02g36290D	BnaANIP6-1b	chrA02_random:828759-830397	H2O	PASs	2.95687	2.23965	-0.4008	-0.628551	0.27695	0.499888	no
BnaA03g08820D	BnaAPIP2-4b	chrA03:4009486-4011031	H2O	PASs	0.106224	0.0596971	-0.831371	0	1	1	no
BnaA03g17030D	BnaAPIP2-2b	chrA03:7983648-7988699	H2O	PASs	22.4018	11.8353	-0.920515	-0.559306	0.42625	0.653454	no
BnaA03g18300D	BnaAPIP2-6a	chrA03:8586177-8589423	H2O	PASs	4.79372	4.92584	0.0392243	0.0762958	0.89385	0.954082	no
BnaA03g21210D	BnaAPIP1-2a	chrA03:10085703-10087242	H2O	PASs	38.5869	33.0548	-0.223254	-0.520081	0.3683	0.598181	no
BnaA03g27130D	BnaAPIP1-4a	chrA03:13404119-13406027	H2O	PASs	53.0046	42.2369	-0.327615	-0.778884	0.1739	0.370198	no
BnaA03g34110D	BnaATIP2-1b	chrA03:16580646-16582185	H2O	PASs	30.9918	17.7171	-0.806739	-1.69779	0.00295	0.0150688	yes
BnaA03g43810D	BnaANIP1-2b	chrA03:22064125-22066329	H2O	PASs	5.04858	4.26975	-0.241727	-0.453185	0.42325	0.650553	no
BnaA03g45950D	BnaAPIP1-5a	chrA03:23444589-23446032	H2O	PASs	1.99619	1.69286	-0.237788	-0.349168	0.5395	0.746063	no
BnaA03g17020D	BnaAPIP2-2a	chrA03:7983648-7988699	H2O	PASs	238.401	139.577	-0.772334	-1.6143	0.0052	0.0242117	yes
BnaA03g24370D	BnaANIP5-1b	chrA03:11714082-11722921	H2O	PASs	1.06438	0.850818	-0.323097	-0.433831	0.45615	0.679236	no
BnaA04g08310D	BnaANIP4-1a	chrA04:7408306-7409766	H2O	PASs	0	0	0	0	1	1	no
BnaA04g26560D	BnaAPIP1-2b	chrA04:18805105-18806845	H2O	PASs	246.697	169.851	-0.53847	-1.16101	0.0393	0.124533	no
BnaA04g00710D	BnaAPIP1-1a	chrA04:521566-523135	H2O	PASs	14.1862	9.47911	-0.581668	-1.24621	0.03095	0.103116	no
BnaA04g27980D	BnaANIP4-1b	chrA04_random:502472-504131	H2O	PASs	0	0	0	0	1	1	no
BnaA05g05230D	BnaAPIP1-2c	chrA05:2731628-2733344	H2O	PASs	299.822	191.289	-0.648354	-1.3307	0.01945	0.0712719	no
BnaA05g07300D	BnaAPIP2-2c	chrA05:3932267-3933840	H2O	PASs	92.4031	64.6942	-0.514304	-1.19854	0.0346	0.112647	no
BnaA05g09450D	BnaANIP2-1a	chrA05:5219028-5220548	H2O	PASs	0	0	0	0	1	1	no
BnaA05g09470D	BnaANIP2-1b	chrA05:5224602-5225713	H2O	PASs	0	0	0	0	1	1	no
BnaA05g31180D	BnaANIP7-1a	chrA05:21548948-21550723	H2O	PASs	0	0.0159114	inf	0	1	1	no
BnaA05g16540D	BnaANIP3-1a	chrA05:11204267-11217495	H2O	PASs	0	0	0	0	1	1	no
BnaA05g16550D	BnaANIP3-1b	chrA05:11238952-11240718	H2O	PASs	0.0343553	0	#NAME?	0	1	1	no
BnaA05g23460D	BnaATIP2-1c	chrA05:17748719-17751914	H2O	PASs	64.6027	44.9877	-0.522064	-1.09203	0.06045	0.173214	no
BnaA05g37440D	BnaASIP1-1b	chrA05_random:2999209-3003414	H2O	PASs	10.3317	9.97449	-0.0507586	-0.0953443	0.86965	0.942774	no
BnaA06g12030D	BnaATIP3-2a	chrA06:6242466-6243735	H2O	PASs	4.47509	2.8426	-0.654707	-1.05166	0.07	0.193613	no
BnaA06g32840D	BnaATIP1-2b	chrA06:21782636-21784173	H2O	PASs	89.6357	71.7444	-0.321206	-0.735925	0.20055	0.406424	no
BnaA06g17390D	BnaATIP5-1a	chrA06:9901308-9905449	H2O	PASs	0.273366	0.0725325	-1.91414	0	1	1	no
BnaA06g40020D	BnaATIP2-3b	chrA06_random:1850536-1852013	H2O	PASs	0	0	0	0	1	1	no
BnaA07g16310D	BnaANIP5-1c	chrA07:13840325-13847129	H2O	PASs	0.0321043	0	#NAME?	0	1	1	no
BnaA07g16510D	BnaAPIP2-5a	chrA07:13969365-13971846	H2O	PASs	0.0307939	0.0255317	-0.270355	0	1	1	no
BnaA07g30640D	BnaATIP3-1c	chrA07:21648456-21649601	H2O	PASs	0.0341639	0.0651583	0.931474	0	1	1	no
BnaA07g35330D	BnaANIP6-1c	chrA07:23794277-23795974	H2O	PASs	6.73352	5.06032	-0.412133	-0.803581	0.14785	0.331307	no
BnaA07g17050D	BnaASIP2-1a	chrA07:14351011-14352500	H2O	PASs	13.533	18.4846	0.449846	1.01334	0.0758	0.205647	no
BnaA07g22790D	BnaATIP3-1b	chrA07:17293719-17295068	H2O	PASs	0	0	0	0	1	1	no
BnaA08g07040D	BnaANIP3-1c	chrA08:7086970-7088526	H2O	PASs	0	0	0	0	1	1	no
BnaA08g10860D	BnaAPIP2-7a	chrA08:10034292-10035945	H2O	PASs	317.52	255.993	-0.310741	-0.634695	0.266	0.487052	no
BnaA09g34600D	BnaAPIP2-5b	chrA09:25339103-25341830	H2O	PASs	0.0210661	0.123945	2.5567	0	1	1	no
BnaA09g39170D	BnaAPIP1-1b	chrA09:27787215-27788864	H2O	PASs	8.75373	11.8468	0.436525	0.931921	0.1049	0.260845	no
BnaA09g33720D	BnaAPIP2-1a	chrA09:24799216-24801162	H2O	PASs	115.865	63.676	-0.863618	-1.99499	0.00075	0.00467563	yes
BnaA09g36250D	BnaASIP2-1b	chrA09:26276940-26277807	H2O	PASs	0.0250252	0	#NAME?	0	1	1	no
BnaA09g44820D	BnaATIP3-2b	chrA09:30717999-30724255	H2O	PASs	0	0.0384537	inf	0	1	1	no
BnaA09g51960D	BnaAPIP1-4b	chrA09_random:166202-167748	H2O	PASs	158.617	127.329	-0.316985	-0.684206	0.22095	0.433041	no
BnaA09g51590D	BnaATIP1-3a	chrA09_random:5611-6567	H2O	PASs	0.256885	0.110105	-1.22225	0	1	1	no
BnaA10g00360D	BnaAPIP1-3a	chrA10:183463-184716	H2O	PASs	6.98123	8.96248	0.360417	0.659228	0.25695	0.476294	no
BnaA10g16540D	BnaASIP1-2a	chrA10:12543286-12545452	H2O	PASs	0.15371	4.57209	4.89457	4.93421	0.0001	0.000795994	yes
BnaA10g13480D	BnaAPIP2-4c	chrA10:10816156-10817535	H2O	PASs	0.0178122	0.0242558	0.445464	0	1	1	no
BnaAnng22640D	BnaATIP1-1a	chrAnn_random:25434514-25435770	H2O	PASs	59.735	50.8795	-0.231492	-0.503278	0.383	0.612534	no
BnaAnng24130D	BnaATIP1-1b	chrAnn_random:27805914-27807206	H2O	PASs	59.6268	68.6984	0.204315	0.438779	0.43795	0.663846	no
BnaAnng11630D	BnaAPIP2-7b	chrAnn_random:12562295-12563908	H2O	PASs	126.751	80.4824	-0.655249	-1.51745	0.01075	0.0440742	yes
BnaAnng23190D	BnaAPIP1-1c	chrAnn_random:26244086-26247766	H2O	PASs	6.31311	2.82114	-1.16207	-1.85975	0.0028	0.0144273	yes
BnaC01g11410D	BnaCNIP1-2a	chrC01:7070499-7072801	H2O	PASs	4.96399	5.82908	0.23177	0.445983	0.4447	0.669591	no
BnaC01g40230D	BnaCSIP1-1a	chrC01:38537399-38542655	H2O	PASs	11.8161	13.8283	0.226877	0.470151	0.4146	0.642589	no
BnaC01g03410D	BnaCPIP2-7a	chrC01:1759947-1761661	H2O	PASs	180.575	137.898	-0.389003	-0.859017	0.1298	0.302888	no
BnaC01g41690D	BnaCTIP2-2a	chrC01_random:867956-869098	H2O	PASs	0.40319	0.215454	-0.904084	0	1	1	no
BnaC01g44580D	BnaCTIP2-1a	chrC01_random:4074151-4075768	H2O	PASs	16.9977	16.5489	-0.0386068	-0.0801436	0.88575	0.950151	no
BnaC02g29210D	BnaCNIP5-1a	chrC02:28887547-28890855	H2O	PASs	4.56732	2.88895	-0.660802	-1.1255	0.04895	0.147555	no
BnaC02g36210D	BnaCTIP1-2a	chrC02:39332960-39334720	H2O	PASs	274.4	204.58	-0.42362	-0.789365	0.16845	0.362313	no
BnaC02g46870D	BnaCTIP2-3a	chrC02_random:2737512-2738954	H2O	PASs	0	0	0	0	1	1	no
BnaC03g11160D	BnaCPIP2-4a	chrC03:5450718-5452378	H2O	PASs	0.0124849	0	#NAME?	0	1	1	no
BnaC03g21800D	BnaCPIP2-6a	chrC03:11843141-11847247	H2O	PASs	4.59212	4.12438	-0.154984	-0.317447	0.58215	0.777264	no
BnaC03g25510D	BnaCPIP1-2a	chrC03:14337489-14339302	H2O	PASs	61.0062	67.0041	0.135295	0.320795	0.57965	0.77546	no
BnaC03g32130D	BnaCPIP1-4a	chrC03:19779031-19780668	H2O	PASs	19.7422	15.6299	-0.336977	-0.776918	0.1652	0.35751	no
BnaC03g39560D	BnaCTIP2-1b	chrC03:24548288-24549868	H2O	PASs	44.9978	23.6164	-0.930066	-2.04671	0.0004	0.00271635	yes
BnaC03g54990D	BnaCSIP2-1a	chrC03:43494566-43496038	H2O	PASs	0	0	0	0	1	1	no
BnaC03g28980D	BnaCNIP5-1b	chrC03:17150139-17157003	H2O	PASs	0.260885	0.154271	-0.757953	0	1	1	no
BnaC03g65520D	BnaCPIP2-7b	chrC03:55224338-55226112	H2O	PASs	284.22	256.589	-0.147549	-0.30093	0.5925	0.784664	no
BnaC04g04640D	BnaCPIP1-2b	chrC04:3421180-3422815	H2O	PASs	629.308	539.003	-0.223472	-0.391329	0.48465	0.702769	no
BnaC04g08100D	BnaCPIP2-2b	chrC04:6066764-6072513	H2O	PASs	81.0247	57.2934	-0.499994	-0.923467	0.1108	0.271193	no
BnaC04g10820D	BnaCNIP2-1a	chrC04:8407740-8409070	H2O	PASs	0	0.0413725	inf	0	1	1	no
BnaC04g10830D	BnaCNIP2-1b	chrC04:8417417-8418594	H2O	PASs	0.0134493	0	#NAME?	0	1	1	no
BnaC04g24760D	BnaCSIP2-1b	chrC04:25681471-25683276	H2O	PASs	1.74617	1.46039	-0.257846	-0.362572	0.53495	0.742703	no
BnaC04g30520D	BnaCNIP4-1a	chrC04:32384513-32385975	H2O	PASs	0	0	0	0	1	1	no
BnaC04g38040D	BnaCTIP4-1a	chrC04:39380970-39382403	H2O	PASs	3.48563	1.54611	-1.17277	-1.55985	0.00875	0.0372248	yes
BnaC04g50590D	BnaCPIP1-2c	chrC04:48171700-48173895	H2O	PASs	420.867	295.22	-0.511574	-0.992507	0.0832	0.220529	no
BnaC04g08090D	BnaCPIP2-2a	chrC04:6066764-6072513	H2O	PASs	38.8482	37.2103	-0.0621457	-0.0731872	0.90045	0.957003	no
BnaC04g34450D	BnaCNIP4-1b	chrC04:36058391-36059641	H2O	PASs	0	0	0	0	1	1	no
BnaC05g00440D	BnaCPIP1-3a	chrC05:205981-207601	H2O	PASs	50.5651	41.6755	-0.278942	-0.639753	0.25985	0.479738	no
BnaC05g13770D	BnaCTIP3-2a	chrC05:7958453-7959869	H2O	PASs	8.43152	5.97629	-0.496543	-0.992735	0.08545	0.224967	no
BnaC05g45720D	BnaCNIP7-1a	chrC05:41539678-41541271	H2O	PASs	0	0	0	0	1	1	no
BnaC05g47470D	BnaCSIP1-1b	chrC05:42485185-42489279	H2O	PASs	13.4921	11.2043	-0.268066	-0.540733	0.34515	0.574595	no
BnaC05g29140D	BnaCNIP3-1a	chrC05:27853687-27857035	H2O	PASs	0.143523	0.0431347	-1.73436	0	1	1	no
BnaC05g29150D	BnaCNIP3-1b	chrC05:27895811-27897456	H2O	PASs	0	0	0	0	1	1	no
BnaC05g37160D	BnaCTIP2-1c	chrC05:36266391-36275936	H2O	PASs	5.90485	10.8926	0.883381	0.87676	0.1685	0.36239	no
BnaC06g15450D	BnaCPIP2-5a	chrC06:18158559-18161837	H2O	PASs	0.562866	0.342981	-0.714662	-0.682973	0.23115	0.445974	no
BnaC06g34100D	BnaCTIP3-1b	chrC06:33719712-33720873	H2O	PASs	0	0	0	0	1	1	no
BnaC06g40240D	BnaCNIP6-1a	chrC06:36954102-36955760	H2O	PASs	3.21174	1.53592	-1.06425	-1.60035	0.00715	0.0315425	yes
BnaC06g05270D	BnaCTIP2-1d	chrC06:5903844-5905027	H2O	PASs	2.27248	3.52985	0.63534	0.87324	0.1352	0.311478	no
BnaC06g14590D	BnaCPIP2-1a	chrC06:17363648-17365803	H2O	PASs	4.31445	3.95518	-0.125433	-0.230887	0.6889	0.847096	no
BnaC06g23750D	BnaCTIP3-1a	chrC06:25508188-25509355	H2O	PASs	0	0	0	0	1	1	no
BnaC06g42210D	BnaCNIP4-2a	chrC06_random:1577356-1580899	H2O	PASs	0	0	0	0	1	1	no
BnaC07g35550D	BnaCNIP1-2b	chrC07:37948315-37951979	H2O	PASs	5.98608	7.38145	0.302291	0.70642	0.2119	0.421418	no
BnaC07g38190D	BnaCPIP1-5a	chrC07:39580904-39582345	H2O	PASs	3.70116	2.40851	-0.619837	-1.0246	0.07305	0.199949	no
BnaC07g45370D	BnaCPIP2-7c	chrC07:43497799-43499645	H2O	PASs	1.20889	2.71265	1.16603	1.58061	0.00985	0.0410377	yes
BnaC07g20220D	BnaCTIP2-3b	chrC07:26918623-26920233	H2O	PASs	0	0	0	0	1	1	no
BnaC07g23630D	BnaCTIP1-2b	chrC07:30124583-30126080	H2O	PASs	158.758	94.0736	-0.754968	-1.73531	0.00285	0.0146364	yes
BnaC08g25570D	BnaCPIP2-5b	chrC08:27272690-27276118	H2O	PASs	0.0333813	0	#NAME?	0	1	1	no
BnaC08g31360D	BnaCPIP1-1a	chrC08:30756902-30761436	H2O	PASs	68.9583	47.4811	-0.538373	-1.22772	0.03155	0.104731	no
BnaC08g07910D	BnaCNIP3-1c	chrC08:11521268-11523172	H2O	PASs	0	0	0	0	1	1	no
BnaC08g37510D	BnaCTIP3-2b	chrC08:34260482-34264931	H2O	PASs	0.0301697	0.0316963	0.0712137	0	1	1	no
BnaC09g53920D	BnaCPIP2-4b	chrC09_random:3860180-3861553	H2O	PASs	0	0.0231152	inf	0	1	1	no
BnaC09g54320D	BnaCSIP1-2a	chrC09_random:4140962-4142787	H2O	PASs	0.0650152	2.88457	5.47143	3.19995	0.05125	0.152845	no
BnaCnng01570D	BnaCTIP1-3a	chrCnn_random:1673038-1673797	H2O	PASs	0.976664	0.614182	-0.669196	-0.588051	0.3039	0.53026	no
BnaCnng02360D	BnaCPIP1-4b	chrCnn_random:2096148-2097741	H2O	PASs	172.183	73.5751	-1.22665	-2.60226	5e-05	0.000422303	yes
BnaCnng24720D	BnaCTIP1-1a	chrCnn_random:23142536-23144230	H2O	PASs	11.813	8.12218	-0.540434	-1.08586	0.06085	0.174101	no
BnaCnng65250D	BnaCNIP4-1c	chrCnn_random:64941789-64943809	H2O	PASs	0	0	0	0	1	1	no
BnaCnng08780D	BnaCPIP1-3b	chrCnn_random:8157702-8159122	H2O	PASs	1.09334	1.16143	0.0871544	0.0951377	0.862	0.939401	no
BnaCnng15220D	BnaCTIP5-1a	chrCnn_random:14191541-14195620	H2O	PASs	0.134541	0.022097	-2.60612	0	1	1	no
BnaCnng20470D	BnaCSIP2-1c	chrCnn_random:19195493-19196978	H2O	PASs	12.0581	18.132	0.588533	1.29776	0.0243	0.0852311	no
BnaCnng31040D	BnaCPIP2-1b	chrCnn_random:29430224-29432231	H2O	PASs	63.9166	36.9518	-0.790546	-1.82741	0.00165	0.00921106	yes
BnaCnng50290D	BnaCTIP3-1c	chrCnn_random:49836531-49837529	H2O	PASs	0	0	0	0	1	1	no
PA23-PASs
Gene ID	Gene Name	locus	sample_1	sample_2	value_1	value_2	log2(fold_change)	test_stat	p_value	q_value	significant
BnaA01g09720D	BnaANIP1-2a	chrA01:4783529-4785965	PA23	PASs	14.2937	5.94696	-1.26516	-2.69181	5e-05	0.000422303	yes
BnaA01g33700D	BnaASIP1-1a	chrA01:22789727-22795424	PA23	PASs	3.30746	3.15749	-0.0669432	-0.140706	0.80485	0.911574	no
BnaA01g28120D	BnaATIP2-1a	chrA01:19627391-19630477	PA23	PASs	5.86	13.4412	1.19769	1.07825	0.10595	0.262705	no
BnaA01g35340D	BnaATIP2-2a	chrA01_random:556241-557354	PA23	PASs	0.164256	0.0896761	-0.873152	0	1	1	no
BnaA02g06180D	BnaAPIP2-4a	chrA02:2963245-2964676	PA23	PASs	0.0683015	0.078769	0.205711	0	1	1	no
BnaA02g16380D	BnaATIP3-1a	chrA02:9732695-9733695	PA23	PASs	0.0258055	0.097861	1.92305	0	1	1	no
BnaA02g19440D	BnaANIP6-1a	chrA02:12064288-12066003	PA23	PASs	0.251022	0.116552	-1.10684	0	1	1	no
BnaA02g22030D	BnaANIP5-1a	chrA02:14463022-14466088	PA23	PASs	0.336835	0.578081	0.779229	0.717912	0.24735	0.465582	no
BnaA02g25440D	BnaATIP2-3a	chrA02:18713935-18723357	PA23	PASs	0.0942745	0	#NAME?	0	1	1	no
BnaA02g28130D	BnaATIP1-2a	chrA02:20756463-20758393	PA23	PASs	278.621	290.338	0.0594279	0.116193	0.8397	0.92863	no
BnaA02g36290D	BnaANIP6-1b	chrA02_random:828759-830397	PA23	PASs	2.20837	2.23965	0.0202908	0.0306616	0.95845	0.982055	no
BnaA03g08820D	BnaAPIP2-4b	chrA03:4009486-4011031	PA23	PASs	0.0315337	0.0596971	0.920764	0	1	1	no
BnaA03g17030D	BnaAPIP2-2b	chrA03:7983648-7988699	PA23	PASs	7.97434	11.8353	0.569665	0.299599	0.7155	0.862925	no
BnaA03g18300D	BnaAPIP2-6a	chrA03:8586177-8589423	PA23	PASs	4.4132	4.92584	0.158544	0.306988	0.59015	0.782967	no
BnaA03g21210D	BnaAPIP1-2a	chrA03:10085703-10087242	PA23	PASs	40.9459	33.0548	-0.308862	-0.724895	0.20355	0.410516	no
BnaA03g27130D	BnaAPIP1-4a	chrA03:13404119-13406027	PA23	PASs	52.4214	42.2369	-0.311653	-0.746655	0.1911	0.393549	no
BnaA03g34110D	BnaATIP2-1b	chrA03:16580646-16582185	PA23	PASs	15.1911	17.7171	0.221923	0.452879	0.42335	0.650626	no
BnaA03g43810D	BnaANIP1-2b	chrA03:22064125-22066329	PA23	PASs	7.87173	4.26975	-0.882529	-1.73492	0.0034	0.0169905	yes
BnaA03g45950D	BnaAPIP1-5a	chrA03:23444589-23446032	PA23	PASs	1.00028	1.69286	0.759067	1.00649	0.08795	0.229825	no
BnaA03g17020D	BnaAPIP2-2a	chrA03:7983648-7988699	PA23	PASs	189.577	139.577	-0.441724	-0.961927	0.09605	0.245139	no
BnaA03g24370D	BnaANIP5-1b	chrA03:11714082-11722921	PA23	PASs	1.19855	0.850818	-0.494372	-0.680498	0.2397	0.456461	no
BnaA04g08310D	BnaANIP4-1a	chrA04:7408306-7409766	PA23	PASs	0	0	0	0	1	1	no
BnaA04g26560D	BnaAPIP1-2b	chrA04:18805105-18806845	PA23	PASs	227.507	169.851	-0.421638	-0.923762	0.09935	0.251153	no
BnaA04g00710D	BnaAPIP1-1a	chrA04:521566-523135	PA23	PASs	15.5036	9.47911	-0.709776	-1.53564	0.00865	0.0368714	yes
BnaA04g27980D	BnaANIP4-1b	chrA04_random:502472-504131	PA23	PASs	0	0	0	0	1	1	no
BnaA05g05230D	BnaAPIP1-2c	chrA05:2731628-2733344	PA23	PASs	336.491	191.289	-0.814818	-1.68723	0.00365	0.0180402	yes
BnaA05g07300D	BnaAPIP2-2c	chrA05:3932267-3933840	PA23	PASs	99.7781	64.6942	-0.625086	-1.47499	0.0101	0.041889	yes
BnaA05g09450D	BnaANIP2-1a	chrA05:5219028-5220548	PA23	PASs	0	0	0	0	1	1	no
BnaA05g09470D	BnaANIP2-1b	chrA05:5224602-5225713	PA23	PASs	0	0	0	0	1	1	no
BnaA05g31180D	BnaANIP7-1a	chrA05:21548948-21550723	PA23	PASs	0	0.0159114	inf	0	1	1	no
BnaA05g16540D	BnaANIP3-1a	chrA05:11204267-11217495	PA23	PASs	0	0	0	0	1	1	no
BnaA05g16550D	BnaANIP3-1b	chrA05:11238952-11240718	PA23	PASs	0	0	0	0	1	1	no
BnaA05g23460D	BnaATIP2-1c	chrA05:17748719-17751914	PA23	PASs	41.0073	44.9877	0.13365	0.273806	0.6377	0.815258	no
BnaA05g37440D	BnaASIP1-1b	chrA05_random:2999209-3003414	PA23	PASs	9.90683	9.97449	0.00981944	0.0175766	0.97605	0.989082	no
BnaA06g12030D	BnaATIP3-2a	chrA06:6242466-6243735	PA23	PASs	5.40412	2.8426	-0.926852	-1.52858	0.00925	0.0389901	yes
BnaA06g32840D	BnaATIP1-2b	chrA06:21782636-21784173	PA23	PASs	53.7555	71.7444	0.416456	0.963314	0.09165	0.23677	no
BnaA06g17390D	BnaATIP5-1a	chrA06:9901308-9905449	PA23	PASs	0.0900933	0.0725325	-0.312793	0	1	1	no
BnaA06g40020D	BnaATIP2-3b	chrA06_random:1850536-1852013	PA23	PASs	0	0	0	0	1	1	no
BnaA07g16310D	BnaANIP5-1c	chrA07:13840325-13847129	PA23	PASs	0	0	0	0	1	1	no
BnaA07g16510D	BnaAPIP2-5a	chrA07:13969365-13971846	PA23	PASs	0	0.0255317	inf	0	1	1	no
BnaA07g30640D	BnaATIP3-1c	chrA07:21648456-21649601	PA23	PASs	0.0280776	0.0651583	1.21453	0	1	1	no
BnaA07g35330D	BnaANIP6-1c	chrA07:23794277-23795974	PA23	PASs	6.542	5.06032	-0.370503	-0.724205	0.20255	0.409125	no
BnaA07g17050D	BnaASIP2-1a	chrA07:14351011-14352500	PA23	PASs	15.7103	18.4846	0.234617	0.534927	0.34425	0.5737	no
BnaA07g22790D	BnaATIP3-1b	chrA07:17293719-17295068	PA23	PASs	0	0	0	0	1	1	no
BnaA08g07040D	BnaANIP3-1c	chrA08:7086970-7088526	PA23	PASs	0.0260625	0	#NAME?	0	1	1	no
BnaA08g10860D	BnaAPIP2-7a	chrA08:10034292-10035945	PA23	PASs	298.525	255.993	-0.221744	-0.460737	0.4218	0.649231	no
BnaA09g34600D	BnaAPIP2-5b	chrA09:25339103-25341830	PA23	PASs	0.0500748	0.123945	1.30754	0	1	1	no
BnaA09g39170D	BnaAPIP1-1b	chrA09:27787215-27788864	PA23	PASs	5.77373	11.8468	1.03692	2.11199	0.0003	0.00211454	yes
BnaA09g33720D	BnaAPIP2-1a	chrA09:24799216-24801162	PA23	PASs	130.443	63.676	-1.0346	-2.43466	0.0001	0.000795994	yes
BnaA09g36250D	BnaASIP2-1b	chrA09:26276940-26277807	PA23	PASs	0	0	0	0	1	1	no
BnaA09g44820D	BnaATIP3-2b	chrA09:30717999-30724255	PA23	PASs	0.0451731	0.0384537	-0.232342	0	1	1	no
BnaA09g51960D	BnaAPIP1-4b	chrA09_random:166202-167748	PA23	PASs	143.16	127.329	-0.169069	-0.37103	0.5016	0.716783	no
BnaA09g51590D	BnaATIP1-3a	chrA09_random:5611-6567	PA23	PASs	0.243332	0.110105	-1.14405	0	1	1	no
BnaA10g00360D	BnaAPIP1-3a	chrA10:183463-184716	PA23	PASs	7.14314	8.96248	0.32734	0.602721	0.28725	0.511624	no
BnaA10g16540D	BnaASIP1-2a	chrA10:12543286-12545452	PA23	PASs	0.19954	4.57209	4.5181	4.95125	5e-05	0.000422303	yes
BnaA10g13480D	BnaAPIP2-4c	chrA10:10816156-10817535	PA23	PASs	0	0.0242558	inf	0	1	1	no
BnaAnng22640D	BnaATIP1-1a	chrAnn_random:25434514-25435770	PA23	PASs	38.5571	50.8795	0.40009	0.888341	0.1277	0.299619	no
BnaAnng24130D	BnaATIP1-1b	chrAnn_random:27805914-27807206	PA23	PASs	42.7833	68.6984	0.683227	1.49629	0.0106	0.0435738	yes
BnaAnng11630D	BnaAPIP2-7b	chrAnn_random:12562295-12563908	PA23	PASs	103.868	80.4824	-0.368013	-0.860969	0.13185	0.306009	no
BnaAnng23190D	BnaAPIP1-1c	chrAnn_random:26244086-26247766	PA23	PASs	6.79287	2.82114	-1.26774	-2.05542	0.0012	0.00700941	yes
BnaC01g11410D	BnaCNIP1-2a	chrC01:7070499-7072801	PA23	PASs	7.31384	5.82908	-0.32736	-0.660813	0.25355	0.472214	no
BnaC01g40230D	BnaCSIP1-1a	chrC01:38537399-38542655	PA23	PASs	14.5685	13.8283	-0.0752196	-0.15975	0.7839	0.900551	no
BnaC01g03410D	BnaCPIP2-7a	chrC01:1759947-1761661	PA23	PASs	134.167	137.898	0.0395629	0.0888654	0.87595	0.945649	no
BnaC01g41690D	BnaCTIP2-2a	chrC01_random:867956-869098	PA23	PASs	0.185112	0.215454	0.218978	0	1	1	no
BnaC01g44580D	BnaCTIP2-1a	chrC01_random:4074151-4075768	PA23	PASs	9.93875	16.5489	0.735594	1.47558	0.0116	0.0469024	yes
BnaC02g29210D	BnaCNIP5-1a	chrC02:28887547-28890855	PA23	PASs	2.98701	2.88895	-0.0481551	-0.0790326	0.8908	0.952634	no
BnaC02g36210D	BnaCTIP1-2a	chrC02:39332960-39334720	PA23	PASs	165.934	204.58	0.302054	0.595868	0.2894	0.514088	no
BnaC02g46870D	BnaCTIP2-3a	chrC02_random:2737512-2738954	PA23	PASs	0.0272122	0	#NAME?	0	1	1	no
BnaC03g11160D	BnaCPIP2-4a	chrC03:5450718-5452378	PA23	PASs	0	0	0	0	1	1	no
BnaC03g21800D	BnaCPIP2-6a	chrC03:11843141-11847247	PA23	PASs	6.59832	4.12438	-0.67792	-1.40549	0.01625	0.0617325	no
BnaC03g25510D	BnaCPIP1-2a	chrC03:14337489-14339302	PA23	PASs	65.6992	67.0041	0.028375	0.0674347	0.90775	0.960464	no
BnaC03g32130D	BnaCPIP1-4a	chrC03:19779031-19780668	PA23	PASs	19.1081	15.6299	-0.289877	-0.677273	0.22595	0.439411	no
BnaC03g39560D	BnaCTIP2-1b	chrC03:24548288-24549868	PA23	PASs	25.1376	23.6164	-0.0900593	-0.193175	0.73175	0.872374	no
BnaC03g54990D	BnaCSIP2-1a	chrC03:43494566-43496038	PA23	PASs	0	0	0	0	1	1	no
BnaC03g28980D	BnaCNIP5-1b	chrC03:17150139-17157003	PA23	PASs	0.316385	0.154271	-1.03622	0	1	1	no
BnaC03g65520D	BnaCPIP2-7b	chrC03:55224338-55226112	PA23	PASs	324.618	256.589	-0.339288	-0.682536	0.2298	0.444321	no
BnaC04g04640D	BnaCPIP1-2b	chrC04:3421180-3422815	PA23	PASs	697.361	539.003	-0.371614	-0.642925	0.26295	0.4835	no
BnaC04g08100D	BnaCPIP2-2b	chrC04:6066764-6072513	PA23	PASs	83.0528	57.2934	-0.535661	-1.01196	0.0835	0.221116	no
BnaC04g10820D	BnaCNIP2-1a	chrC04:8407740-8409070	PA23	PASs	0	0.0413725	inf	0	1	1	no
BnaC04g10830D	BnaCNIP2-1b	chrC04:8417417-8418594	PA23	PASs	0	0	0	0	1	1	no
BnaC04g24760D	BnaCSIP2-1b	chrC04:25681471-25683276	PA23	PASs	1.67166	1.46039	-0.19493	-0.274106	0.64025	0.816899	no
BnaC04g30520D	BnaCNIP4-1a	chrC04:32384513-32385975	PA23	PASs	0	0	0	0	1	1	no
BnaC04g38040D	BnaCTIP4-1a	chrC04:39380970-39382403	PA23	PASs	2.20197	1.54611	-0.510148	-0.644889	0.2632	0.483757	no
BnaC04g50590D	BnaCPIP1-2c	chrC04:48171700-48173895	PA23	PASs	459.855	295.22	-0.639388	-1.23794	0.0303	0.101454	no
BnaC04g08090D	BnaCPIP2-2a	chrC04:6066764-6072513	PA23	PASs	43.3463	37.2103	-0.220207	-0.278622	0.625	0.80708	no
BnaC04g34450D	BnaCNIP4-1b	chrC04:36058391-36059641	PA23	PASs	0	0	0	0	1	1	no
BnaC05g00440D	BnaCPIP1-3a	chrC05:205981-207601	PA23	PASs	40.3183	41.6755	0.0477656	0.110633	0.8449	0.931196	no
BnaC05g13770D	BnaCTIP3-2a	chrC05:7958453-7959869	PA23	PASs	12.0736	5.97629	-1.01453	-2.09444	0.0007	0.00440605	yes
BnaC05g45720D	BnaCNIP7-1a	chrC05:41539678-41541271	PA23	PASs	0	0	0	0	1	1	no
BnaC05g47470D	BnaCSIP1-1b	chrC05:42485185-42489279	PA23	PASs	13.1378	11.2043	-0.229678	-0.46374	0.4255	0.652777	no
BnaC05g29140D	BnaCNIP3-1a	chrC05:27853687-27857035	PA23	PASs	0.157287	0.0431347	-1.86647	0	1	1	no
BnaC05g29150D	BnaCNIP3-1b	chrC05:27895811-27897456	PA23	PASs	0	0	0	0	1	1	no
BnaC05g37160D	BnaCTIP2-1c	chrC05:36266391-36275936	PA23	PASs	3.6333	10.8926	1.584	1.47133	0.0326	0.107497	no
BnaC06g15450D	BnaCPIP2-5a	chrC06:18158559-18161837	PA23	PASs	0.249079	0.342981	0.461525	0	1	1	no
BnaC06g34100D	BnaCTIP3-1b	chrC06:33719712-33720873	PA23	PASs	0	0	0	0	1	1	no
BnaC06g40240D	BnaCNIP6-1a	chrC06:36954102-36955760	PA23	PASs	1.67526	1.53592	-0.125278	-0.175333	0.7655	0.890585	no
BnaC06g05270D	BnaCTIP2-1d	chrC06:5903844-5905027	PA23	PASs	1.253	3.52985	1.49422	1.8556	0.00305	0.0155017	yes
BnaC06g14590D	BnaCPIP2-1a	chrC06:17363648-17365803	PA23	PASs	2.84624	3.95518	0.474688	0.819205	0.15555	0.343009	no
BnaC06g23750D	BnaCTIP3-1a	chrC06:25508188-25509355	PA23	PASs	0	0	0	0	1	1	no
BnaC06g42210D	BnaCNIP4-2a	chrC06_random:1577356-1580899	PA23	PASs	0	0	0	0	1	1	no
BnaC07g35550D	BnaCNIP1-2b	chrC07:37948315-37951979	PA23	PASs	9.2442	7.38145	-0.324645	-0.766678	0.17765	0.375508	no
BnaC07g38190D	BnaCPIP1-5a	chrC07:39580904-39582345	PA23	PASs	2.75451	2.40851	-0.193657	-0.305504	0.59735	0.78808	no
BnaC07g45370D	BnaCPIP2-7c	chrC07:43497799-43499645	PA23	PASs	1.1103	2.71265	1.28875	1.7272	0.00585	0.0266979	yes
BnaC07g20220D	BnaCTIP2-3b	chrC07:26918623-26920233	PA23	PASs	0	0	0	0	1	1	no
BnaC07g23630D	BnaCTIP1-2b	chrC07:30124583-30126080	PA23	PASs	92.6884	94.0736	0.0214023	0.0502804	0.93195	0.970711	no
BnaC08g25570D	BnaCPIP2-5b	chrC08:27272690-27276118	PA23	PASs	0.0621421	0	#NAME?	0	1	1	no
BnaC08g31360D	BnaCPIP1-1a	chrC08:30756902-30761436	PA23	PASs	67.2903	47.4811	-0.503045	-1.15498	0.04365	0.135086	no
BnaC08g07910D	BnaCNIP3-1c	chrC08:11521268-11523172	PA23	PASs	0	0	0	0	1	1	no
BnaC08g37510D	BnaCTIP3-2b	chrC08:34260482-34264931	PA23	PASs	0	0.0316963	inf	0	1	1	no
BnaC09g53920D	BnaCPIP2-4b	chrC09_random:3860180-3861553	PA23	PASs	0	0.0231152	inf	0	1	1	no
BnaC09g54320D	BnaCSIP1-2a	chrC09_random:4140962-4142787	PA23	PASs	0.0405073	2.88457	6.15403	3.26444	0.24945	0.467689	no
BnaCnng01570D	BnaCTIP1-3a	chrCnn_random:1673038-1673797	PA23	PASs	1.1907	0.614182	-0.955072	-0.858216	0.1479	0.331381	no
BnaCnng02360D	BnaCPIP1-4b	chrCnn_random:2096148-2097741	PA23	PASs	138.8	73.5751	-0.915723	-2.09683	0.0003	0.00211454	yes
BnaCnng24720D	BnaCTIP1-1a	chrCnn_random:23142536-23144230	PA23	PASs	9.64061	8.12218	-0.247258	-0.492713	0.382	0.611566	no
BnaCnng65250D	BnaCNIP4-1c	chrCnn_random:64941789-64943809	PA23	PASs	0	0	0	0	1	1	no
BnaCnng08780D	BnaCPIP1-3b	chrCnn_random:8157702-8159122	PA23	PASs	0.973574	1.16143	0.254533	0.275407	0.62625	0.807856	no
BnaCnng15220D	BnaCTIP5-1a	chrCnn_random:14191541-14195620	PA23	PASs	0.0294124	0.022097	-0.412572	0	1	1	no
BnaCnng20470D	BnaCSIP2-1c	chrCnn_random:19195493-19196978	PA23	PASs	16.1859	18.132	0.1638	0.370641	0.5081	0.721987	no
BnaCnng31040D	BnaCPIP2-1b	chrCnn_random:29430224-29432231	PA23	PASs	64.7287	36.9518	-0.808761	-1.91278	0.00155	0.0087296	yes
BnaCnng50290D	BnaCTIP3-1c	chrCnn_random:49836531-49837529	PA23	PASs	0.0605309	0	#NAME?	0	1	1	no
Water-Ssp
Gene ID	Gene Name	locus	sample_1	sample_2	value_1	value_2	log2(fold_change)	test_stat	p_value	q_value	significant
BnaA01g09720D	BnaANIP1-2a	chrA01:4783529-4785965	H2O	Ssp	9.93743	8.61921	-0.205316	-0.448652	0.43505	0.661366	no
BnaA01g33700D	BnaASIP1-1a	chrA01:22789727-22795424	H2O	Ssp	3.29809	7.96243	1.27158	2.83035	5e-05	0.000422303	yes
BnaA01g28120D	BnaATIP2-1a	chrA01:19627391-19630477	H2O	Ssp	10.4441	1.8289	-2.51364	-1.05637	0.0653	0.18374	no
BnaA01g35340D	BnaATIP2-2a	chrA01_random:556241-557354	H2O	Ssp	0.2604	0.0602781	-2.11102	0	1	1	no
BnaA02g06180D	BnaAPIP2-4a	chrA02:2963245-2964676	H2O	Ssp	0.0183128	0.192288	3.39234	0	1	1	no
BnaA02g16380D	BnaATIP3-1a	chrA02:9732695-9733695	H2O	Ssp	0.098283	0	#NAME?	0	1	1	no
BnaA02g19440D	BnaANIP6-1a	chrA02:12064288-12066003	H2O	Ssp	0.370008	0.0464452	-2.99395	0	1	1	no
BnaA02g22030D	BnaANIP5-1a	chrA02:14463022-14466088	H2O	Ssp	0.492792	2.02474	2.03869	2.21669	0.0014	0.00800084	yes
BnaA02g25440D	BnaATIP2-3a	chrA02:18713935-18723357	H2O	Ssp	0	0	0	0	1	1	no
BnaA02g28130D	BnaATIP1-2a	chrA02:20756463-20758393	H2O	Ssp	373.295	109.11	-1.77454	-3.11507	5e-05	0.000422303	yes
BnaA02g36290D	BnaANIP6-1b	chrA02_random:828759-830397	H2O	Ssp	2.95687	0.686054	-2.10768	-2.55641	0.00035	0.00241846	yes
BnaA03g08820D	BnaAPIP2-4b	chrA03:4009486-4011031	H2O	Ssp	0.106224	0	#NAME?	0	1	1	no
BnaA03g17030D	BnaAPIP2-2b	chrA03:7983648-7988699	H2O	Ssp	22.4018	34.8501	0.637546	0.468075	0.4263	0.653511	no
BnaA03g18300D	BnaAPIP2-6a	chrA03:8586177-8589423	H2O	Ssp	4.79372	1.26729	-1.9194	-3.07232	5e-05	0.000422303	yes
BnaA03g21210D	BnaAPIP1-2a	chrA03:10085703-10087242	H2O	Ssp	38.5869	15.9919	-1.27077	-2.91397	5e-05	0.000422303	yes
BnaA03g27130D	BnaAPIP1-4a	chrA03:13404119-13406027	H2O	Ssp	53.0046	25.4111	-1.06066	-2.53905	5e-05	0.000422303	yes
BnaA03g34110D	BnaATIP2-1b	chrA03:16580646-16582185	H2O	Ssp	30.9918	6.64494	-2.22156	-4.59037	5e-05	0.000422303	yes
BnaA03g43810D	BnaANIP1-2b	chrA03:22064125-22066329	H2O	Ssp	5.04858	12.0646	1.25683	2.49678	0.0001	0.000795994	yes
BnaA03g45950D	BnaAPIP1-5a	chrA03:23444589-23446032	H2O	Ssp	1.99619	0.459884	-2.11791	-2.43524	0.001	0.00599309	yes
BnaA03g17020D	BnaAPIP2-2a	chrA03:7983648-7988699	H2O	Ssp	238.401	47.3306	-2.33255	-3.04534	5e-05	0.000422303	yes
BnaA03g24370D	BnaANIP5-1b	chrA03:11714082-11722921	H2O	Ssp	1.06438	0.550523	-0.951144	-1.20455	0.04505	0.138427	no
BnaA04g08310D	BnaANIP4-1a	chrA04:7408306-7409766	H2O	Ssp	0	0	0	0	1	1	no
BnaA04g26560D	BnaAPIP1-2b	chrA04:18805105-18806845	H2O	Ssp	246.697	53.9464	-2.19314	-4.66811	5e-05	0.000422303	yes
BnaA04g00710D	BnaAPIP1-1a	chrA04:521566-523135	H2O	Ssp	14.1862	5.64297	-1.32996	-2.53788	5e-05	0.000422303	yes
BnaA04g27980D	BnaANIP4-1b	chrA04_random:502472-504131	H2O	Ssp	0	0	0	0	1	1	no
BnaA05g05230D	BnaAPIP1-2c	chrA05:2731628-2733344	H2O	Ssp	299.822	58.6531	-2.35383	-4.87042	5e-05	0.000422303	yes
BnaA05g07300D	BnaAPIP2-2c	chrA05:3932267-3933840	H2O	Ssp	92.4031	16.8525	-2.45498	-5.10841	5e-05	0.000422303	yes
BnaA05g09450D	BnaANIP2-1a	chrA05:5219028-5220548	H2O	Ssp	0	0	0	0	1	1	no
BnaA05g09470D	BnaANIP2-1b	chrA05:5224602-5225713	H2O	Ssp	0	0	0	0	1	1	no
BnaA05g31180D	BnaANIP7-1a	chrA05:21548948-21550723	H2O	Ssp	0	0.127026	inf	0	1	1	no
BnaA05g16540D	BnaANIP3-1a	chrA05:11204267-11217495	H2O	Ssp	0	0	0	0	1	1	no
BnaA05g16550D	BnaANIP3-1b	chrA05:11238952-11240718	H2O	Ssp	0.0343553	0.0812655	1.24211	0	1	1	no
BnaA05g23460D	BnaATIP2-1c	chrA05:17748719-17751914	H2O	Ssp	64.6027	15.7795	-2.03354	-3.05517	0.00135	0.00775739	yes
BnaA05g37440D	BnaASIP1-1b	chrA05_random:2999209-3003414	H2O	Ssp	10.3317	7.7937	-0.406693	-0.726656	0.2049	0.412205	no
BnaA06g12030D	BnaATIP3-2a	chrA06:6242466-6243735	H2O	Ssp	4.47509	2.69665	-0.730744	-1.15646	0.0509	0.152069	no
BnaA06g32840D	BnaATIP1-2b	chrA06:21782636-21784173	H2O	Ssp	89.6357	24.0811	-1.89617	-3.96369	5e-05	0.000422303	yes
BnaA06g17390D	BnaATIP5-1a	chrA06:9901308-9905449	H2O	Ssp	0.273366	0	#NAME?	0	1	1	no
BnaA06g40020D	BnaATIP2-3b	chrA06_random:1850536-1852013	H2O	Ssp	0	0	0	0	1	1	no
BnaA07g16310D	BnaANIP5-1c	chrA07:13840325-13847129	H2O	Ssp	0.0321043	0.0246373	-0.381923	0	1	1	no
BnaA07g16510D	BnaAPIP2-5a	chrA07:13969365-13971846	H2O	Ssp	0.0307939	0	#NAME?	0	1	1	no
BnaA07g30640D	BnaATIP3-1c	chrA07:21648456-21649601	H2O	Ssp	0.0341639	0	#NAME?	0	1	1	no
BnaA07g35330D	BnaANIP6-1c	chrA07:23794277-23795974	H2O	Ssp	6.73352	1.8874	-1.83496	-2.89477	5e-05	0.000422303	yes
BnaA07g17050D	BnaASIP2-1a	chrA07:14351011-14352500	H2O	Ssp	13.533	24.4776	0.854983	1.90299	0.00145	0.00824593	yes
BnaA07g22790D	BnaATIP3-1b	chrA07:17293719-17295068	H2O	Ssp	0	0	0	0	1	1	no
BnaA08g07040D	BnaANIP3-1c	chrA08:7086970-7088526	H2O	Ssp	0	0	0	0	1	1	no
BnaA08g10860D	BnaAPIP2-7a	chrA08:10034292-10035945	H2O	Ssp	317.52	74.4353	-2.09279	-4.19989	5e-05	0.000422303	yes
BnaA09g34600D	BnaAPIP2-5b	chrA09:25339103-25341830	H2O	Ssp	0.0210661	1.23221	5.87018	1.86007	0.18605	0.386683	no
BnaA09g39170D	BnaAPIP1-1b	chrA09:27787215-27788864	H2O	Ssp	8.75373	3.16999	-1.46542	-2.68408	5e-05	0.000422303	yes
BnaA09g33720D	BnaAPIP2-1a	chrA09:24799216-24801162	H2O	Ssp	115.865	32.1832	-1.84806	-4.25027	5e-05	0.000422303	yes
BnaA09g36250D	BnaASIP2-1b	chrA09:26276940-26277807	H2O	Ssp	0.0250252	0	#NAME?	0	1	1	no
BnaA09g44820D	BnaATIP3-2b	chrA09:30717999-30724255	H2O	Ssp	0	0	0	0	1	1	no
BnaA09g51960D	BnaAPIP1-4b	chrA09_random:166202-167748	H2O	Ssp	158.617	34.568	-2.19804	-4.69431	5e-05	0.000422303	yes
BnaA09g51590D	BnaATIP1-3a	chrA09_random:5611-6567	H2O	Ssp	0.256885	0.0191108	-3.74866	0	1	1	no
BnaA10g00360D	BnaAPIP1-3a	chrA10:183463-184716	H2O	Ssp	6.98123	1.30683	-2.41741	-3.10506	5e-05	0.000422303	yes
BnaA10g16540D	BnaASIP1-2a	chrA10:12543286-12545452	H2O	Ssp	0.15371	35.5267	7.85255	8.02974	0.0001	0.000795994	yes
BnaA10g13480D	BnaAPIP2-4c	chrA10:10816156-10817535	H2O	Ssp	0.0178122	0.0571158	1.68102	0	1	1	no
BnaAnng22640D	BnaATIP1-1a	chrAnn_random:25434514-25435770	H2O	Ssp	59.735	22.4318	-1.41303	-3.19613	5e-05	0.000422303	yes
BnaAnng24130D	BnaATIP1-1b	chrAnn_random:27805914-27807206	H2O	Ssp	59.6268	29.8074	-1.00029	-2.31695	5e-05	0.000422303	yes
BnaAnng11630D	BnaAPIP2-7b	chrAnn_random:12562295-12563908	H2O	Ssp	126.751	30.5191	-2.05421	-4.12168	5e-05	0.000422303	yes
BnaAnng23190D	BnaAPIP1-1c	chrAnn_random:26244086-26247766	H2O	Ssp	6.31311	2.66452	-1.24448	-2.01385	0.0011	0.00650458	yes
BnaC01g11410D	BnaCNIP1-2a	chrC01:7070499-7072801	H2O	Ssp	4.96399	17.4121	1.81052	3.63571	5e-05	0.000422303	yes
BnaC01g40230D	BnaCSIP1-1a	chrC01:38537399-38542655	H2O	Ssp	11.8161	18.8281	0.672133	1.35474	0.01855	0.0685893	no
BnaC01g03410D	BnaCPIP2-7a	chrC01:1759947-1761661	H2O	Ssp	180.575	35.8507	-2.33253	-4.31313	5e-05	0.000422303	yes
BnaC01g41690D	BnaCTIP2-2a	chrC01_random:867956-869098	H2O	Ssp	0.40319	0.176212	-1.19415	0	1	1	no
BnaC01g44580D	BnaCTIP2-1a	chrC01_random:4074151-4075768	H2O	Ssp	16.9977	5.34692	-1.66856	-3.07973	5e-05	0.000422303	yes
BnaC02g29210D	BnaCNIP5-1a	chrC02:28887547-28890855	H2O	Ssp	4.56732	3.4907	-0.387832	-0.670545	0.23815	0.454631	no
BnaC02g36210D	BnaCTIP1-2a	chrC02:39332960-39334720	H2O	Ssp	274.4	71.5002	-1.94026	-3.73903	5e-05	0.000422303	yes
BnaC02g46870D	BnaCTIP2-3a	chrC02_random:2737512-2738954	H2O	Ssp	0	0	0	0	1	1	no
BnaC03g11160D	BnaCPIP2-4a	chrC03:5450718-5452378	H2O	Ssp	0.0124849	0	#NAME?	0	1	1	no
BnaC03g21800D	BnaCPIP2-6a	chrC03:11843141-11847247	H2O	Ssp	4.59212	1.14915	-1.99859	-3.4262	5e-05	0.000422303	yes
BnaC03g25510D	BnaCPIP1-2a	chrC03:14337489-14339302	H2O	Ssp	61.0062	48.8666	-0.320107	-0.762769	0.1802	0.379218	no
BnaC03g32130D	BnaCPIP1-4a	chrC03:19779031-19780668	H2O	Ssp	19.7422	7.23745	-1.44773	-3.17853	5e-05	0.000422303	yes
BnaC03g39560D	BnaCTIP2-1b	chrC03:24548288-24549868	H2O	Ssp	44.9978	15.0415	-1.5809	-3.59924	5e-05	0.000422303	yes
BnaC03g54990D	BnaCSIP2-1a	chrC03:43494566-43496038	H2O	Ssp	0	0	0	0	1	1	no
BnaC03g28980D	BnaCNIP5-1b	chrC03:17150139-17157003	H2O	Ssp	0.260885	0.163137	-0.677333	0	1	1	no
BnaC03g65520D	BnaCPIP2-7b	chrC03:55224338-55226112	H2O	Ssp	284.22	94.7213	-1.58525	-3.38865	5e-05	0.000422303	yes
BnaC04g04640D	BnaCPIP1-2b	chrC04:3421180-3422815	H2O	Ssp	629.308	211.818	-1.57094	-2.92952	5e-05	0.000422303	yes
BnaC04g08100D	BnaCPIP2-2b	chrC04:6066764-6072513	H2O	Ssp	81.0247	17.9677	-2.17296	-2.17684	0.00315	0.0159317	yes
BnaC04g10820D	BnaCNIP2-1a	chrC04:8407740-8409070	H2O	Ssp	0	0.138473	inf	0	1	1	no
BnaC04g10830D	BnaCNIP2-1b	chrC04:8417417-8418594	H2O	Ssp	0.0134493	0	#NAME?	0	1	1	no
BnaC04g24760D	BnaCSIP2-1b	chrC04:25681471-25683276	H2O	Ssp	1.74617	0.751719	-1.21593	-1.53976	0.0099	0.0412002	yes
BnaC04g30520D	BnaCNIP4-1a	chrC04:32384513-32385975	H2O	Ssp	0	0.0820265	inf	0	1	1	no
BnaC04g38040D	BnaCTIP4-1a	chrC04:39380970-39382403	H2O	Ssp	3.48563	0.678898	-2.36015	-2.61884	0.0004	0.00271635	yes
BnaC04g50590D	BnaCPIP1-2c	chrC04:48171700-48173895	H2O	Ssp	420.867	96.0084	-2.13213	-3.97882	5e-05	0.000422303	yes
BnaC04g08090D	BnaCPIP2-2a	chrC04:6066764-6072513	H2O	Ssp	38.8482	47.4128	0.287429	0.344237	0.55555	0.758057	no
BnaC04g34450D	BnaCNIP4-1b	chrC04:36058391-36059641	H2O	Ssp	0	0	0	0	1	1	no
BnaC05g00440D	BnaCPIP1-3a	chrC05:205981-207601	H2O	Ssp	50.5651	11.2543	-2.16767	-4.51324	5e-05	0.000422303	yes
BnaC05g13770D	BnaCTIP3-2a	chrC05:7958453-7959869	H2O	Ssp	8.43152	5.4116	-0.639738	-1.26963	0.0266	0.091539	no
BnaC05g45720D	BnaCNIP7-1a	chrC05:41539678-41541271	H2O	Ssp	0	0.0487509	inf	0	1	1	no
BnaC05g47470D	BnaCSIP1-1b	chrC05:42485185-42489279	H2O	Ssp	13.4921	6.15727	-1.13175	-2.29725	5e-05	0.000422303	yes
BnaC05g29140D	BnaCNIP3-1a	chrC05:27853687-27857035	H2O	Ssp	0.143523	0.148734	0.0514491	0	1	1	no
BnaC05g29150D	BnaCNIP3-1b	chrC05:27895811-27897456	H2O	Ssp	0	0.0884622	inf	0	1	1	no
BnaC05g37160D	BnaCTIP2-1c	chrC05:36266391-36275936	H2O	Ssp	5.90485	3.68966	-0.678411	-0.421804	0.3589	0.58867	no
BnaC06g15450D	BnaCPIP2-5a	chrC06:18158559-18161837	H2O	Ssp	0.562866	0.0717295	-2.97215	-1.78895	0.0304	0.101717	no
BnaC06g34100D	BnaCTIP3-1b	chrC06:33719712-33720873	H2O	Ssp	0	0	0	0	1	1	no
BnaC06g40240D	BnaCNIP6-1a	chrC06:36954102-36955760	H2O	Ssp	3.21174	0.929799	-1.78837	-2.42899	0.0002	0.00148149	yes
BnaC06g05270D	BnaCTIP2-1d	chrC06:5903844-5905027	H2O	Ssp	2.27248	1.09464	-1.05381	-1.30875	0.0424	0.132031	no
BnaC06g14590D	BnaCPIP2-1a	chrC06:17363648-17365803	H2O	Ssp	4.31445	0.648923	-2.73306	-3.67268	5e-05	0.000422303	yes
BnaC06g23750D	BnaCTIP3-1a	chrC06:25508188-25509355	H2O	Ssp	0	0	0	0	1	1	no
BnaC06g42210D	BnaCNIP4-2a	chrC06_random:1577356-1580899	H2O	Ssp	0	0	0	0	1	1	no
BnaC07g35550D	BnaCNIP1-2b	chrC07:37948315-37951979	H2O	Ssp	5.98608	14.5393	1.28027	2.88987	5e-05	0.000422303	yes
BnaC07g38190D	BnaCPIP1-5a	chrC07:39580904-39582345	H2O	Ssp	3.70116	1.13185	-1.70929	-2.44942	0.0003	0.00211454	yes
BnaC07g45370D	BnaCPIP2-7c	chrC07:43497799-43499645	H2O	Ssp	1.20889	6.6353	2.45649	3.49319	5e-05	0.000422303	yes
BnaC07g20220D	BnaCTIP2-3b	chrC07:26918623-26920233	H2O	Ssp	0	0	0	0	1	1	no
BnaC07g23630D	BnaCTIP1-2b	chrC07:30124583-30126080	H2O	Ssp	158.758	35.4734	-2.16202	-4.47026	5e-05	0.000422303	yes
BnaC08g25570D	BnaCPIP2-5b	chrC08:27272690-27276118	H2O	Ssp	0.0333813	0.100689	1.5928	0	1	1	no
BnaC08g31360D	BnaCPIP1-1a	chrC08:30756902-30761436	H2O	Ssp	68.9583	16.7675	-2.04006	-4.07405	5e-05	0.000422303	yes
BnaC08g07910D	BnaCNIP3-1c	chrC08:11521268-11523172	H2O	Ssp	0	0	0	0	1	1	no
BnaC08g37510D	BnaCTIP3-2b	chrC08:34260482-34264931	H2O	Ssp	0.0301697	0	#NAME?	0	1	1	no
BnaC09g53920D	BnaCPIP2-4b	chrC09_random:3860180-3861553	H2O	Ssp	0	0	0	0	1	1	no
BnaC09g54320D	BnaCSIP1-2a	chrC09_random:4140962-4142787	H2O	Ssp	0.0650152	32.8831	8.98236	5.33926	0.05125	0.152845	no
BnaCnng01570D	BnaCTIP1-3a	chrCnn_random:1673038-1673797	H2O	Ssp	0.976664	0.505796	-0.949307	-0.853733	0.1309	0.304453	no
BnaCnng02360D	BnaCPIP1-4b	chrCnn_random:2096148-2097741	H2O	Ssp	172.183	39.5626	-2.12173	-4.15644	5e-05	0.000422303	yes
BnaCnng24720D	BnaCTIP1-1a	chrCnn_random:23142536-23144230	H2O	Ssp	11.813	6.91983	-0.771563	-1.53747	0.0082	0.035311	yes
BnaCnng65250D	BnaCNIP4-1c	chrCnn_random:64941789-64943809	H2O	Ssp	0	0	0	0	1	1	no
BnaCnng08780D	BnaCPIP1-3b	chrCnn_random:8157702-8159122	H2O	Ssp	1.09334	0.307951	-1.82797	-1.80634	0.0225	0.0801477	no
BnaCnng15220D	BnaCTIP5-1a	chrCnn_random:14191541-14195620	H2O	Ssp	0.134541	0	#NAME?	0	1	1	no
BnaCnng20470D	BnaCSIP2-1c	chrCnn_random:19195493-19196978	H2O	Ssp	12.0581	21.4098	0.82827	1.79183	0.0019	0.0103923	yes
BnaCnng31040D	BnaCPIP2-1b	chrCnn_random:29430224-29432231	H2O	Ssp	63.9166	13.7141	-2.22053	-4.81976	5e-05	0.000422303	yes
BnaCnng50290D	BnaCTIP3-1c	chrCnn_random:49836531-49837529	H2O	Ssp	0	0	0	0	1	1	no
PA23-Ssp
Gene ID	Gene Name	locus	sample_1	sample_2	value_1	value_2	log2(fold_change)	test_stat	p_value	q_value	significant
BnaA01g09720D	BnaANIP1-2a	chrA01:4783529-4785965	PA23	Ssp	14.2937	8.61921	-0.729752	-1.62091	0.0058	0.0265079	yes
BnaA01g33700D	BnaASIP1-1a	chrA01:22789727-22795424	PA23	Ssp	3.30746	7.96243	1.26749	2.82576	5e-05	0.000422303	yes
BnaA01g28120D	BnaATIP2-1a	chrA01:19627391-19630477	PA23	Ssp	5.86	1.8289	-1.67992	-0.69862	0.1436	0.325104	no
BnaA01g35340D	BnaATIP2-2a	chrA01_random:556241-557354	PA23	Ssp	0.164256	0.0602781	-1.44624	0	1	1	no
BnaA02g06180D	BnaAPIP2-4a	chrA02:2963245-2964676	PA23	Ssp	0.0683015	0.192288	1.49328	0	1	1	no
BnaA02g16380D	BnaATIP3-1a	chrA02:9732695-9733695	PA23	Ssp	0.0258055	0	#NAME?	0	1	1	no
BnaA02g19440D	BnaANIP6-1a	chrA02:12064288-12066003	PA23	Ssp	0.251022	0.0464452	-2.43421	0	1	1	no
BnaA02g22030D	BnaANIP5-1a	chrA02:14463022-14466088	PA23	Ssp	0.336835	2.02474	2.58762	2.7039	0.00145	0.00824593	yes
BnaA02g25440D	BnaATIP2-3a	chrA02:18713935-18723357	PA23	Ssp	0.0942745	0	#NAME?	0	1	1	no
BnaA02g28130D	BnaATIP1-2a	chrA02:20756463-20758393	PA23	Ssp	278.621	109.11	-1.35252	-2.44167	5e-05	0.000422303	yes
BnaA02g36290D	BnaANIP6-1b	chrA02_random:828759-830397	PA23	Ssp	2.20837	0.686054	-1.68659	-2.0001	0.0027	0.0139919	yes
BnaA03g08820D	BnaAPIP2-4b	chrA03:4009486-4011031	PA23	Ssp	0.0315337	0	#NAME?	0	1	1	no
BnaA03g17030D	BnaAPIP2-2b	chrA03:7983648-7988699	PA23	Ssp	7.97434	34.8501	2.12773	1.2803	0.1738	0.370042	no
BnaA03g18300D	BnaAPIP2-6a	chrA03:8586177-8589423	PA23	Ssp	4.4132	1.26729	-1.80008	-2.87246	5e-05	0.000422303	yes
BnaA03g21210D	BnaAPIP1-2a	chrA03:10085703-10087242	PA23	Ssp	40.9459	15.9919	-1.35638	-3.13282	5e-05	0.000422303	yes
BnaA03g27130D	BnaAPIP1-4a	chrA03:13404119-13406027	PA23	Ssp	52.4214	25.4111	-1.0447	-2.52041	5e-05	0.000422303	yes
BnaA03g34110D	BnaATIP2-1b	chrA03:16580646-16582185	PA23	Ssp	15.1911	6.64494	-1.19289	-2.39271	0.00135	0.00775739	yes
BnaA03g43810D	BnaANIP1-2b	chrA03:22064125-22066329	PA23	Ssp	7.87173	12.0646	0.616029	1.29114	0.02325	0.0822764	no
BnaA03g45950D	BnaAPIP1-5a	chrA03:23444589-23446032	PA23	Ssp	1.00028	0.459884	-1.12105	-1.20791	0.0478	0.14492	no
BnaA03g17020D	BnaAPIP2-2a	chrA03:7983648-7988699	PA23	Ssp	189.577	47.3306	-2.00194	-2.6548	0.0004	0.00271635	yes
BnaA03g24370D	BnaANIP5-1b	chrA03:11714082-11722921	PA23	Ssp	1.19855	0.550523	-1.12242	-1.45312	0.01615	0.0614324	no
BnaA04g08310D	BnaANIP4-1a	chrA04:7408306-7409766	PA23	Ssp	0	0	0	0	1	1	no
BnaA04g26560D	BnaAPIP1-2b	chrA04:18805105-18806845	PA23	Ssp	227.507	53.9464	-2.07631	-4.48884	5e-05	0.000422303	yes
BnaA04g00710D	BnaAPIP1-1a	chrA04:521566-523135	PA23	Ssp	15.5036	5.64297	-1.45807	-2.804	5e-05	0.000422303	yes
BnaA04g27980D	BnaANIP4-1b	chrA04_random:502472-504131	PA23	Ssp	0	0	0	0	1	1	no
BnaA05g05230D	BnaAPIP1-2c	chrA05:2731628-2733344	PA23	Ssp	336.491	58.6531	-2.52029	-5.26199	5e-05	0.000422303	yes
BnaA05g07300D	BnaAPIP2-2c	chrA05:3932267-3933840	PA23	Ssp	99.7781	16.8525	-2.56576	-5.39215	5e-05	0.000422303	yes
BnaA05g09450D	BnaANIP2-1a	chrA05:5219028-5220548	PA23	Ssp	0	0	0	0	1	1	no
BnaA05g09470D	BnaANIP2-1b	chrA05:5224602-5225713	PA23	Ssp	0	0	0	0	1	1	no
BnaA05g31180D	BnaANIP7-1a	chrA05:21548948-21550723	PA23	Ssp	0	0.127026	inf	0	1	1	no
BnaA05g16540D	BnaANIP3-1a	chrA05:11204267-11217495	PA23	Ssp	0	0	0	0	1	1	no
BnaA05g16550D	BnaANIP3-1b	chrA05:11238952-11240718	PA23	Ssp	0	0.0812655	inf	0	1	1	no
BnaA05g23460D	BnaATIP2-1c	chrA05:17748719-17751914	PA23	Ssp	41.0073	15.7795	-1.37783	-2.04771	0.0225	0.0801477	no
BnaA05g37440D	BnaASIP1-1b	chrA05_random:2999209-3003414	PA23	Ssp	9.90683	7.7937	-0.346115	-0.591907	0.3009	0.526953	no
BnaA06g12030D	BnaATIP3-2a	chrA06:6242466-6243735	PA23	Ssp	5.40412	2.69665	-1.00289	-1.62826	0.0075	0.0327931	yes
BnaA06g32840D	BnaATIP1-2b	chrA06:21782636-21784173	PA23	Ssp	53.7555	24.0811	-1.15851	-2.44102	5e-05	0.000422303	yes
BnaA06g17390D	BnaATIP5-1a	chrA06:9901308-9905449	PA23	Ssp	0.0900933	0	#NAME?	0	1	1	no
BnaA06g40020D	BnaATIP2-3b	chrA06_random:1850536-1852013	PA23	Ssp	0	0	0	0	1	1	no
BnaA07g16310D	BnaANIP5-1c	chrA07:13840325-13847129	PA23	Ssp	0	0.0246373	inf	0	1	1	no
BnaA07g16510D	BnaAPIP2-5a	chrA07:13969365-13971846	PA23	Ssp	0	0	0	0	1	1	no
BnaA07g30640D	BnaATIP3-1c	chrA07:21648456-21649601	PA23	Ssp	0.0280776	0	#NAME?	0	1	1	no
BnaA07g35330D	BnaANIP6-1c	chrA07:23794277-23795974	PA23	Ssp	6.542	1.8874	-1.79333	-2.83369	5e-05	0.000422303	yes
BnaA07g17050D	BnaASIP2-1a	chrA07:14351011-14352500	PA23	Ssp	15.7103	24.4776	0.639754	1.44082	0.01295	0.0513105	no
BnaA07g22790D	BnaATIP3-1b	chrA07:17293719-17295068	PA23	Ssp	0	0	0	0	1	1	no
BnaA08g07040D	BnaANIP3-1c	chrA08:7086970-7088526	PA23	Ssp	0.0260625	0	#NAME?	0	1	1	no
BnaA08g10860D	BnaAPIP2-7a	chrA08:10034292-10035945	PA23	Ssp	298.525	74.4353	-2.00379	-4.08825	5e-05	0.000422303	yes
BnaA09g34600D	BnaAPIP2-5b	chrA09:25339103-25341830	PA23	Ssp	0.0500748	1.23221	4.62102	2.63466	0.0817	0.217559	no
BnaA09g39170D	BnaAPIP1-1b	chrA09:27787215-27788864	PA23	Ssp	5.77373	3.16999	-0.865023	-1.52983	0.00895	0.0379354	yes
BnaA09g33720D	BnaAPIP2-1a	chrA09:24799216-24801162	PA23	Ssp	130.443	32.1832	-2.01904	-4.72956	5e-05	0.000422303	yes
BnaA09g36250D	BnaASIP2-1b	chrA09:26276940-26277807	PA23	Ssp	0	0	0	0	1	1	no
BnaA09g44820D	BnaATIP3-2b	chrA09:30717999-30724255	PA23	Ssp	0.0451731	0	#NAME?	0	1	1	no
BnaA09g51960D	BnaAPIP1-4b	chrA09_random:166202-167748	PA23	Ssp	143.16	34.568	-2.05012	-4.44999	5e-05	0.000422303	yes
BnaA09g51590D	BnaATIP1-3a	chrA09_random:5611-6567	PA23	Ssp	0.243332	0.0191108	-3.67047	0	1	1	no
BnaA10g00360D	BnaAPIP1-3a	chrA10:183463-184716	PA23	Ssp	7.14314	1.30683	-2.45049	-3.15785	5e-05	0.000422303	yes
BnaA10g16540D	BnaASIP1-2a	chrA10:12543286-12545452	PA23	Ssp	0.19954	35.5267	7.47608	8.33229	5e-05	0.000422303	yes
BnaA10g13480D	BnaAPIP2-4c	chrA10:10816156-10817535	PA23	Ssp	0	0.0571158	inf	0	1	1	no
BnaAnng22640D	BnaATIP1-1a	chrAnn_random:25434514-25435770	PA23	Ssp	38.5571	22.4318	-0.781451	-1.8084	0.00165	0.00921106	yes
BnaAnng24130D	BnaATIP1-1b	chrAnn_random:27805914-27807206	PA23	Ssp	42.7833	29.8074	-0.521378	-1.23558	0.03105	0.103385	no
BnaAnng11630D	BnaAPIP2-7b	chrAnn_random:12562295-12563908	PA23	Ssp	103.868	30.5191	-1.76697	-3.57245	5e-05	0.000422303	yes
BnaAnng23190D	BnaAPIP1-1c	chrAnn_random:26244086-26247766	PA23	Ssp	6.79287	2.66452	-1.35015	-2.2141	0.0001	0.000795994	yes
BnaC01g11410D	BnaCNIP1-2a	chrC01:7070499-7072801	PA23	Ssp	7.31384	17.4121	1.25139	2.64803	5e-05	0.000422303	yes
BnaC01g40230D	BnaCSIP1-1a	chrC01:38537399-38542655	PA23	Ssp	14.5685	18.8281	0.370036	0.763344	0.18055	0.379715	no
BnaC01g03410D	BnaCPIP2-7a	chrC01:1759947-1761661	PA23	Ssp	134.167	35.8507	-1.90396	-3.56274	5e-05	0.000422303	yes
BnaC01g41690D	BnaCTIP2-2a	chrC01_random:867956-869098	PA23	Ssp	0.185112	0.176212	-0.0710854	0	1	1	no
BnaC01g44580D	BnaCTIP2-1a	chrC01_random:4074151-4075768	PA23	Ssp	9.93875	5.34692	-0.894357	-1.60633	0.0079	0.0342293	yes
BnaC02g29210D	BnaCNIP5-1a	chrC02:28887547-28890855	PA23	Ssp	2.98701	3.4907	0.224815	0.374134	0.5138	0.726611	no
BnaC02g36210D	BnaCTIP1-2a	chrC02:39332960-39334720	PA23	Ssp	165.934	71.5002	-1.21459	-2.48842	5e-05	0.000422303	yes
BnaC02g46870D	BnaCTIP2-3a	chrC02_random:2737512-2738954	PA23	Ssp	0.0272122	0	#NAME?	0	1	1	no
BnaC03g11160D	BnaCPIP2-4a	chrC03:5450718-5452378	PA23	Ssp	0	0	0	0	1	1	no
BnaC03g21800D	BnaCPIP2-6a	chrC03:11843141-11847247	PA23	Ssp	6.59832	1.14915	-2.52152	-4.3594	5e-05	0.000422303	yes
BnaC03g25510D	BnaCPIP1-2a	chrC03:14337489-14339302	PA23	Ssp	65.6992	48.8666	-0.427027	-1.01991	0.0747	0.2034	no
BnaC03g32130D	BnaCPIP1-4a	chrC03:19779031-19780668	PA23	Ssp	19.1081	7.23745	-1.40063	-3.11239	5e-05	0.000422303	yes
BnaC03g39560D	BnaCTIP2-1b	chrC03:24548288-24549868	PA23	Ssp	25.1376	15.0415	-0.740894	-1.64127	0.0109	0.0445714	yes
BnaC03g54990D	BnaCSIP2-1a	chrC03:43494566-43496038	PA23	Ssp	0	0	0	0	1	1	no
BnaC03g28980D	BnaCNIP5-1b	chrC03:17150139-17157003	PA23	Ssp	0.316385	0.163137	-0.9556	0	1	1	no
BnaC03g65520D	BnaCPIP2-7b	chrC03:55224338-55226112	PA23	Ssp	324.618	94.7213	-1.77698	-3.74163	5e-05	0.000422303	yes
BnaC04g04640D	BnaCPIP1-2b	chrC04:3421180-3422815	PA23	Ssp	697.361	211.818	-1.71908	-3.16219	5e-05	0.000422303	yes
BnaC04g08100D	BnaCPIP2-2b	chrC04:6066764-6072513	PA23	Ssp	83.0528	17.9677	-2.20862	-2.2271	0.00275	0.0142059	yes
BnaC04g10820D	BnaCNIP2-1a	chrC04:8407740-8409070	PA23	Ssp	0	0.138473	inf	0	1	1	no
BnaC04g10830D	BnaCNIP2-1b	chrC04:8417417-8418594	PA23	Ssp	0	0	0	0	1	1	no
BnaC04g24760D	BnaCSIP2-1b	chrC04:25681471-25683276	PA23	Ssp	1.67166	0.751719	-1.15302	-1.4601	0.01425	0.0554655	no
BnaC04g30520D	BnaCNIP4-1a	chrC04:32384513-32385975	PA23	Ssp	0	0.0820265	inf	0	1	1	no
BnaC04g38040D	BnaCTIP4-1a	chrC04:39380970-39382403	PA23	Ssp	2.20197	0.678898	-1.69753	-1.81712	0.0045	0.0214779	yes
BnaC04g50590D	BnaCPIP1-2c	chrC04:48171700-48173895	PA23	Ssp	459.855	96.0084	-2.25995	-4.20935	5e-05	0.000422303	yes
BnaC04g08090D	BnaCPIP2-2a	chrC04:6066764-6072513	PA23	Ssp	43.3463	47.4128	0.129368	0.166902	0.7659	0.8908	no
BnaC04g34450D	BnaCNIP4-1b	chrC04:36058391-36059641	PA23	Ssp	0	0	0	0	1	1	no
BnaC05g00440D	BnaCPIP1-3a	chrC05:205981-207601	PA23	Ssp	40.3183	11.2543	-1.84096	-3.86416	5e-05	0.000422303	yes
BnaC05g13770D	BnaCTIP3-2a	chrC05:7958453-7959869	PA23	Ssp	12.0736	5.4116	-1.15773	-2.37136	0.0003	0.00211454	yes
BnaC05g45720D	BnaCNIP7-1a	chrC05:41539678-41541271	PA23	Ssp	0	0.0487509	inf	0	1	1	no
BnaC05g47470D	BnaCSIP1-1b	chrC05:42485185-42489279	PA23	Ssp	13.1378	6.15727	-1.09336	-2.22148	5e-05	0.000422303	yes
BnaC05g29140D	BnaCNIP3-1a	chrC05:27853687-27857035	PA23	Ssp	0.157287	0.148734	-0.0806634	0	1	1	no
BnaC05g29150D	BnaCNIP3-1b	chrC05:27895811-27897456	PA23	Ssp	0	0.0884622	inf	0	1	1	no
BnaC05g37160D	BnaCTIP2-1c	chrC05:36266391-36275936	PA23	Ssp	3.6333	3.68966	0.022209	0.0134399	0.97865	0.990119	no
BnaC06g15450D	BnaCPIP2-5a	chrC06:18158559-18161837	PA23	Ssp	0.249079	0.0717295	-1.79596	0	1	1	no
BnaC06g34100D	BnaCTIP3-1b	chrC06:33719712-33720873	PA23	Ssp	0	0	0	0	1	1	no
BnaC06g40240D	BnaCNIP6-1a	chrC06:36954102-36955760	PA23	Ssp	1.67526	0.929799	-0.849391	-1.08721	0.0562	0.164015	no
BnaC06g05270D	BnaCTIP2-1d	chrC06:5903844-5905027	PA23	Ssp	1.253	1.09464	-0.194936	-0.222522	0.7173	0.86397	no
BnaC06g14590D	BnaCPIP2-1a	chrC06:17363648-17365803	PA23	Ssp	2.84624	0.648923	-2.13294	-2.76655	0.00025	0.0018035	yes
BnaC06g23750D	BnaCTIP3-1a	chrC06:25508188-25509355	PA23	Ssp	0	0	0	0	1	1	no
BnaC06g42210D	BnaCNIP4-2a	chrC06_random:1577356-1580899	PA23	Ssp	0	0	0	0	1	1	no
BnaC07g35550D	BnaCNIP1-2b	chrC07:37948315-37951979	PA23	Ssp	9.2442	14.5393	0.653335	1.48926	0.01045	0.0430713	yes
BnaC07g38190D	BnaCPIP1-5a	chrC07:39580904-39582345	PA23	Ssp	2.75451	1.13185	-1.28311	-1.77455	0.00475	0.0224659	yes
BnaC07g45370D	BnaCPIP2-7c	chrC07:43497799-43499645	PA23	Ssp	1.1103	6.6353	2.57921	3.62212	5e-05	0.000422303	yes
BnaC07g20220D	BnaCTIP2-3b	chrC07:26918623-26920233	PA23	Ssp	0	0	0	0	1	1	no
BnaC07g23630D	BnaCTIP1-2b	chrC07:30124583-30126080	PA23	Ssp	92.6884	35.4734	-1.38565	-2.91591	5e-05	0.000422303	yes
BnaC08g25570D	BnaCPIP2-5b	chrC08:27272690-27276118	PA23	Ssp	0.0621421	0.100689	0.69627	0	1	1	no
BnaC08g31360D	BnaCPIP1-1a	chrC08:30756902-30761436	PA23	Ssp	67.2903	16.7675	-2.00473	-4.02437	5e-05	0.000422303	yes
BnaC08g07910D	BnaCNIP3-1c	chrC08:11521268-11523172	PA23	Ssp	0	0	0	0	1	1	no
BnaC08g37510D	BnaCTIP3-2b	chrC08:34260482-34264931	PA23	Ssp	0	0	0	0	1	1	no
BnaC09g53920D	BnaCPIP2-4b	chrC09_random:3860180-3861553	PA23	Ssp	0	0	0	0	1	1	no
BnaC09g54320D	BnaCSIP1-2a	chrC09_random:4140962-4142787	PA23	Ssp	0.0405073	32.8831	9.66495	5.19555	0.24945	0.467689	no
BnaCnng01570D	BnaCTIP1-3a	chrCnn_random:1673038-1673797	PA23	Ssp	1.1907	0.505796	-1.23518	-1.13715	0.057	0.165785	no
BnaCnng02360D	BnaCPIP1-4b	chrCnn_random:2096148-2097741	PA23	Ssp	138.8	39.5626	-1.8108	-3.78318	5e-05	0.000422303	yes
BnaCnng24720D	BnaCTIP1-1a	chrCnn_random:23142536-23144230	PA23	Ssp	9.64061	6.91983	-0.478387	-0.945552	0.0969	0.246698	no
BnaCnng65250D	BnaCNIP4-1c	chrCnn_random:64941789-64943809	PA23	Ssp	0	0	0	0	1	1	no
BnaCnng08780D	BnaCPIP1-3b	chrCnn_random:8157702-8159122	PA23	Ssp	0.973574	0.307951	-1.66059	-1.6291	0.03495	0.113536	no
BnaCnng15220D	BnaCTIP5-1a	chrCnn_random:14191541-14195620	PA23	Ssp	0.0294124	0	#NAME?	0	1	1	no
BnaCnng20470D	BnaCSIP2-1c	chrCnn_random:19195493-19196978	PA23	Ssp	16.1859	21.4098	0.403537	0.894936	0.11245	0.274052	no
BnaCnng31040D	BnaCPIP2-1b	chrCnn_random:29430224-29432231	PA23	Ssp	64.7287	13.7141	-2.23875	-4.95804	5e-05	0.000422303	yes
BnaCnng50290D	BnaCTIP3-1c	chrCnn_random:49836531-49837529	PA23	Ssp	0.0605309	0	#NAME?	0	1	1	no
PASs-Ssp
Gene ID	Gene Name	locus	sample_1	sample_2	value_1	value_2	log2(fold_change)	test_stat	p_value	q_value	significant
BnaA01g09720D	BnaANIP1-2a	chrA01:4783529-4785965	PASs	Ssp	5.94696	8.61921	0.535404	1.12409	0.0516	0.153662	no
BnaA01g33700D	BnaASIP1-1a	chrA01:22789727-22795424	PASs	Ssp	3.15749	7.96243	1.33443	2.91998	5e-05	0.000422303	yes
BnaA01g28120D	BnaATIP2-1a	chrA01:19627391-19630477	PASs	Ssp	13.4412	1.8289	-2.87761	-1.21354	0.04985	0.149649	no
BnaA01g35340D	BnaATIP2-2a	chrA01_random:556241-557354	PASs	Ssp	0.0896761	0.0602781	-0.57309	0	1	1	no
BnaA02g06180D	BnaAPIP2-4a	chrA02:2963245-2964676	PASs	Ssp	0.078769	0.192288	1.28757	0	1	1	no
BnaA02g16380D	BnaATIP3-1a	chrA02:9732695-9733695	PASs	Ssp	0.097861	0	#NAME?	0	1	1	no
BnaA02g19440D	BnaANIP6-1a	chrA02:12064288-12066003	PASs	Ssp	0.116552	0.0464452	-1.32737	0	1	1	no
BnaA02g22030D	BnaANIP5-1a	chrA02:14463022-14466088	PASs	Ssp	0.578081	2.02474	1.80839	2.06641	0.0024	0.0126665	yes
BnaA02g25440D	BnaATIP2-3a	chrA02:18713935-18723357	PASs	Ssp	0	0	0	0	1	1	no
BnaA02g28130D	BnaATIP1-2a	chrA02:20756463-20758393	PASs	Ssp	290.338	109.11	-1.41195	-2.42044	5e-05	0.000422303	yes
BnaA02g36290D	BnaANIP6-1b	chrA02_random:828759-830397	PASs	Ssp	2.23965	0.686054	-1.70688	-2.00844	0.00205	0.0110909	yes
BnaA03g08820D	BnaAPIP2-4b	chrA03:4009486-4011031	PASs	Ssp	0.0596971	0	#NAME?	0	1	1	no
BnaA03g17030D	BnaAPIP2-2b	chrA03:7983648-7988699	PASs	Ssp	11.8353	34.8501	1.55806	1.12661	0.13335	0.308479	no
BnaA03g18300D	BnaAPIP2-6a	chrA03:8586177-8589423	PASs	Ssp	4.92584	1.26729	-1.95862	-3.16273	5e-05	0.000422303	yes
BnaA03g21210D	BnaAPIP1-2a	chrA03:10085703-10087242	PASs	Ssp	33.0548	15.9919	-1.04751	-2.40423	5e-05	0.000422303	yes
BnaA03g27130D	BnaAPIP1-4a	chrA03:13404119-13406027	PASs	Ssp	42.2369	25.4111	-0.733047	-1.77542	0.0019	0.0103923	yes
BnaA03g34110D	BnaATIP2-1b	chrA03:16580646-16582185	PASs	Ssp	17.7171	6.64494	-1.41482	-2.696	0.00025	0.0018035	yes
BnaA03g43810D	BnaANIP1-2b	chrA03:22064125-22066329	PASs	Ssp	4.26975	12.0646	1.49856	2.92141	5e-05	0.000422303	yes
BnaA03g45950D	BnaAPIP1-5a	chrA03:23444589-23446032	PASs	Ssp	1.69286	0.459884	-1.88012	-2.12752	0.00225	0.0119952	yes
BnaA03g17020D	BnaAPIP2-2a	chrA03:7983648-7988699	PASs	Ssp	139.577	47.3306	-1.56021	-2.07213	0.00465	0.0220724	yes
BnaA03g24370D	BnaANIP5-1b	chrA03:11714082-11722921	PASs	Ssp	0.850818	0.550523	-0.628047	-0.76703	0.1786	0.376884	no
BnaA04g08310D	BnaANIP4-1a	chrA04:7408306-7409766	PASs	Ssp	0	0	0	0	1	1	no
BnaA04g26560D	BnaAPIP1-2b	chrA04:18805105-18806845	PASs	Ssp	169.851	53.9464	-1.65467	-3.65073	5e-05	0.000422303	yes
BnaA04g00710D	BnaAPIP1-1a	chrA04:521566-523135	PASs	Ssp	9.47911	5.64297	-0.748297	-1.39482	0.0164	0.0622092	no
BnaA04g27980D	BnaANIP4-1b	chrA04_random:502472-504131	PASs	Ssp	0	0	0	0	1	1	no
BnaA05g05230D	BnaAPIP1-2c	chrA05:2731628-2733344	PASs	Ssp	191.289	58.6531	-1.70547	-3.72447	5e-05	0.000422303	yes
BnaA05g07300D	BnaAPIP2-2c	chrA05:3932267-3933840	PASs	Ssp	64.6942	16.8525	-1.94067	-4.1137	5e-05	0.000422303	yes
BnaA05g09450D	BnaANIP2-1a	chrA05:5219028-5220548	PASs	Ssp	0	0	0	0	1	1	no
BnaA05g09470D	BnaANIP2-1b	chrA05:5224602-5225713	PASs	Ssp	0	0	0	0	1	1	no
BnaA05g31180D	BnaANIP7-1a	chrA05:21548948-21550723	PASs	Ssp	0.0159114	0.127026	2.997	0	1	1	no
BnaA05g16540D	BnaANIP3-1a	chrA05:11204267-11217495	PASs	Ssp	0	0	0	0	1	1	no
BnaA05g16550D	BnaANIP3-1b	chrA05:11238952-11240718	PASs	Ssp	0	0.0812655	inf	0	1	1	no
BnaA05g23460D	BnaATIP2-1c	chrA05:17748719-17751914	PASs	Ssp	44.9877	15.7795	-1.51148	-2.25816	0.0136	0.0533928	no
BnaA05g37440D	BnaASIP1-1b	chrA05_random:2999209-3003414	PASs	Ssp	9.97449	7.7937	-0.355934	-0.640166	0.26175	0.482015	no
BnaA06g12030D	BnaATIP3-2a	chrA06:6242466-6243735	PASs	Ssp	2.8426	2.69665	-0.0760379	-0.115106	0.8359	0.926653	no
BnaA06g32840D	BnaATIP1-2b	chrA06:21782636-21784173	PASs	Ssp	71.7444	24.0811	-1.57497	-3.22215	5e-05	0.000422303	yes
BnaA06g17390D	BnaATIP5-1a	chrA06:9901308-9905449	PASs	Ssp	0.0725325	0	#NAME?	0	1	1	no
BnaA06g40020D	BnaATIP2-3b	chrA06_random:1850536-1852013	PASs	Ssp	0	0	0	0	1	1	no
BnaA07g16310D	BnaANIP5-1c	chrA07:13840325-13847129	PASs	Ssp	0	0.0246373	inf	0	1	1	no
BnaA07g16510D	BnaAPIP2-5a	chrA07:13969365-13971846	PASs	Ssp	0.0255317	0	#NAME?	0	1	1	no
BnaA07g30640D	BnaATIP3-1c	chrA07:21648456-21649601	PASs	Ssp	0.0651583	0	#NAME?	0	1	1	no
BnaA07g35330D	BnaANIP6-1c	chrA07:23794277-23795974	PASs	Ssp	5.06032	1.8874	-1.42283	-2.21204	0.0005	0.00329668	yes
BnaA07g17050D	BnaASIP2-1a	chrA07:14351011-14352500	PASs	Ssp	18.4846	24.4776	0.405137	0.921257	0.10175	0.255567	no
BnaA07g22790D	BnaATIP3-1b	chrA07:17293719-17295068	PASs	Ssp	0	0	0	0	1	1	no
BnaA08g07040D	BnaANIP3-1c	chrA08:7086970-7088526	PASs	Ssp	0	0	0	0	1	1	no
BnaA08g10860D	BnaAPIP2-7a	chrA08:10034292-10035945	PASs	Ssp	255.993	74.4353	-1.78205	-3.67584	5e-05	0.000422303	yes
BnaA09g34600D	BnaAPIP2-5b	chrA09:25339103-25341830	PASs	Ssp	0.123945	1.23221	3.31348	2.46336	0.00465	0.0220724	yes
BnaA09g39170D	BnaAPIP1-1b	chrA09:27787215-27788864	PASs	Ssp	11.8468	3.16999	-1.90194	-3.50157	5e-05	0.000422303	yes
BnaA09g33720D	BnaAPIP2-1a	chrA09:24799216-24801162	PASs	Ssp	63.676	32.1832	-0.984441	-2.37634	5e-05	0.000422303	yes
BnaA09g36250D	BnaASIP2-1b	chrA09:26276940-26277807	PASs	Ssp	0	0	0	0	1	1	no
BnaA09g44820D	BnaATIP3-2b	chrA09:30717999-30724255	PASs	Ssp	0.0384537	0	#NAME?	0	1	1	no
BnaA09g51960D	BnaAPIP1-4b	chrA09_random:166202-167748	PASs	Ssp	127.329	34.568	-1.88105	-3.94707	5e-05	0.000422303	yes
BnaA09g51590D	BnaATIP1-3a	chrA09_random:5611-6567	PASs	Ssp	0.110105	0.0191108	-2.52642	0	1	1	no
BnaA10g00360D	BnaAPIP1-3a	chrA10:183463-184716	PASs	Ssp	8.96248	1.30683	-2.77783	-3.52459	5e-05	0.000422303	yes
BnaA10g16540D	BnaASIP1-2a	chrA10:12543286-12545452	PASs	Ssp	4.57209	35.5267	2.95798	6.30091	5e-05	0.000422303	yes
BnaA10g13480D	BnaAPIP2-4c	chrA10:10816156-10817535	PASs	Ssp	0.0242558	0.0571158	1.23556	0	1	1	no
BnaAnng22640D	BnaATIP1-1a	chrAnn_random:25434514-25435770	PASs	Ssp	50.8795	22.4318	-1.18154	-2.55001	5e-05	0.000422303	yes
BnaAnng24130D	BnaATIP1-1b	chrAnn_random:27805914-27807206	PASs	Ssp	68.6984	29.8074	-1.20461	-2.602	5e-05	0.000422303	yes
BnaAnng11630D	BnaAPIP2-7b	chrAnn_random:12562295-12563908	PASs	Ssp	80.4824	30.5191	-1.39896	-2.84837	5e-05	0.000422303	yes
BnaAnng23190D	BnaAPIP1-1c	chrAnn_random:26244086-26247766	PASs	Ssp	2.82114	2.66452	-0.082406	-0.120447	0.83595	0.926692	no
BnaC01g11410D	BnaCNIP1-2a	chrC01:7070499-7072801	PASs	Ssp	5.82908	17.4121	1.57875	3.23056	5e-05	0.000422303	yes
BnaC01g40230D	BnaCSIP1-1a	chrC01:38537399-38542655	PASs	Ssp	13.8283	18.8281	0.445255	0.912653	0.10785	0.265939	no
BnaC01g03410D	BnaCPIP2-7a	chrC01:1759947-1761661	PASs	Ssp	137.898	35.8507	-1.94352	-3.63717	5e-05	0.000422303	yes
BnaC01g41690D	BnaCTIP2-2a	chrC01_random:867956-869098	PASs	Ssp	0.215454	0.176212	-0.290064	0	1	1	no
BnaC01g44580D	BnaCTIP2-1a	chrC01_random:4074151-4075768	PASs	Ssp	16.5489	5.34692	-1.62995	-2.89266	5e-05	0.000422303	yes
BnaC02g29210D	BnaCNIP5-1a	chrC02:28887547-28890855	PASs	Ssp	2.88895	3.4907	0.27297	0.450785	0.4306	0.657432	no
BnaC02g36210D	BnaCTIP1-2a	chrC02:39332960-39334720	PASs	Ssp	204.58	71.5002	-1.51664	-2.82911	5e-05	0.000422303	yes
BnaC02g46870D	BnaCTIP2-3a	chrC02_random:2737512-2738954	PASs	Ssp	0	0	0	0	1	1	no
BnaC03g11160D	BnaCPIP2-4a	chrC03:5450718-5452378	PASs	Ssp	0	0	0	0	1	1	no
BnaC03g21800D	BnaCPIP2-6a	chrC03:11843141-11847247	PASs	Ssp	4.12438	1.14915	-1.8436	-3.141	5e-05	0.000422303	yes
BnaC03g25510D	BnaCPIP1-2a	chrC03:14337489-14339302	PASs	Ssp	67.0041	48.8666	-0.455402	-1.09923	0.05215	0.154938	no
BnaC03g32130D	BnaCPIP1-4a	chrC03:19779031-19780668	PASs	Ssp	15.6299	7.23745	-1.11075	-2.41326	0.0001	0.000795994	yes
BnaC03g39560D	BnaCTIP2-1b	chrC03:24548288-24549868	PASs	Ssp	23.6164	15.0415	-0.650835	-1.37755	0.0316	0.104865	no
BnaC03g54990D	BnaCSIP2-1a	chrC03:43494566-43496038	PASs	Ssp	0	0	0	0	1	1	no
BnaC03g28980D	BnaCNIP5-1b	chrC03:17150139-17157003	PASs	Ssp	0.154271	0.163137	0.0806196	0	1	1	no
BnaC03g65520D	BnaCPIP2-7b	chrC03:55224338-55226112	PASs	Ssp	256.589	94.7213	-1.4377	-3.09411	5e-05	0.000422303	yes
BnaC04g04640D	BnaCPIP1-2b	chrC04:3421180-3422815	PASs	Ssp	539.003	211.818	-1.34746	-2.60218	5e-05	0.000422303	yes
BnaC04g08100D	BnaCPIP2-2b	chrC04:6066764-6072513	PASs	Ssp	57.2934	17.9677	-1.67296	-1.67975	0.01915	0.0703816	no
BnaC04g10820D	BnaCNIP2-1a	chrC04:8407740-8409070	PASs	Ssp	0.0413725	0.138473	1.74286	0	1	1	no
BnaC04g10830D	BnaCNIP2-1b	chrC04:8417417-8418594	PASs	Ssp	0	0	0	0	1	1	no
BnaC04g24760D	BnaCSIP2-1b	chrC04:25681471-25683276	PASs	Ssp	1.46039	0.751719	-0.958086	-1.19816	0.0412	0.12909	no
BnaC04g30520D	BnaCNIP4-1a	chrC04:32384513-32385975	PASs	Ssp	0	0.0820265	inf	0	1	1	no
BnaC04g38040D	BnaCTIP4-1a	chrC04:39380970-39382403	PASs	Ssp	1.54611	0.678898	-1.18738	-1.23502	0.0361	0.116448	no
BnaC04g50590D	BnaCPIP1-2c	chrC04:48171700-48173895	PASs	Ssp	295.22	96.0084	-1.62056	-3.16249	5e-05	0.000422303	yes
BnaC04g08090D	BnaCPIP2-2a	chrC04:6066764-6072513	PASs	Ssp	37.2103	47.4128	0.349575	0.480078	0.4021	0.631097	no
BnaC04g34450D	BnaCNIP4-1b	chrC04:36058391-36059641	PASs	Ssp	0	0	0	0	1	1	no
BnaC05g00440D	BnaCPIP1-3a	chrC05:205981-207601	PASs	Ssp	41.6755	11.2543	-1.88873	-3.8247	5e-05	0.000422303	yes
BnaC05g13770D	BnaCTIP3-2a	chrC05:7958453-7959869	PASs	Ssp	5.97629	5.4116	-0.143195	-0.276155	0.62805	0.809043	no
BnaC05g45720D	BnaCNIP7-1a	chrC05:41539678-41541271	PASs	Ssp	0	0.0487509	inf	0	1	1	no
BnaC05g47470D	BnaCSIP1-1b	chrC05:42485185-42489279	PASs	Ssp	11.2043	6.15727	-0.863685	-1.659	0.004	0.0194576	yes
BnaC05g29140D	BnaCNIP3-1a	chrC05:27853687-27857035	PASs	Ssp	0.0431347	0.148734	1.78581	0	1	1	no
BnaC05g29150D	BnaCNIP3-1b	chrC05:27895811-27897456	PASs	Ssp	0	0.0884622	inf	0	1	1	no
BnaC05g37160D	BnaCTIP2-1c	chrC05:36266391-36275936	PASs	Ssp	10.8926	3.68966	-1.56179	-0.967154	0.08405	0.222165	no
BnaC06g15450D	BnaCPIP2-5a	chrC06:18158559-18161837	PASs	Ssp	0.342981	0.0717295	-2.25749	0	1	1	no
BnaC06g34100D	BnaCTIP3-1b	chrC06:33719712-33720873	PASs	Ssp	0	0	0	0	1	1	no
BnaC06g40240D	BnaCNIP6-1a	chrC06:36954102-36955760	PASs	Ssp	1.53592	0.929799	-0.724114	-0.917025	0.1023	0.256128	no
BnaC06g05270D	BnaCTIP2-1d	chrC06:5903844-5905027	PASs	Ssp	3.52985	1.09464	-1.68915	-2.15236	0.00275	0.0142059	yes
BnaC06g14590D	BnaCPIP2-1a	chrC06:17363648-17365803	PASs	Ssp	3.95518	0.648923	-2.60762	-3.47569	5e-05	0.000422303	yes
BnaC06g23750D	BnaCTIP3-1a	chrC06:25508188-25509355	PASs	Ssp	0	0	0	0	1	1	no
BnaC06g42210D	BnaCNIP4-2a	chrC06_random:1577356-1580899	PASs	Ssp	0	0	0	0	1	1	no
BnaC07g35550D	BnaCNIP1-2b	chrC07:37948315-37951979	PASs	Ssp	7.38145	14.5393	0.97798	2.20147	0.00025	0.0018035	yes
BnaC07g38190D	BnaCPIP1-5a	chrC07:39580904-39582345	PASs	Ssp	2.40851	1.13185	-1.08946	-1.48098	0.0139	0.054358	no
BnaC07g45370D	BnaCPIP2-7c	chrC07:43497799-43499645	PASs	Ssp	2.71265	6.6353	1.29046	2.11113	0.0003	0.00211454	yes
BnaC07g20220D	BnaCTIP2-3b	chrC07:26918623-26920233	PASs	Ssp	0	0	0	0	1	1	no
BnaC07g23630D	BnaCTIP1-2b	chrC07:30124583-30126080	PASs	Ssp	94.0736	35.4734	-1.40705	-2.92047	5e-05	0.000422303	yes
BnaC08g25570D	BnaCPIP2-5b	chrC08:27272690-27276118	PASs	Ssp	0	0.100689	inf	0	1	1	no
BnaC08g31360D	BnaCPIP1-1a	chrC08:30756902-30761436	PASs	Ssp	47.4811	16.7675	-1.50169	-3.01211	5e-05	0.000422303	yes
BnaC08g07910D	BnaCNIP3-1c	chrC08:11521268-11523172	PASs	Ssp	0	0	0	0	1	1	no
BnaC08g37510D	BnaCTIP3-2b	chrC08:34260482-34264931	PASs	Ssp	0.0316963	0	#NAME?	0	1	1	no
BnaC09g53920D	BnaCPIP2-4b	chrC09_random:3860180-3861553	PASs	Ssp	0.0231152	0	#NAME?	0	1	1	no
BnaC09g54320D	BnaCSIP1-2a	chrC09_random:4140962-4142787	PASs	Ssp	2.88457	32.8831	3.51092	6.45323	5e-05	0.000422303	yes
BnaCnng01570D	BnaCTIP1-3a	chrCnn_random:1673038-1673797	PASs	Ssp	0.614182	0.505796	-0.28011	-0.224855	0.688	0.846535	no
BnaCnng02360D	BnaCPIP1-4b	chrCnn_random:2096148-2097741	PASs	Ssp	73.5751	39.5626	-0.89508	-1.94528	0.00085	0.00520825	yes
BnaCnng24720D	BnaCTIP1-1a	chrCnn_random:23142536-23144230	PASs	Ssp	8.12218	6.91983	-0.231129	-0.443987	0.43615	0.662334	no
BnaCnng65250D	BnaCNIP4-1c	chrCnn_random:64941789-64943809	PASs	Ssp	0	0	0	0	1	1	no
BnaCnng08780D	BnaCPIP1-3b	chrCnn_random:8157702-8159122	PASs	Ssp	1.16143	0.307951	-1.91512	-1.83004	0.0177	0.066135	no
BnaCnng15220D	BnaCTIP5-1a	chrCnn_random:14191541-14195620	PASs	Ssp	0.022097	0	#NAME?	0	1	1	no
BnaCnng20470D	BnaCSIP2-1c	chrCnn_random:19195493-19196978	PASs	Ssp	18.132	21.4098	0.239736	0.534019	0.3417	0.571064	no
BnaCnng31040D	BnaCPIP2-1b	chrCnn_random:29430224-29432231	PASs	Ssp	36.9518	13.7141	-1.42999	-3.12426	5e-05	0.000422303	yes
BnaCnng50290D	BnaCTIP3-1c	chrCnn_random:49836531-49837529	PASs	Ssp	0	0	0	0	1	1	no

## Sheet: Drought
Analysis of aquaporins in Brassicaceae species reveals high-level of conservation and dynamic role against biotic and abiotic stress in canola
Humira Sonah, Rupesh K. Deshmukh, Caroline Labbé, Richard R. Bélanger
Supplementary Dataset 4. Results obtained with two-way analysis of variance (ANOVA, without replication) performed for the Brassica napus AQP expression in susceptible and resistant genotypes after inoculation with Leptosphaeria maculans. Analyzed expression data was obtained from bioproject PRJNA311316 and GEO GSM2057885 . The data was analysed using data analysis tool provided in Miscrosoft Exc…
Anova: Two-Factor Without Replication
SUMMARY	Count	Sum	Average	Variance
BnaAPIP2-2c	4	23.8482	5.96204	14.2006
BnaCPIP2-2b	4	65.5565	16.3891	153.223
BnaAPIP2-2a	4	38.0425	9.51062	117.16
BnaCPIP2-2a	4	40.8543	10.2136	144.886
BnaAPIP2-2b	4	18.5473	4.63682	26.2375
BnaCPIP2-1a	4	1.4476	0.361899	0.242076
BnaAPIP2-1a	4	71.8503	17.9626	771.874
BnaCPIP2-1b	4	50.2449	12.5612	348.469
BnaAPIP2-4c	4	0.0715239	0.017881	0.00127892
BnaCPIP2-4b	4	0.859017	0.214754	0.0755447
BnaAPIP2-4a	4	0.196886	0.0492215	0.0038777
BnaAPIP2-4b	4	19.29	4.8225	16.6457
BnaCPIP2-4a	4	5.44005	1.36001	1.36142
BnaAPIP2-5a	4	38.924	9.73099	45.364
BnaCPIP2-5a	4	12.2128	3.05321	12.6977
BnaAPIP2-5b	4	18.8755	4.71889	75.4872
BnaCPIP2-5b	4	14.019	3.50474	39.6875
BnaAPIP2-6a	4	148.365	37.0912	382.914
BnaCPIP2-6a	4	166.317	41.5791	586.309
BnaCPIP2-7c	4	18.5864	4.64661	22.2841
BnaAPIP2-7a	4	445.915	111.479	8037.78
BnaCPIP2-7b	4	316.344	79.0861	2609.38
BnaAPIP2-7b	4	130.107	32.5267	194.469
BnaCPIP2-7a	4	53.9462	13.4866	19.0128
BnaAPIP1-5a	4	49.8254	12.4563	212.648
BnaCPIP1-5a	4	117.59	29.3974	1322.85
BnaAPIP1-3a	4	48.1293	12.0323	102.412
BnaCPIP1-3a	4	127.963	31.9907	533.794
BnaCPIP1-3b	4	12.2321	3.05802	1.46656
BnaAPIP1-4b	4	110.409	27.6021	1094.27
BnaCPIP1-4b	4	0.666807	0.166702	0.0186544
BnaAPIP1-4a	4	146.505	36.6262	142.535
BnaCPIP1-4a	4	69.8154	17.4539	52.9267
BnaAPIP1-1a	4	16.8468	4.21171	4.88323
BnaAPIP1-1c	4	0.527245	0.131811	0.0172727
BnaAPIP1-1b	4	0.292175	0.0730437	0.00558495
BnaCPIP1-1a	4	13.9375	3.48437	5.85601
BnaAPIP1-2a	4	91.8197	22.9549	155.464
BnaCPIP1-2a	4	73.9566	18.4891	114.676
BnaCPIP1-2b	4	437.635	109.409	533.842
BnaAPIP1-2c	4	205.895	51.4736	403.493
BnaAPIP1-2b	4	117.422	29.3554	742.087
BnaCPIP1-2c	4	129.817	32.4544	452.664
BnaANIP7-1a	4	0	0	0
BnaANIP5-1a	4	0.811014	0.202754	0.0337954
BnaCNIP5-1a	4	1.48179	0.370448	0.0118408
BnaCNIP5-1b	4	9.12135	2.28034	5.54195
BnaANIP5-1b	4	2.33246	0.583116	0.317492
BnaANIP5-1c	4	0.283724	0.0709309	0.00306662
BnaANIP6-1a	4	1.92009	0.480023	0.296524
BnaANIP6-1b	4	3.24488	0.81122	1.23145
BnaANIP6-1c	4	16.3482	4.08705	28.6141
BnaCNIP6-1a	4	3.73074	0.932686	1.59279
BnaCNIP4-1b	4	0	0	0
BnaCNIP4-2a	4	0.356644	0.0891611	0.0154256
BnaANIP4-1b	4	0	0	0
BnaANIP3-1b	4	0	0	0
BnaCNIP3-1b	4	0	0	0
BnaCNIP3-1a	4	2.07291	0.518227	0.111633
BnaANIP1-2a	4	0.419754	0.104939	0.0158526
BnaCNIP1-2a	4	0.08422	0.021055	0.000591139
BnaANIP1-2b	4	1.32399	0.330998	0.144062
BnaCNIP1-2b	4	9.11449	2.27862	4.30397
BnaCNIP2-1b	4	0.0829182	0.0207296	0.00171886
BnaATIP5-1a	4	0	0	0
BnaATIP2-1a	4	70.5052	17.6263	428.411
BnaCTIP2-1a	4	14.7482	3.68704	16.6707
BnaATIP2-1c	4	27.8156	6.9539	106.823
BnaCTIP2-1c	4	5.27431	1.31858	3.1198
BnaATIP2-1b	4	0.945598	0.236399	0.0262164
BnaCTIP2-1b	4	4.24399	1.061	1.8904
BnaCTIP2-1d	4	0.083374	0.0208435	0.00173781
BnaATIP2-2a	4	0	0	0
BnaCTIP2-2a	4	0.0863673	0.0215918	0.00186483
BnaATIP2-3a	4	0.564544	0.141136	0.00507637
BnaCTIP2-3a	4	0	0	0
BnaCTIP4-1a	4	2.10017	0.525042	0.075771
BnaATIP1-2a	4	247.375	61.8437	566.409
BnaCTIP1-2a	4	247.208	61.8019	2712.66
BnaATIP1-2b	4	123.89	30.9726	1021.96
BnaCTIP1-2b	4	86.9882	21.7471	410.847
BnaCTIP1-1a	4	156.223	39.0556	655.655
BnaATIP1-1a	4	496.79	124.197	8748.43
BnaATIP1-1b	4	0.526605	0.131651	0.0168099
BnaATIP1-3a	4	0.103171	0.0257928	0.00266106
BnaATIP3-1c	4	2.24838	0.562095	0.138158
BnaCTIP3-1b	4	0.243806	0.0609515	0.00590812
BnaATIP3-1a	4	0.278196	0.069549	0.0193482
BnaCTIP3-1c	4	0	0	0
BnaATIP3-1b	4	0.927085	0.231771	0.0388814
BnaCTIP3-1a	4	10.5808	2.64521	3.83219
BnaATIP3-2a	4	0	0	0
BnaCTIP3-2a	4	0.272257	0.0680643	0.00950367
BnaATIP3-2b	4	0.0676597	0.0169149	0.00114446
BnaCTIP3-2b	4	0.206569	0.0516423	0.00437489
BnaASIP2-1a	4	17.2563	4.31407	3.2266
BnaCSIP2-1c	4	22.3714	5.59285	3.79937
BnaCSIP2-1b	4	11.1071	2.77678	1.10297
BnaASIP1-2a	4	8.00152	2.00038	6.01924
BnaCSIP1-2a	4	8.52395	2.13099	8.11857
BnaASIP1-1b	4	39.7536	9.93841	4.87142
BnaCSIP1-1b	4	24.7834	6.19585	5.08228
BnaASIP1-1a	4	16.1978	4.04946	1.35026
BnaCSIP1-1a	4	18.7931	4.69828	1.80764
Control leaf	104	683.369	6.57086	221.623
Drought leaf	104	1584.71	15.2376	832.262
Control root	104	1881.57	18.0921	1709.17
Drought root	104	1041.3	10.0125	357.107
ANOVA
Source of Variation	SS	df	MS	F	P-value	F crit
Rows	226957	103	2203.47	7.2111	5.76784e-42	1.29102	F > Fcrit, therefore significant difference between Genes overall
Columns	8331.04	3	2777.01	9.08808	8.78794e-06	2.63383	F > Fcrit, therefore highly significant effect of drought overall
Error	94420	309	305.566
Total	329708	415

## Sheet: Seed
Analysis of aquaporins in Brassicaceae species reveals high-level of conservation and dynamic role against biotic and abiotic stress in canola
Humira Sonah, Rupesh K. Deshmukh, Caroline Labbé, Richard R. Bélanger
Supplementary Dataset 4. Results obtained with two-way analysis of variance (ANOVA, without replication) performed for the Brassica napus AQP expression in Seed deveolpment over eight week period. Analyzed expression data was obtained from bioproject PRJNA311067 and GEO GSE77637 . The data was analysed using data analysis tool provided in Miscrosoft Excel. Details of expression data is provided i…
Anova: Two-Factor Without Replication
SUMMARY	Count	Sum	Average	Variance
BnaAPIP2-2c	4	473.306	118.326	19582.7
BnaCPIP2-2b	4	243.912	60.978	5914.36
BnaAPIP2-2a	4	221.448	55.3619	1356.84
BnaCPIP2-2a	4	667.943	166.986	30856.7
BnaAPIP2-2b	4	37.8352	9.45881	83.3431
BnaCPIP2-1a	4	18.0605	4.51514	15.0056
BnaAPIP2-1a	4	154.194	38.5485	1574.32
BnaCPIP2-1b	4	158.197	39.5492	3566.68
BnaAPIP2-4c	4	75.3361	18.834	753.115
BnaCPIP2-4b	4	6.7233	1.68083	1.52681
BnaAPIP2-4a	4	13.2182	3.30456	19.262
BnaAPIP2-4b	4	6.47399	1.6185	1.73615
BnaCPIP2-4a	4	8.11012	2.02753	1.09284
BnaAPIP2-5a	4	1104	275.999	25028.7
BnaCPIP2-5a	4	1097.86	274.465	32395.3
BnaAPIP2-5b	4	419.766	104.942	5161.36
BnaCPIP2-5b	4	100.267	25.0666	299.653
BnaAPIP2-6a	4	260.105	65.0262	4253.69
BnaCPIP2-6a	4	333.924	83.481	12187.1
BnaCPIP2-7c	4	454.11	113.528	16615.9
BnaAPIP2-7a	4	17780.5	4445.13	1.76504e+07
BnaCPIP2-7b	4	14048.3	3512.09	1.04505e+07
BnaAPIP2-7b	4	2610.76	652.69	168096
BnaCPIP2-7a	4	2214.4	553.6	162973
BnaAPIP1-5a	4	817.135	204.284	50044.7
BnaCPIP1-5a	4	758.244	189.561	77925.9
BnaAPIP1-3a	4	1573.89	393.472	319281
BnaCPIP1-3a	4	2319.72	579.931	294255
BnaCPIP1-3b	4	201.986	50.4965	3095.48
BnaAPIP1-4b	4	9687.19	2421.8	3.95635e+06
BnaCPIP1-4b	4	6.16069	1.54017	0.47621
BnaAPIP1-4a	4	2469.07	617.267	482987
BnaCPIP1-4a	4	1755.44	438.86	366185
BnaAPIP1-1a	4	330.132	82.533	425.923
BnaAPIP1-1c	4	57.3494	14.3374	48.5922
BnaAPIP1-1b	4	289.524	72.381	8994.18
BnaCPIP1-1a	4	1294.07	323.518	28848.8
BnaAPIP1-2a	4	6055.76	1513.94	3.17462e+06
BnaCPIP1-2a	4	5178.03	1294.51	1.71998e+06
BnaCPIP1-2b	4	18040.6	4510.16	1.02823e+07
BnaAPIP1-2c	4	7675.91	1918.98	1.53037e+06
BnaAPIP1-2b	4	5476.81	1369.2	2.05078e+06
BnaCPIP1-2c	4	10712.2	2678.05	4.36094e+06
BnaANIP7-1a	4	5.36581	1.34145	0.671795
BnaANIP5-1a	4	1984.15	496.039	260566
BnaCNIP5-1a	4	521.976	130.494	24969.2
BnaCNIP5-1b	4	32.3051	8.07627	18.0946
BnaANIP5-1b	4	84.0488	21.0122	192.819
BnaANIP5-1c	4	182.252	45.5631	2419.68
BnaANIP6-1a	4	8.12806	2.03202	0.887779
BnaANIP6-1b	4	9.00397	2.25099	1.42744
BnaANIP6-1c	4	400.745	100.186	9292.28
BnaCNIP6-1a	4	264.033	66.0082	2691.87
BnaCNIP4-1b	4	50.8824	12.7206	312.926
BnaCNIP4-2a	4	6.37624	1.59406	0.959276
BnaANIP4-1b	4	4.09558	1.02389	0.0598116
BnaANIP3-1b	4	15.4824	3.8706	31.3514
BnaCNIP3-1b	4	7.82525	1.95631	2.07162
BnaCNIP3-1a	4	503.152	125.788	8605.14
BnaANIP1-2a	4	290.628	72.6571	2836.37
BnaCNIP1-2a	4	353.85	88.4625	6680.08
BnaANIP1-2b	4	589.889	147.472	14754
BnaCNIP1-2b	4	2260.21	565.051	390617
BnaCNIP2-1b	4	5.36581	1.34145	0.671795
BnaATIP5-1a	4	5.36581	1.34145	0.671795
BnaATIP2-1a	4	4.97148	1.24287	0.165202
BnaCTIP2-1a	4	480.804	120.201	4272.69
BnaATIP2-1c	4	544.333	136.083	69260.1
BnaCTIP2-1c	4	70.0036	17.5009	374.238
BnaATIP2-1b	4	105.701	26.4253	2570.95
BnaCTIP2-1b	4	51.708	12.927	525.542
BnaCTIP2-1d	4	4.97148	1.24287	0.165202
BnaATIP2-2a	4	113.563	28.3908	2443.74
BnaCTIP2-2a	4	4.09558	1.02389	0.0598116
BnaATIP2-3a	4	7.13647	1.78412	1.83704
BnaCTIP2-3a	4	6.37624	1.59406	0.959276
BnaCTIP4-1a	4	7.23421	1.80855	1.44565
BnaATIP1-2a	4	72.7212	18.1803	470.009
BnaCTIP1-2a	4	546.102	136.525	49959.4
BnaATIP1-2b	4	49.8247	12.4562	392.797
BnaCTIP1-2b	4	7.89669	1.97417	3.00376
BnaCTIP1-1a	4	2135.25	533.813	248542
BnaATIP1-1a	4	6486.82	1621.71	7.61807e+06
BnaATIP1-1b	4	932.281	233.07	146392
BnaATIP1-3a	4	4.09558	1.02389	0.0598116
BnaATIP3-1c	4	11290.3	2822.57	6.32546e+06
BnaCTIP3-1b	4	13924.7	3481.17	1.69619e+07
BnaATIP3-1a	4	1629.32	407.329	222309
BnaCTIP3-1c	4	13689.7	3422.43	1.65038e+07
BnaATIP3-1b	4	22265.6	5566.39	5.50063e+07
BnaCTIP3-1a	4	23219.4	5804.86	4.04942e+07
BnaATIP3-2a	4	5067.62	1266.9	2.55367e+06
BnaCTIP3-2a	4	12630.2	3157.54	1.63367e+07
BnaATIP3-2b	4	15599.3	3899.84	3.193e+07
BnaCTIP3-2b	4	12830.1	3207.52	2.80539e+07
BnaASIP2-1a	4	770.056	192.514	28616.2
BnaCSIP2-1c	4	565.758	141.439	15240.4
BnaCSIP2-1b	4	296.431	74.1076	3308.45
BnaASIP1-2a	4	609.469	152.367	29876.8
BnaCSIP1-2a	4	179.1	44.7751	3361.16
BnaASIP1-1b	4	2152.39	538.097	219422
BnaCSIP1-1b	4	4.09558	1.02389	0.0598116
BnaASIP1-1a	4	2590.84	647.71	226665
BnaCSIP1-1a	4	605.785	151.446	12294.2
Seed_2WAP	104	43133.5	414.745	1.30395e+06
Seed_4WAP	104	73373.2	705.511	2.68831e+06
Seed_6WAP	104	60254.7	579.373	1.8653e+06
Seed_8WAP	104	99587.8	957.575	8.75527e+06
ANOVA
Source of Variation	SS	df	MS	F	P-value	F crit
Rows	6.78189e+08	103	6.58436e+06	2.46038	1.1437e-09	1.29102	F > Fcrit, therefore significant difference between Genes overall
Columns	1.63487e+07	3	5.44956e+06	2.03634	0.108767	2.63383	F < Fcrit, therefore no significant effect of weeks after pollination
Error	8.26932e+08	309	2.67615e+06
Total	1.52147e+09	415
