# Supplementary material for: Analysis of aquaporins in Brassicaceae species reveals high-level of conservation and dynamic role against biotic and abiotic stress in canola
Source: Sci Rep. 2017 Jun 5;7:2771. doi: 10.1038/s41598-017-02877-9 (PMC5459863; doi:10.1038/s41598-017-02877-9)
Supplement: Supplementary file 6 — Dataset 5 [file 41598_2017_2877_MOESM6_ESM.xls]

## Sheet: Sheet1
Analysis of aquaporins in Brassicaceae species reveals high-level of conservation and dynamic role against biotic and abiotic stress in canola
Humira Sonah, Rupesh K. Deshmukh, Caroline Labbé, Richard R. Bélanger
Supplementary Dataset 5. Expression of aquaporins (AQPs) in B. rapa (A genome, 2n = 20) and B. oleracea (B genome, 2n = 18) parents and their synthesized progenies with different copies of sub-genomes (AC, AAC, CCA, CCAA). Expression data is correlated with genome composition to identify dosage dependant aquaporins
Gene_ID	AA1	AA2	CC1	CC2	AC1	AC2	AAC1	AAC2	CCA1	CCA2	CCAA1	CCAA2	R	P-value	Level of significance at 0.01	Level of significance at 0.05
A genome composition	1	1	0	0	0.5	0.5	0.666	0.666	0.333	0.333	0.5	0.5
BnaANIP1-2a	9.36431	5.70794	0	0	0.203658	2.40087	2.84209	0.554874	2.96997	1.29532	3.67281	5.40102	0.743838	0.00422818	Significant	Significant
BnaANIP1-2b	4.71473	7.73809	0	0	0.389782	0.456132	1.96283	1.21529	3.28822	0.610411	1.13818	2.3244	0.758675	0.00313352	Significant	Significant
BnaANIP2-1a	0	0	0	0	0	0	0	0	0	0	0	0
BnaANIP2-1b	0	0	0	0	0	0	0	0	0	0	0	0
BnaANIP3-1a	0	0	0	0	0	0	0	0	0	0	0	0
BnaANIP3-1b	0	0	0	0	0	0	0	0	0	0	0	0
BnaANIP3-1c	0.252898	0	0	0	0	0	0	0	0	0	0	0	0.495648	0.0962676
BnaANIP4-1a	0	0	0	0	0	0	0	0	0	0	0	0
BnaANIP4-1b	0	0	0	0	0	0	0	0	0	0	0	0
BnaANIP5-1a	0.253778	1.01757	0	0	2.38235	0.255911	1.87314	1.51274	0	0	0	0.265522	0.403599	0.188314
BnaANIP5-1b	0.257625	0.345045	0	0	0.436654	0.514001	0.414321	0.75881	0.424441	0	0	0.403244	0.490672	0.100262
BnaANIP5-1c	0.254901	0	0	0	0	0	0	0	0	0	0	0	0.495648	0.0962676
BnaANIP6-1a	0.227324	1.81798	0.757741	0.208469	0.197524	0	0.556894	1.02929	0	1.84091	0.252572	0.486586	0.221162	0.487017
BnaANIP6-1b	0	0.601639	0.502951	0	0	0.22123	0.184115	0.683399	0.182959	0.407324	0.125927	0.484639	0.111778	0.728238
BnaANIP6-1c	3.722	36.0186	1.45893	0.201613	0.956288	0.643859	1.43867	2.81434	0.358892	1.95457	1.21809	4.36318	0.555166	0.0564568
BnaANIP7-1a	0	0	0	0	0	0	0	0.20703	0	0	0	0	0.164666	0.607176
BnaAPIP1-1a	6.1851	7.42137	0	0	5.10967	8.29138	2.87057	5.68904	1.86468	1.16072	1.46658	4.18354	0.772048	0.00234665	Significant	Significant
BnaAPIP1-1b	62.1994	105.773	10.4347	6.70916	8.1281	11.7111	37.4382	54.223	8.062	24.6345	7.00339	27.6342	0.800611	0.00117772	Significant	Significant
BnaAPIP1-1c	2.59953	3.00174	0	0	2.6201	1.45777	0.898775	1.12042	0.608702	0.658621	0	0	0.752415	0.00356491	Significant	Significant
BnaAPIP1-2a	70.5244	160.087	0.281192	0.227858	22.7229	15.9493	49.4876	55.3478	33.3252	52.0363	67.2301	39.6934	0.793294	0.00141981	Significant	Significant
BnaAPIP1-2b	227.168	470.207	13.005	11.1106	32.7774	59.8704	179.961	263.664	126.774	186.078	99.9608	98.2491	0.781647	0.00188325	Significant	Significant
BnaAPIP1-2c	241.625	546.537	0.548751	0	75.4849	90.5952	210.461	355.722	100.764	180.137	72.8288	124.423	0.80241	0.00112343	Significant	Significant
BnaAPIP1-3a	17.72	14.767	0.288316	0.713976	8.73624	58.0383	9.45365	17.9998	7.37523	13.361	29.6646	13.536	0.31232	0.318998
BnaAPIP1-4a	79.2437	162.269	2.50308	2.06723	45.6861	37.2428	93.5795	119.57	3.21455	4.09943	53.6282	80.7126	0.842341	0.000340669	Significant	Significant
BnaAPIP1-4b	244.623	202.925	0	0	97.4719	87.1752	307.941	272.387	44.236	74.8964	80.6895	102.182	0.821196	0.00066534	Significant	Significant
BnaAPIP1-5a	27.0796	22.0556	0	0	9.26895	2.82233	14.585	21.9939	2.75504	11.9313	11.497	3.05435	0.865341	0.000145311	Significant	Significant
BnaAPIP2-1a	202.467	371.257	0	0.251551	5.71395	5.36711	143.987	271.685	20.5499	89.1823	57.0159	39.9426	0.788181	0.00161079	Significant	Significant
BnaAPIP2-2a	141.499	108.007	0.5759	0.235224	0.225377	6.04484	17.0725	33.5251	29.3937	34.5818	55.6755	67.7276	0.772526	0.0023217	Significant	Significant
BnaAPIP2-2b	7.91513	13.8216	0	0	0	0	0	0	0.215386	0.246045	0	0	0.70222	0.00887097	Significant	Significant
BnaAPIP2-2c	68.3066	129.567	0.538687	0	59.3762	30.1022	193.4	252.377	13.6946	49.3862	44.4582	58.7599	0.592436	0.0383837		Significant
BnaAPIP2-4a	0.840869	0.37756	0	0.264269	0	0	0.234856	0	0.22821	0	0.158628	0	0.549186	0.0598224
BnaAPIP2-4b	2.58453	0	0	0	1.01085	0	0.238869	0.43972	0	0.528075	0.162784	0	0.501905	0.0913963
BnaAPIP2-4c	0.56261	0	0	0	0	0	0	0	0.228459	0.256676	0.791234	0	0.215655	0.498242
BnaAPIP2-5a	1.08935	0.369286	1.56475	0.757844	0.732163	0.542466	0.663039	0.603718	0.222158	0.249917	2.42555	0.141582	-0.130957	0.683529
BnaAPIP2-5b	0.541936	0	0.312582	0	0.977359	0.538352	0	0.404471	0.222637	0	0.454665	0.283661	0.139657	0.663534
BnaAPIP2-6a	38.6116	32.2517	0	0	8.62933	4.20347	35.8227	30.2015	10.5444	7.95142	14.1452	25.4804	0.868293	0.000128768	Significant	Significant
BnaAPIP2-7a	288.735	242.699	6.11742	3.24471	46.7638	105.38	197.75	335.343	106.554	98.825	232.479	174.52	0.826675	0.000564389	Significant	Significant
BnaAPIP2-7b	310.419	224.842	0.301547	0	35.058	136.523	147.738	226.032	123.522	140.18	211.255	163.495	0.859065	0.00018613	Significant	Significant
BnaASIP1-1a	3.2212	3.24645	0	0	1.80522	2.74214	1.88376	2.70542	1.39364	1.44973	1.94201	2.15788	0.939546	1.62199e-06	Significant	Significant
BnaASIP1-1b	40.6305	12.6398	8.85967	17.6189	23.8837	21.0368	23.7495	11.1108	19.4791	3.75732	21.5132	16.7262	0.468285	0.119582
BnaASIP1-2a	0.640743	0.422671	0	0	0	2.19074	0.264688	0	0.263947	0.2807	0.536982	0	0.226594	0.476054
BnaASIP2-1a	25.6509	19.4583	0	0	21.8281	19.1465	22.6483	14.3023	20.7843	2.56348	4.71044	30.4985	0.668696	0.014787		Significant
BnaASIP2-1b	0.329658	0	0	0	0	0	0.267089	0.256836	0	0	0	0	0.555363	0.0563481
BnaATIP1-1a	48.2036	187.224	25.8632	14.5135	28.9075	154.49	65.1927	257.355	11.8486	582.562	104.617	13.3599	0.0904588	0.778833
BnaATIP1-1b	0	0	157.246	84.341	16.4631	83.7211	20.8754	85.2171	13.7892	488.508	90.2608	27.1657	-0.396931	0.19652
BnaATIP1-2a	1379.24	1162.51	0.38465	0.619251	380.822	907.635	1055.14	1163.97	229.859	465.031	852.748	157.635	0.880064	7.70792e-05	Significant	Significant
BnaATIP1-2b	266.424	154.607	0	0	9.51362	65.5803	72.8037	66.0419	23.2239	88.4527	328.593	39.1334	0.581147	0.0433485		Significant
BnaATIP1-3a	0	3.81501	0	0	0	0.286304	0	0.218242	0	0.520035	0.158825	0.463167	0.494445	0.0972233
BnaATIP2-1a	54.9309	27.3039	0	0	13.2885	59.3101	26.3779	29.5163	0.27521	0.62535	1.66659	0.166098	0.659636	0.016793		Significant
BnaATIP2-1b	44.3368	3.57345	1.12036	0.303286	0	0.972322	3.04183	4.36531	2.74459	6.45391	152.857	3.16801	0.14938	0.641419
BnaATIP2-1c	215.127	87.7643	11.4291	12.783	8.32076	102.751	40.7478	79.3045	73.1453	76.5226	257.756	21.2857	0.482862	0.10675
BnaATIP2-2a	0	0	0	0	0	0	0.273334	0	0	0	0	0	0.164666	0.607176
BnaATIP2-3a	0	0	0	0	0	0	0.32239	0	0	0	0	0	0.164666	0.607176
BnaATIP2-3b	0	0	0	0	0	0	0	0	0	0	0	0
BnaATIP3-1a	0	0	0	0	0	0	0	0	0	0.263553	0.487724	0	-0.0816158	0.800058
BnaATIP3-1b	0	0	0	0	0	0	0	0	0	0	0	0
BnaATIP3-1c	0.571936	0.385323	0	0	0	0	0	0	0.23482	0	0	1.04924	0.378858	0.219829
BnaATIP3-2a	0.562442	0.373958	0	0	0.237469	0.847769	0.445792	0	0.225638	0	0	1.22413	0.367526	0.235241
BnaATIP3-2b	0	0	0	0	0	0	0	0	0	0	0	0
BnaATIP5-1a	0.585022	0	0	0	0.514671	0.29198	0.938954	1.11418	0	0	0	0.313383	0.456427	0.130727
